# Supplementary material for: Insights into the mechanism underlying feather pattern formation of sex-linked barring in Chinese native chickens
Source: Poult Sci. 2026 Apr 16;105(7):106945. doi: 10.1016/j.psj.2026.106945 (PMC13191234; doi:10.1016/j.psj.2026.106945)
Supplement: Supplementary file 1 [file mmc1.xlsx]

## Sheet: SK1 vs. SK2-SKH0 vs. SKH2
GeneID	Gene_name	NR_ID	NR_annotation	GO_ID	GO_term	KO_ID	KO_gene	KO_Hyperlink	KEGG_Pathway	Pathway_ID	KOG_ID	KOG_annotation	Swiss-Prot_ID	Swiss-Prot_annotation
Gga00937	PNPLA2	XP_015146666.1;XP_015146675.1	patatin-like phospholipase domain-containing protein 2 isoform X1 [Gallus gallus];patatin-like phospholipase domain-containing protein 2 isoform X3 [Gallus gallus]	GO:0016042;GO:0004806;GO:0010898	lipid catabolic process;triglyceride lipase activity;positive regulation of triglyceride catabolic process	K16816	PNPLA2,ATGL	http://www.genome.jp/dbget-bin/www_bget?ko:K16816	Glycerolipid metabolism;Regulation of lipolysis in adipocytes;Thermogenesis	ko00561,ko04923,ko04714	-	-	sp|Q96AD5|PLPL2_HUMAN;sp|P0C548|PLPL2_RAT	Patatin-like phospholipase domain-containing protein 2 OS=Homo sapiens OX=9606 GN=PNPLA2 PE=1 SV=1;Patatin-like phospholipase domain-containing protein 2 OS=Rattus norvegicus OX=10116 GN=Pnpla2 PE=1 SV=1
Gga00147	PCLO	XP_015155598.2	LOW QUALITY PROTEIN: protein piccolo [Gallus gallus]	GO:0005522;GO:0005544;GO:0048788;GO:1904071;GO:0030424;GO:0007010;GO:0098882;GO:0045202;GO:0098982;GO:0098978;GO:0005509;GO:0035418	profilin binding;calcium-dependent phospholipid binding;cytoskeleton of presynaptic active zone;presynaptic active zone assembly;axon;cytoskeleton organization;structural constituent of presynaptic active zone;synapse;GABA-ergic synapse;glutamatergic synapse;calcium ion binding;protein localization to synapse	K16882	PCLO	http://www.genome.jp/dbget-bin/www_bget?ko:K16882	Insulin secretion	ko04911	-	-	sp|Q9PU36|PCLO_CHICK	Protein piccolo (Fragment) OS=Gallus gallus OX=9031 GN=PCLO PE=2 SV=1
Gga02617	SLC24A5	NP_001033586.2	solute carrier family 24, member 5 precursor [Gallus gallus]	GO:0008273;GO:0005802;GO:0016021;GO:0006874	calcium, potassium:sodium antiporter activity;trans-Golgi network;integral component of membrane;cellular calcium ion homeostasis	K13753	SLC24A5,NCKX5	http://www.genome.jp/dbget-bin/www_bget?ko:K13753	-	-	KOG1307	K+-dependent Ca2+/Na+ exchanger NCKX1 and related proteins	sp|Q71RS6|NCKX5_HUMAN	Sodium/potassium/calcium exchanger 5 OS=Homo sapiens OX=9606 GN=SLC24A5 PE=1 SV=1
Gga10945	VSNL1	XP_030346923.1;KFO22232.1;XP_021247223.1;KYO48926.1	visinin-like protein 1 isoform X1 [Strigops habroptila];Visinin-like protein 1 [Fukomys damarensis];visinin-like protein 1 isoform X1 [Numida meleagris];visinin-like protein 1 [Alligator mississippiensis]	GO:0005509;GO:0005829;GO:0035774;GO:0045921;GO:0046676;GO:0016020	calcium ion binding;cytosol;positive regulation of insulin secretion involved in cellular response to glucose stimulus;positive regulation of exocytosis;negative regulation of insulin secretion;membrane	K19936	VSNL1	http://www.genome.jp/dbget-bin/www_bget?ko:K19936	-	-	KOG0044	Ca2+ sensor (EF-Hand superfamily)	sp|P62763|VISL1_BOVIN	Visinin-like protein 1 OS=Bos taurus OX=9913 GN=VSNL1 PE=1 SV=2
Gga14070	CHAT	XP_015143441.1	choline O-acetyltransferase isoform X1 [Gallus gallus]	GO:0005737;GO:0016746;GO:0043005;GO:0008292;GO:0060416;GO:0004102;GO:0042136;GO:0007274;GO:0045202	cytoplasm;acyltransferase activity;neuron projection;acetylcholine biosynthetic process;response to growth hormone;choline O-acetyltransferase activity;neurotransmitter biosynthetic process;neuromuscular synaptic transmission;synapse	K00623	CHAT	http://www.genome.jp/dbget-bin/www_bget?ko:K00623	Glycerophospholipid metabolism;Cholinergic synapse	ko00564,ko04725	KOG3717	Carnitine O-acyltransferase CRAT	sp|Q90YJ9|CLAT_CHICK	Choline O-acetyltransferase OS=Gallus gallus OX=9031 GN=CHAT PE=2 SV=1
Gga09630	ZAP70	NP_001308485.1;POI31990.1	tyrosine-protein kinase ZAP-70 [Gallus gallus];hypothetical protein CIB84_004259 [Bambusicola thoracicus]	GO:0045059;GO:0045582;GO:0001784;GO:0004713;GO:0005102;GO:0005524;GO:0045121;GO:0031234;GO:0004715;GO:0035556;GO:0005737;GO:0042101;GO:0016021;GO:0002376;GO:0030154;GO:0045087;GO:0007169;GO:0004714	positive thymic T cell selection;positive regulation of T cell differentiation;phosphotyrosine residue binding;protein tyrosine kinase activity;signaling receptor binding;ATP binding;membrane raft;extrinsic component of cytoplasmic side of plasma membrane;non-membrane spanning protein tyrosine kinase activity;intracellular signal transduction;cytoplasm;T cell receptor complex;integral component o…	K07360	ZAP70	http://www.genome.jp/dbget-bin/www_bget?ko:K07360	NF-kappa B signaling pathway;Ras signaling pathway;Natural killer cell mediated cytotoxicity;T cell receptor signaling pathway;Th1 and Th2 cell differentiation;Th17 cell differentiation	ko04064,ko04014,ko04650,ko04660,ko04658,ko04659	-	-	sp|P43403|ZAP70_HUMAN;sp|P43404|ZAP70_MOUSE	Tyrosine-protein kinase ZAP-70 OS=Homo sapiens OX=9606 GN=ZAP70 PE=1 SV=1;Tyrosine-protein kinase ZAP-70 OS=Mus musculus OX=10090 GN=Zap70 PE=1 SV=3
Gga12848	Hgfac	XP_420819.4	hepatocyte growth factor activator [Gallus gallus]	GO:0004252;GO:0005509;GO:0097180;GO:0007596;GO:0005576;GO:0005615	serine-type endopeptidase activity;calcium ion binding;serine protease inhibitor complex;blood coagulation;extracellular region;extracellular space	K09631	HGFAC	http://www.genome.jp/dbget-bin/www_bget?ko:K09631	-	-	-	-	sp|Q9R098|HGFA_MOUSE	Hepatocyte growth factor activator OS=Mus musculus OX=10090 GN=Hgfac PE=1 SV=1
Gga08902	selenbp1	XP_004948393.2	methanethiol oxidase isoform X2 [Gallus gallus]	GO:0008430	selenium binding	K17285	SELENBP1	http://www.genome.jp/dbget-bin/www_bget?ko:K17285	Sulfur metabolism	ko00920	KOG0918	Selenium-binding protein	sp|Q569D5|SBP1_XENTR	Methanethiol oxidase OS=Xenopus tropicalis OX=8364 GN=selenbp1 PE=2 SV=1
Gga08741	-	XP_015153860.1	scale keratin-like isoform X1 [Gallus gallus]	GO:0005200;GO:0005882	structural constituent of cytoskeleton;intermediate filament	-	-	-	-	-	-	-	sp|P04459|KRSC_CHICK	Scale keratin OS=Gallus gallus OX=9031 PE=2 SV=3
Gga15469	Cdc20	NP_001006536.1	cell division cycle protein 20 homolog [Gallus gallus]	GO:0008022;GO:1904668;GO:0005654;GO:0010997;GO:0005680;GO:1905786;GO:0051301;GO:0019899;GO:0007064;GO:0090129;GO:0031915;GO:1990757;GO:0031145;GO:0097027;GO:0040020;GO:0005829;GO:0090307	protein C-terminus binding;positive regulation of ubiquitin protein ligase activity;nucleoplasm;anaphase-promoting complex binding;anaphase-promoting complex;positive regulation of anaphase-promoting complex-dependent catabolic process;cell division;enzyme binding;mitotic sister chromatid cohesion;positive regulation of synapse maturation;positive regulation of synaptic plasticity;ubiquitin ligas…	K03363	CDC20	http://www.genome.jp/dbget-bin/www_bget?ko:K03363	Cell cycle;Oocyte meiosis;Ubiquitin mediated proteolysis	ko04110,ko04114,ko04120	KOG0305	Anaphase promoting complex, Cdc20, Cdh1, and Ama1 subunits	sp|Q62623|CDC20_RAT	Cell division cycle protein 20 homolog OS=Rattus norvegicus OX=10116 GN=Cdc20 PE=1 SV=2
Gga08150	Npc1l1	XP_031462890.1	NPC1-like intracellular cholesterol transporter 1, partial [Phasianus colchicus]	-	-	K14461	NPC1L1	http://www.genome.jp/dbget-bin/www_bget?ko:K14461	Fat digestion and absorption	ko04975	KOG1933	Cholesterol transport protein (Niemann-Pick C disease protein)	sp|Q6T3U4|NPCL1_MOUSE	NPC1-like intracellular cholesterol transporter 1 OS=Mus musculus OX=10090 GN=Npc1l1 PE=1 SV=1
Gga05426	Cd300a	XP_003211642.2;NP_001073213.1	protein CD300H-like [Meleagris gallopavo];uncharacterized protein LOC769812 precursor [Gallus gallus]	GO:0016021	integral component of membrane	K20395	CD300B_D_F	http://www.genome.jp/dbget-bin/www_bget?ko:K20395	-	-	-	-	sp|A2TGX5|CLM8_RAT;sp|A0A0K2S4Q6|CD3CH_HUMAN	CMRF35-like molecule 8 OS=Rattus norvegicus OX=10116 GN=Cd300a PE=2 SV=1;Protein CD300H OS=Homo sapiens OX=9606 GN=CD300H PE=1 SV=1
Gga06257	Eomes	NP_001308484.1	eomesodermin homolog [Gallus gallus]	GO:0001714;GO:0021796;GO:0001102;GO:0000785;GO:0043433;GO:0000122;GO:0003700;GO:0060809;GO:0010002;GO:0001708;GO:0035914;GO:0000981;GO:0005634;GO:0003682;GO:0001707;GO:0006357;GO:0019827;GO:0021772;GO:0048382;GO:0002302;GO:0021895;GO:0000978;GO:0003677;GO:0045944;GO:0001947	endodermal cell fate specification;cerebral cortex regionalization;RNA polymerase II-specific DNA-binding transcription factor binding;chromatin;negative regulation of DNA-binding transcription factor activity;negative regulation of transcription by RNA polymerase II;DNA-binding transcription factor activity;mesodermal to mesenchymal transition involved in gastrulation;cardioblast differentiation…	K10173	EOMES,TBR2	http://www.genome.jp/dbget-bin/www_bget?ko:K10173	-	-	-	-	sp|O54839|EOMES_MOUSE	Eomesodermin homolog OS=Mus musculus OX=10090 GN=Eomes PE=1 SV=3
Gga16648	MLANA	XP_001232043.1;POI29081.1	melanoma antigen recognized by T-cells 1 [Gallus gallus];hypothetical protein CIB84_007169 [Bambusicola thoracicus]	GO:0022857;GO:0005774;GO:0005802;GO:0016021;GO:0005789;GO:0042470	transmembrane transporter activity;vacuolar membrane;trans-Golgi network;integral component of membrane;endoplasmic reticulum membrane;melanosome	K17303	MLANA,MART1	http://www.genome.jp/dbget-bin/www_bget?ko:K17303	-	-	-	-	sp|Q16655|MAR1_HUMAN;sp|O60669|MOT2_HUMAN	Melanoma antigen recognized by T-cells 1 OS=Homo sapiens OX=9606 GN=MLANA PE=1 SV=1;Monocarboxylate transporter 2 OS=Homo sapiens OX=9606 GN=SLC16A7 PE=1 SV=2
Gga13504	PLA2G4E	XP_015142601.1	cytosolic phospholipase A2 epsilon [Gallus gallus]	GO:0009395;GO:0004620	phospholipid catabolic process;phospholipase activity	K16342	PLA2G4,CPLA2	http://www.genome.jp/dbget-bin/www_bget?ko:K16342	Necroptosis;MAPK signaling pathway;Phospholipase D signaling pathway;Ras signaling pathway;VEGF signaling pathway;Arachidonic acid metabolism;Ether lipid metabolism;Glycerophospholipid metabolism;Linoleic acid metabolism;alpha-Linolenic acid metabolism;Vascular smooth muscle contraction;GnRH signaling pathway;Ovarian steroidogenesis;Oxytocin signaling pathway;Fc epsilon RI signaling pathway;Fc ga…	ko04217,ko04010,ko04072,ko04014,ko04370,ko00590,ko00565,ko00564,ko00591,ko00592,ko04270,ko04912,ko04913,ko04921,ko04664,ko04666,ko04611,ko04724,ko04730,ko04726,ko04750	-	-	sp|Q3MJ16|PA24E_HUMAN	Cytosolic phospholipase A2 epsilon OS=Homo sapiens OX=9606 GN=PLA2G4E PE=1 SV=4
Gga04444	SCARB1	XP_415106.2;XP_015131112.1;XP_015131113.1	scavenger receptor class B member 1 isoform X1 [Gallus gallus];scavenger receptor class B member 1 isoform X3 [Gallus gallus];scavenger receptor class B member 1 isoform X4 [Gallus gallus]	GO:0043534;GO:0008289;GO:0010867;GO:0070506;GO:0005887;GO:0005764;GO:0001935;GO:0001540;GO:0033344;GO:0016021;GO:0001530;GO:0008035;GO:0009986;GO:0034186;GO:0070328;GO:0051000;GO:0005737;GO:0044406;GO:0034383;GO:0001875;GO:0032497;GO:0043654;GO:0050892;GO:0005886;GO:0005044;GO:0015914;GO:0034384;GO:0005901;GO:0034375;GO:0010886;GO:0035461;GO:0034381;GO:0030169;GO:0070508;GO:0042632;GO:0010899;GO:…	blood vessel endothelial cell migration;lipid binding;positive regulation of triglyceride biosynthetic process;high-density lipoprotein particle receptor activity;integral component of plasma membrane;lysosome;endothelial cell proliferation;amyloid-beta binding;cholesterol efflux;integral component of membrane;lipopolysaccharide binding;high-density lipoprotein particle binding;cell surface;apoli…	K13885	SCARB1	http://www.genome.jp/dbget-bin/www_bget?ko:K13885	Phagosome;Bile secretion;Cholesterol metabolism;Fat digestion and absorption;Vitamin digestion and absorption;Aldosterone synthesis and secretion;Cortisol synthesis and secretion;Ovarian steroidogenesis	ko04145,ko04976,ko04979,ko04975,ko04977,ko04925,ko04927,ko04913	-	-	sp|Q8SQC1|SCRB1_PIG;sp|Q8WTV0|SCRB1_HUMAN	Scavenger receptor class B member 1 OS=Sus scrofa OX=9823 GN=SCARB1 PE=2 SV=1;Scavenger receptor class B member 1 OS=Homo sapiens OX=9606 GN=SCARB1 PE=1 SV=1
Gga14327	Lipm	XP_015143902.1	lipase member M [Gallus gallus]	GO:0016042;GO:0016788	lipid catabolic process;hydrolase activity, acting on ester bonds	K01052	LIPA	http://www.genome.jp/dbget-bin/www_bget?ko:K01052	Lysosome;Steroid biosynthesis;Cholesterol metabolism	ko04142,ko00100,ko04979	-	-	sp|Q8K2A6|LIPM_MOUSE	Lipase member M OS=Mus musculus OX=10090 GN=Lipm PE=2 SV=1
Gga08727	-	POI31075.1	hypothetical protein CIB84_005174, partial [Bambusicola thoracicus]	-	-	-	-	-	-	-	-	-	-	-
Gga15074	NXPH2	POI32976.1	hypothetical protein CIB84_003272 [Bambusicola thoracicus]	GO:0005576;GO:0005102	extracellular region;signaling receptor binding	K16657	NXPH2	http://www.genome.jp/dbget-bin/www_bget?ko:K16657	-	-	-	-	sp|Q28145|NXPH2_BOVIN	Neurexophilin-2 OS=Bos taurus OX=9913 GN=NXPH2 PE=1 SV=1
Gga02404	-	XP_025009833.1;XP_015147344.2	uncharacterized protein LOC107054158 isoform X3 [Gallus gallus];uncharacterized protein LOC107054158 isoform X1 [Gallus gallus]	-	-	-	-	-	-	-	-	-	-	-
Gga05889	CATHL2	NP_001020001.2	cathelicidin-2 precursor [Gallus gallus]	GO:0006952;GO:0061844;GO:0045087;GO:0010629;GO:0001530;GO:0019835;GO:0005576;GO:0008219;GO:0005615;GO:0050830;GO:0042116;GO:0050829;GO:0001818	defense response;antimicrobial humoral immune response mediated by antimicrobial peptide;innate immune response;negative regulation of gene expression;lipopolysaccharide binding;cytolysis;extracellular region;cell death;extracellular space;defense response to Gram-positive bacterium;macrophage activation;defense response to Gram-negative bacterium;negative regulation of cytokine production	K13916	CAMP,LL37	http://www.genome.jp/dbget-bin/www_bget?ko:K13916	Salivary secretion;NOD-like receptor signaling pathway;Neutrophil extracellular trap formation	ko04970,ko04621,ko04613	-	-	sp|Q2IAL7|CTHL2_CHICK	Cathelicidin-2 OS=Gallus gallus OX=9031 GN=CATHL2 PE=2 SV=1
Gga06355	CX3CR1	XP_418820.1	CX3C chemokine receptor 1 [Gallus gallus]	GO:0016021;GO:0005769;GO:0006935;GO:0009986;GO:0016493;GO:0007204;GO:0019957;GO:0006955;GO:0019960;GO:0019722;GO:0004950;GO:0009897;GO:0060326;GO:0005886	integral component of membrane;early endosome;chemotaxis;cell surface;C-C chemokine receptor activity;positive regulation of cytosolic calcium ion concentration;C-C chemokine binding;immune response;C-X3-C chemokine binding;calcium-mediated signaling;chemokine receptor activity;external side of plasma membrane;cell chemotaxis;plasma membrane	K04192	CX3CR1	http://www.genome.jp/dbget-bin/www_bget?ko:K04192	Cytokine-cytokine receptor interaction;Viral protein interaction with cytokine and cytokine receptor;Chemokine signaling pathway	ko04060,ko04061,ko04062	-	-	sp|P49238|CX3C1_HUMAN	CX3C chemokine receptor 1 OS=Homo sapiens OX=9606 GN=CX3CR1 PE=1 SV=1
Gga12927	-	NP_990516.1	vasotocin-neurophysin VT precursor [Gallus gallus]	GO:0005185;GO:0005576;GO:0005615;GO:0030141;GO:0031894;GO:0005184	neurohypophyseal hormone activity;extracellular region;extracellular space;secretory granule;V1A vasopressin receptor binding;neuropeptide hormone activity	K05242	AVP	http://www.genome.jp/dbget-bin/www_bget?ko:K05242	Phospholipase D signaling pathway;Neuroactive ligand-receptor interaction;Vascular smooth muscle contraction;Vasopressin-regulated water reabsorption	ko04072,ko04080,ko04270,ko04962	-	-	sp|P24787|NEUV_CHICK	Vasotocin-neurophysin VT OS=Gallus gallus OX=9031 PE=2 SV=1
Gga14704	STAT4	XP_013042945.1;XP_015144934.1	PREDICTED: signal transducer and activator of transcription 4 isoform X1 [Anser cygnoides domesticus];signal transducer and activator of transcription 4 isoform X1 [Gallus gallus]	GO:0042802;GO:0003677;GO:0005737;GO:0045944;GO:0000978;GO:0042127;GO:0043434;GO:0006952;GO:0006357;GO:0005634;GO:0019221;GO:0000981;GO:0007259;GO:0003700	identical protein binding;DNA binding;cytoplasm;positive regulation of transcription by RNA polymerase II;RNA polymerase II cis-regulatory region sequence-specific DNA binding;regulation of cell population proliferation;response to peptide hormone;defense response;regulation of transcription by RNA polymerase II;nucleus;cytokine-mediated signaling pathway;DNA-binding transcription factor activity…	K11222	STAT4	http://www.genome.jp/dbget-bin/www_bget?ko:K11222	Necroptosis;JAK-STAT signaling pathway;Th1 and Th2 cell differentiation	ko04217,ko04630,ko04658	-	-	sp|Q14765|STAT4_HUMAN	Signal transducer and activator of transcription 4 OS=Homo sapiens OX=9606 GN=STAT4 PE=1 SV=1
Gga09247	-	XP_015154741.1	feather keratin Cos1-2-like [Gallus gallus]	GO:0005200;GO:0005882	structural constituent of cytoskeleton;intermediate filament	-	-	-	-	-	-	-	sp|Q9PRI5|KRF1_COLLI	Feather keratin Cos1-1/Cos1-3/Cos2-1 OS=Columba livia OX=8932 PE=3 SV=3
Gga01985	ATP7B	XP_015131564.1;XP_015131533.1	copper-transporting ATPase 2 isoform X2 [Gallus gallus];copper-transporting ATPase 2 isoform X1 [Gallus gallus]	GO:0015680;GO:0005524;GO:0140581;GO:0060003;GO:0051208;GO:0043682;GO:0048471;GO:0016323;GO:0015677;GO:0005794;GO:0005770;GO:0016021;GO:0046688;GO:0006878;GO:0032588;GO:0006882;GO:0005507;GO:0005802	protein maturation by copper ion transfer;ATP binding;P-type monovalent copper transporter activity;copper ion export;sequestering of calcium ion;P-type divalent copper transporter activity;perinuclear region of cytoplasm;basolateral plasma membrane;copper ion import;Golgi apparatus;late endosome;integral component of membrane;response to copper ion;cellular copper ion homeostasis;trans-Golgi net…	K17686	copA,ctpA,ATP7	http://www.genome.jp/dbget-bin/www_bget?ko:K17686	Mineral absorption	ko04978	KOG0207	Cation transport ATPase	sp|P35670|ATP7B_HUMAN	Copper-transporting ATPase 2 OS=Homo sapiens OX=9606 GN=ATP7B PE=1 SV=4
Gga01269	TRAT1	XP_025007736.1	T-cell receptor-associated transmembrane adapter 1 [Gallus gallus]	GO:0016021	integral component of membrane	-	-	-	-	-	-	-	sp|Q6PIZ9|TRAT1_HUMAN	T-cell receptor-associated transmembrane adapter 1 OS=Homo sapiens OX=9606 GN=TRAT1 PE=1 SV=1
Gga12860	CFAP99	XP_004936279.1	cilia- and flagella-associated protein 99 isoform X1 [Gallus gallus]	-	-	-	-	-	-	-	-	-	sp|D6REC4|CFA99_HUMAN	Cilia- and flagella-associated protein 99 OS=Homo sapiens OX=9606 GN=CFAP99 PE=3 SV=1
Gga08352	GRIK3	XP_417766.4	glutamate receptor ionotropic, kainate 3 isoform X1 [Gallus gallus]	-	-	K05203	GRIK3	http://www.genome.jp/dbget-bin/www_bget?ko:K05203	Neuroactive ligand-receptor interaction;Glutamatergic synapse	ko04080,ko04724	-	-	sp|Q38PU2|GRIK3_MACFA	Glutamate receptor ionotropic, kainate 3 OS=Macaca fascicularis OX=9541 GN=GRIK3 PE=2 SV=1
Gga07520	EYA2	XP_015152203.1;XP_015737054.1	eyes absent homolog 2 isoform X6 [Gallus gallus];eyes absent homolog 2 isoform X2 [Coturnix japonica]	GO:0046872;GO:0005634;GO:0004725;GO:0006281;GO:0007275;GO:0014706	metal ion binding;nucleus;protein tyrosine phosphatase activity;DNA repair;multicellular organism development;striated muscle tissue development	K17620	EYA2	http://www.genome.jp/dbget-bin/www_bget?ko:K17620	-	-	KOG3107	Predicted haloacid dehalogenase-like hydrolase (eyes absent)	sp|O00167|EYA2_HUMAN	Eyes absent homolog 2 OS=Homo sapiens OX=9606 GN=EYA2 PE=1 SV=2
Gga09462	KRT12	XP_010723004.1	keratin, type I cytoskeletal 12-like [Meleagris gallopavo]	GO:0005198;GO:0005882	structural molecule activity;intermediate filament	K07604	KRT1	http://www.genome.jp/dbget-bin/www_bget?ko:K07604	Estrogen signaling pathway	ko04915	-	-	sp|Q28706|K1C12_RABIT	Keratin, type I cytoskeletal 12 (Fragment) OS=Oryctolagus cuniculus OX=9986 GN=KRT12 PE=2 SV=1
Gga11112	cyp2k4	NP_001316427.1	cytochrome P450 2AC1 [Gallus gallus]	GO:0016712;GO:0005506;GO:0008395;GO:0042738;GO:0005737;GO:0016021;GO:0043231;GO:0020037;GO:0006082;GO:0006805	oxidoreductase activity, acting on paired donors, with incorporation or reduction of molecular oxygen, reduced flavin or flavoprotein as one donor, and incorporation of one atom of oxygen;iron ion binding;steroid hydroxylase activity;xenobiotic catabolic process;cytoplasm;integral component of membrane;intracellular membrane-bounded organelle;heme binding;organic acid metabolic process;xenobiotic…	K17854	CYP2K	http://www.genome.jp/dbget-bin/www_bget?ko:K17854	-	-	-	-	sp|O93297|CP2K4_ONCMY	Cytochrome P450 2K4 OS=Oncorhynchus mykiss OX=8022 GN=cyp2k4 PE=2 SV=1
Gga01671	-	NP_001001470.1	lysozyme g precursor [Gallus gallus]	GO:0050830;GO:0042742;GO:0019835;GO:0005576;GO:0003796;GO:0016998;GO:0009253	defense response to Gram-positive bacterium;defense response to bacterium;cytolysis;extracellular region;lysozyme activity;cell wall macromolecule catabolic process;peptidoglycan catabolic process	-	-	-	-	-	-	-	sp|P27042|LYG_CHICK	Lysozyme g OS=Gallus gallus OX=9031 PE=2 SV=1
Gga06840	LRRC30	XP_010122902.1	PREDICTED: LOW QUALITY PROTEIN: leucine-rich repeat-containing protein 30 [Chlamydotis macqueenii]	GO:0007165;GO:0004722;GO:0043231;GO:0005737	signal transduction;protein serine/threonine phosphatase activity;intracellular membrane-bounded organelle;cytoplasm	-	-	-	-	-	-	-	sp|A6NM36|LRC30_HUMAN	Leucine-rich repeat-containing protein 30 OS=Homo sapiens OX=9606 GN=LRRC30 PE=4 SV=1
Gga07575	Srms	OXB78486.1	hypothetical protein H355_007516 [Colinus virginianus]	GO:0004601;GO:0004714;GO:0016021;GO:0005576;GO:0004715;GO:0020037;GO:0005524;GO:0006979	peroxidase activity;transmembrane receptor protein tyrosine kinase activity;integral component of membrane;extracellular region;non-membrane spanning protein tyrosine kinase activity;heme binding;ATP binding;response to oxidative stress	K08895	SRMS	http://www.genome.jp/dbget-bin/www_bget?ko:K08895	-	-	KOG0197	Tyrosine kinases	sp|Q62270|SRMS_MOUSE	Tyrosine-protein kinase Srms OS=Mus musculus OX=10090 GN=Srms PE=2 SV=2
Gga02370	HBB	NP_990820.1;P02113.1	hemoglobin subunit beta [Gallus gallus];RecName: Full=Hemoglobin subunit beta; AltName: Full=Beta-globin; AltName: Full=Hemoglobin beta chain [Phasianus colchicus colchicus]	GO:0042744;GO:0031838;GO:0098869;GO:0020037;GO:0005615;GO:0043177;GO:0030492;GO:0019825;GO:0046872;GO:0005833;GO:0005344	hydrogen peroxide catabolic process;haptoglobin-hemoglobin complex;cellular oxidant detoxification;heme binding;extracellular space;organic acid binding;hemoglobin binding;oxygen binding;metal ion binding;hemoglobin complex;oxygen carrier activity	K13823	HBB	http://www.genome.jp/dbget-bin/www_bget?ko:K13823	-	-	-	-	sp|P02112|HBB_CHICK;sp|P02113|HBB_PHACO	Hemoglobin subunit beta OS=Gallus gallus OX=9031 GN=HBB PE=1 SV=2;Hemoglobin subunit beta OS=Phasianus colchicus colchicus OX=9057 GN=HBB PE=1 SV=1
Gga01238	NFKBIZ	XP_015151638.1;XP_015151634.1;XP_015151660.1;XP_015151651.1	NF-kappa-B inhibitor zeta isoform X2 [Gallus gallus];NF-kappa-B inhibitor zeta isoform X1 [Gallus gallus];NF-kappa-B inhibitor zeta isoform X5 [Gallus gallus];NF-kappa-B inhibitor zeta isoform X4 [Gallus gallus]	-	-	K14242	NFKBIZ	http://www.genome.jp/dbget-bin/www_bget?ko:K14242	-	-	KOG0504	FOG: Ankyrin repeat	sp|Q9BE45|IKBZ_BOVIN;sp|Q9BYH8|IKBZ_HUMAN	NF-kappa-B inhibitor zeta OS=Bos taurus OX=9913 GN=NFKBIZ PE=2 SV=2;NF-kappa-B inhibitor zeta OS=Homo sapiens OX=9606 GN=NFKBIZ PE=1 SV=1
Gga04863	SAPCD2	XP_015135092.1;XP_001232160.4	suppressor APC domain-containing protein 2 isoform X1 [Gallus gallus];suppressor APC domain-containing protein 2 isoform X2 [Gallus gallus]	-	-	-	-	-	-	-	-	-	sp|Q86UD0|SAPC2_HUMAN	Suppressor APC domain-containing protein 2 OS=Homo sapiens OX=9606 GN=SAPCD2 PE=1 SV=2
Gga00039	MIOX	XP_015137239.1	inositol oxygenase isoform X2 [Gallus gallus]	GO:0050113;GO:0005506;GO:0005737;GO:0019310	inositol oxygenase activity;iron ion binding;cytoplasm;inositol catabolic process	K00469	MIOX	http://www.genome.jp/dbget-bin/www_bget?ko:K00469	Ascorbate and aldarate metabolism;Inositol phosphate metabolism	ko00053,ko00562	-	-	sp|A7MBE4|MIOX_BOVIN	Inositol oxygenase OS=Bos taurus OX=9913 GN=MIOX PE=2 SV=1
Gga00598	SREBF2	XP_015716629.1;XP_015144523.1	coiled-coil domain-containing protein 134 [Coturnix japonica];sterol regulatory element-binding protein 2 [Gallus gallus]	GO:0035162;GO:0045944;GO:0046983;GO:0000978;GO:0006357;GO:0032933;GO:0009267;GO:0021591;GO:0001227;GO:0005634;GO:0070888;GO:0000981;GO:0005654;GO:0042632;GO:0090370;GO:0008022;GO:0010886;GO:0032937;GO:1902895;GO:0071404;GO:0001525;GO:1990402	embryonic hemopoiesis;positive regulation of transcription by RNA polymerase II;protein dimerization activity;RNA polymerase II cis-regulatory region sequence-specific DNA binding;regulation of transcription by RNA polymerase II;SREBP signaling pathway;cellular response to starvation;ventricular system development;DNA-binding transcription repressor activity, RNA polymerase II-specific;nucleus;E-…	K09107	SREBP2,SREBF2	http://www.genome.jp/dbget-bin/www_bget?ko:K09107	-	-	KOG2588	Predicted DNA-binding protein	sp|Q12772|SRBP2_HUMAN;sp|Q28F39|CC134_XENTR;sp|Q3T1I5|SRBP2_RAT	Sterol regulatory element-binding protein 2 OS=Homo sapiens OX=9606 GN=SREBF2 PE=1 SV=2;Coiled-coil domain-containing protein 134 OS=Xenopus tropicalis OX=8364 GN=ccdc134 PE=2 SV=1;Sterol regulatory element-binding protein 2 OS=Rattus norvegicus OX=10116 GN=Srebf2 PE=2 SV=1
Gga01077	CLCN1	XP_015149525.1;XP_425521.4;XP_004938180.1	chloride channel protein 1 isoform X6 [Gallus gallus];chloride channel protein 1 isoform X1 [Gallus gallus];chloride channel protein 1 isoform X8 [Gallus gallus]	GO:0005887;GO:0019227;GO:0042383;GO:0042803;GO:0006936;GO:0006821;GO:1902476;GO:0005247	integral component of plasma membrane;neuronal action potential propagation;sarcolemma;protein homodimerization activity;muscle contraction;chloride transport;chloride transmembrane transport;voltage-gated chloride channel activity	K05010	CLCN1	http://www.genome.jp/dbget-bin/www_bget?ko:K05010	-	-	KOG0476	Cl- channel CLC-2 and related proteins (CLC superfamily)	sp|Q9MZT1|CLCN1_CANLF	Chloride channel protein 1 OS=Canis lupus familiaris OX=9615 GN=CLCN1 PE=1 SV=1
Gga14925	-	XP_422045.4	uncharacterized protein LOC424199 isoform X1 [Gallus gallus]	GO:0005576;GO:0004222;GO:0016021;GO:0006869;GO:0008289;GO:0046872;GO:0042157	extracellular region;metalloendopeptidase activity;integral component of membrane;lipid transport;lipid binding;metal ion binding;lipoprotein metabolic process	-	-	-	-	-	-	-	-	-
Gga10103	Susd4	XP_015139422.1;XP_032041557.1	sushi domain-containing protein 4 [Gallus gallus];sushi domain-containing protein 4 isoform X2 [Aythya fuligula]	GO:0016021;GO:0030449	integral component of membrane;regulation of complement activation	K23822	SUSD4	http://www.genome.jp/dbget-bin/www_bget?ko:K23822	-	-	-	-	sp|Q8BH32|SUSD4_MOUSE	Sushi domain-containing protein 4 OS=Mus musculus OX=10090 GN=Susd4 PE=2 SV=1
Gga15282	Lamc1	XP_001234659.2	laminin subunit gamma-1 [Gallus gallus]	GO:0009888;GO:0031581;GO:0065003;GO:0016477;GO:0009887;GO:0022617;GO:0005604;GO:0016020;GO:0034446;GO:0005201	tissue development;hemidesmosome assembly;protein-containing complex assembly;cell migration;animal organ morphogenesis;extracellular matrix disassembly;basement membrane;membrane;substrate adhesion-dependent cell spreading;extracellular matrix structural constituent	K05635	LAMC1	http://www.genome.jp/dbget-bin/www_bget?ko:K05635	Focal adhesion;PI3K-Akt signaling pathway;ECM-receptor interaction	ko04510,ko04151,ko04512	KOG1836	Extracellular matrix glycoprotein Laminin subunits alpha and gamma	sp|P02468|LAMC1_MOUSE	Laminin subunit gamma-1 OS=Mus musculus OX=10090 GN=Lamc1 PE=1 SV=2
Gga05368	Slc26a11	NP_001376408.1;XP_015151084.1;XP_015151094.1;XP_004946335.2	protein ALO17 [Gallus gallus];E3 ubiquitin-protein ligase RNF213 isoform X2 [Gallus gallus];sodium-independent sulfate anion transporter isoform X2 [Gallus gallus];E3 ubiquitin-protein ligase RNF213 isoform X1 [Gallus gallus]	-	-	K14708;K22754	SLC26A11;RNF213	http://www.genome.jp/dbget-bin/www_bget?ko:K14708;http://www.genome.jp/dbget-bin/www_bget?ko:K22754	-	-	KOG0236;KOG4417	Sulfate/bicarbonate/oxalate exchanger SAT-1 and related transporters (SLC26 family);Predicted endonuclease	sp|Q80ZD3|S2611_MOUSE;sp|Q63HN8|RN213_HUMAN	Sodium-independent sulfate anion transporter OS=Mus musculus OX=10090 GN=Slc26a11 PE=2 SV=2;E3 ubiquitin-protein ligase RNF213 OS=Homo sapiens OX=9606 GN=RNF213 PE=1 SV=3
Gga12480	-	XP_015131931.1;XP_015131932.1	serine protease inhibitor Kazal-type 2 isoform X1 [Gallus gallus];serine protease inhibitor Kazal-type 2 isoform X2 [Gallus gallus]	GO:0097598;GO:0004867;GO:0002020;GO:0005737;GO:0005615;GO:0005576;GO:0032190;GO:0097180	sperm cytoplasmic droplet;serine-type endopeptidase inhibitor activity;protease binding;cytoplasm;extracellular space;extracellular region;acrosin binding;serine protease inhibitor complex	K23418	SPINK2	http://www.genome.jp/dbget-bin/www_bget?ko:K23418	-	-	KOG3649	FOG: Kazal-type serine protease inhibitor domain	sp|P85000|ISK1L_CHICK	Trypsin inhibitor ClTI-1 OS=Gallus gallus OX=9031 PE=1 SV=1
Gga08771	-	AHA62418.1;NP_001338382.1	epidermal differentiation protein [Gallus gallus];epidermal differentiation protein starting with MTF motif 3 [Gallus gallus]	-	-	-	-	-	-	-	-	-	-	-
Gga13128	IFITM3	NP_001336988.1	interferon-induced transmembrane protein 1 [Gallus gallus]	GO:0016021	integral component of membrane	K06566	IFITM	http://www.genome.jp/dbget-bin/www_bget?ko:K06566	-	-	-	-	sp|Q01628|IFM3_HUMAN	Interferon-induced transmembrane protein 3 OS=Homo sapiens OX=9606 GN=IFITM3 PE=1 SV=2
Gga03754	Sncb	XP_009891914.1;XP_005523702.1	PREDICTED: beta-synuclein [Charadrius vociferus];PREDICTED: beta-synuclein isoform X1 [Pseudopodoces humilis]	GO:0005737	cytoplasm	K24201	SNCB	http://www.genome.jp/dbget-bin/www_bget?ko:K24201	-	-	-	-	sp|Q91ZZ3|SYUB_MOUSE	Beta-synuclein OS=Mus musculus OX=10090 GN=Sncb PE=1 SV=1
Gga14660	MLPH	XP_015144652.1;XP_015144653.1;XP_015144655.1;XP_015144656.1;XP_015144654.1	melanophilin isoform X2 [Gallus gallus];melanophilin isoform X3 [Gallus gallus];melanophilin isoform X5 [Gallus gallus];melanophilin isoform X6 [Gallus gallus];melanophilin isoform X4 [Gallus gallus]	GO:0031267;GO:0006886	small GTPase binding;intracellular protein transport	K22235	MLPH	http://www.genome.jp/dbget-bin/www_bget?ko:K22235	-	-	-	-	sp|Q9BV36|MELPH_HUMAN	Melanophilin OS=Homo sapiens OX=9606 GN=MLPH PE=1 SV=1
Gga08752	-	XP_030910504.1;NP_001095202.2	feather beta keratin-like [Melopsittacus undulatus];feather keratin 4 [Gallus gallus]	GO:0005882;GO:0005200	intermediate filament;structural constituent of cytoskeleton	-	-	-	-	-	-	-	sp|P04458|KRFB_CHICK;sp|P02450|KRFC_CHICK	Feather keratin 2 OS=Gallus gallus OX=9031 PE=3 SV=3;Feather keratin 1 OS=Gallus gallus OX=9031 PE=3 SV=2
Gga09669	CREB3L3	XP_004948873.2;XP_015155497.1	cyclic AMP-responsive element-binding protein 3-like protein 3 isoform X1 [Gallus gallus];cyclic AMP-responsive element-binding protein 3-like protein 3 isoform X2 [Gallus gallus]	GO:0003700;GO:1990440;GO:0046982;GO:0001228;GO:0000981;GO:0030968;GO:0006357;GO:0005634;GO:0045944;GO:0005789;GO:0035497;GO:0042803;GO:0000978	DNA-binding transcription factor activity;positive regulation of transcription from RNA polymerase II promoter in response to endoplasmic reticulum stress;protein heterodimerization activity;DNA-binding transcription activator activity, RNA polymerase II-specific;DNA-binding transcription factor activity, RNA polymerase II-specific;endoplasmic reticulum unfolded protein response;regulation of tra…	K09048	CREB3	http://www.genome.jp/dbget-bin/www_bget?ko:K09048	AMPK signaling pathway;PI3K-Akt signaling pathway;TNF signaling pathway;cAMP signaling pathway;cGMP-PKG signaling pathway;Longevity regulating pathway;Adrenergic signaling in cardiomyocytes;Aldosterone synthesis and secretion;Cortisol synthesis and secretion;Estrogen signaling pathway;Glucagon signaling pathway;Growth hormone synthesis, secretion and action;Insulin secretion;Melanogenesis;Parathy…	ko04152,ko04151,ko04668,ko04024,ko04022,ko04211,ko04261,ko04925,ko04927,ko04915,ko04922,ko04935,ko04911,ko04916,ko04928,ko04926,ko04918,ko04714,ko04962,ko04725,ko04728	-	-	sp|Q68CJ9|CR3L3_HUMAN	Cyclic AMP-responsive element-binding protein 3-like protein 3 OS=Homo sapiens OX=9606 GN=CREB3L3 PE=1 SV=2
Gga10548	MTFR2	XP_419728.3	mitochondrial fission regulator 2 isoform X1 [Gallus gallus]	GO:0005739;GO:0000266;GO:0009060	mitochondrion;mitochondrial fission;aerobic respiration	-	-	-	-	-	-	-	sp|Q6P444|MTFR2_HUMAN	Mitochondrial fission regulator 2 OS=Homo sapiens OX=9606 GN=MTFR2 PE=1 SV=2
Gga06604	CDH20	NP_989465.1	cadherin-20 precursor [Gallus gallus]	GO:0005886;GO:0000902;GO:0045296;GO:0007275;GO:0007156;GO:0016339;GO:0007043;GO:0005912;GO:0034332;GO:0098742;GO:0016342;GO:0005509;GO:0016021	plasma membrane;cell morphogenesis;cadherin binding;multicellular organism development;homophilic cell adhesion via plasma membrane adhesion molecules;calcium-dependent cell-cell adhesion via plasma membrane cell adhesion molecules;cell-cell junction assembly;adherens junction;adherens junction organization;cell-cell adhesion via plasma-membrane adhesion molecules;catenin complex;calcium ion bind…	K06807	CDH20	http://www.genome.jp/dbget-bin/www_bget?ko:K06807	-	-	-	-	sp|Q8QGH3|CAD20_CHICK	Cadherin-20 OS=Gallus gallus OX=9031 GN=CDH20 PE=1 SV=1
Gga04936	TNFSF8	NP_989740.1	tumor necrosis factor ligand superfamily member 8 [Gallus gallus]	GO:0016021;GO:0005164;GO:0005125;GO:0006955;GO:0005615	integral component of membrane;tumor necrosis factor receptor binding;cytokine activity;immune response;extracellular space	K05471	TNFSF8,CD153	http://www.genome.jp/dbget-bin/www_bget?ko:K05471	Cytokine-cytokine receptor interaction	ko04060	-	-	sp|P32971|TNFL8_HUMAN	Tumor necrosis factor ligand superfamily member 8 OS=Homo sapiens OX=9606 GN=TNFSF8 PE=1 SV=1
Gga05389	TK1	NP_990229.1	thymidine kinase, cytosolic [Gallus gallus]	GO:0071897;GO:0005524;GO:0046104;GO:0042802;GO:0005737;GO:0008270;GO:0004797	DNA biosynthetic process;ATP binding;thymidine metabolic process;identical protein binding;cytoplasm;zinc ion binding;thymidine kinase activity	K00857	tdk,TK	http://www.genome.jp/dbget-bin/www_bget?ko:K00857	Pyrimidine metabolism;Drug metabolism - other enzymes	ko00240,ko00983	-	-	sp|P04047|KITH_CHICK	Thymidine kinase, cytosolic OS=Gallus gallus OX=9031 GN=TK1 PE=1 SV=1
Gga16094	sptssb	XP_015147251.1	serine palmitoyltransferase small subunit B [Gallus gallus]	GO:0046513;GO:0007029;GO:0006665;GO:0016740;GO:1904220;GO:0016021;GO:0017059;GO:0005789	ceramide biosynthetic process;endoplasmic reticulum organization;sphingolipid metabolic process;transferase activity;regulation of serine C-palmitoyltransferase activity;integral component of membrane;serine C-palmitoyltransferase complex;endoplasmic reticulum membrane	-	-	-	-	-	-	-	sp|Q66J05|SPTSB_XENLA	Serine palmitoyltransferase small subunit B OS=Xenopus laevis OX=8355 GN=sptssb PE=3 SV=1
Gga16035	USP13	XP_025009179.1	ubiquitin carboxyl-terminal hydrolase 13 isoform X1 [Gallus gallus]	GO:0010506;GO:0043130;GO:0005634;GO:0004197;GO:0005829;GO:0008270;GO:0050821;GO:0004843;GO:0006914;GO:0016579;GO:0070536;GO:0008283;GO:0006355;GO:0006511	regulation of autophagy;ubiquitin binding;nucleus;cysteine-type endopeptidase activity;cytosol;zinc ion binding;protein stabilization;thiol-dependent deubiquitinase;autophagy;protein deubiquitination;protein K63-linked deubiquitination;cell population proliferation;regulation of transcription, DNA-templated;ubiquitin-dependent protein catabolic process	K11836	USP5_13,UBP14	http://www.genome.jp/dbget-bin/www_bget?ko:K11836	-	-	KOG0944	Ubiquitin-specific protease UBP14	sp|E1BY77|UBP13_CHICK	Ubiquitin carboxyl-terminal hydrolase 13 OS=Gallus gallus OX=9031 GN=USP13 PE=3 SV=1
Gga09465	KRT19	XP_021233915.1;XP_003642867.2;NP_990340.2	keratin, type I cytoskeletal 14-like [Numida meleagris];keratin, type I cytoskeletal 16 isoform X3 [Gallus gallus];keratin, type I cytoskeletal 19 [Gallus gallus]	GO:0043627;GO:0007219;GO:0043034;GO:0005198;GO:1990357;GO:0030018;GO:0016327;GO:0005882;GO:0008307;GO:0042383;GO:0045214	response to estrogen;Notch signaling pathway;costamere;structural molecule activity;terminal web;Z disc;apicolateral plasma membrane;intermediate filament;structural constituent of muscle;sarcolemma;sarcomere organization	K07604	KRT1	http://www.genome.jp/dbget-bin/www_bget?ko:K07604	Estrogen signaling pathway	ko04915	-	-	sp|O93256|K1C19_CHICK;sp|P02533|K1C14_HUMAN	Keratin, type I cytoskeletal 19 OS=Gallus gallus OX=9031 GN=KRT19 PE=2 SV=1;Keratin, type I cytoskeletal 14 OS=Homo sapiens OX=9606 GN=KRT14 PE=1 SV=4
Gga08730	-	NP_001306269.1	protein TsetseEP-like [Gallus gallus]	-	-	-	-	-	-	-	-	-	-	-
Gga10278	VIT	POI33636.1;NP_001019751.1	hypothetical protein CIB84_002612, partial [Bambusicola thoracicus];vitrin precursor [Gallus gallus]	GO:0016021	integral component of membrane	K24506	VIT	http://www.genome.jp/dbget-bin/www_bget?ko:K24506	-	-	-	-	sp|Q6UXI7|VITRN_HUMAN	Vitrin OS=Homo sapiens OX=9606 GN=VIT PE=2 SV=1
Gga14056	opn4a	XP_015143466.1	melanopsin isoform X1 [Gallus gallus]	GO:0071482;GO:0007601;GO:0018298;GO:0042752;GO:0016020;GO:0044298;GO:0008020;GO:0007186;GO:0016021;GO:0007603;GO:1990913;GO:0007602;GO:0016038;GO:0043052;GO:0050960;GO:0005887;GO:0007634;GO:1990384	cellular response to light stimulus;visual perception;protein-chromophore linkage;regulation of circadian rhythm;membrane;cell body membrane;G protein-coupled photoreceptor activity;G protein-coupled receptor signaling pathway;integral component of membrane;phototransduction, visible light;sperm head plasma membrane;phototransduction;absorption of visible light;thermotaxis;detection of temperatur…	K04255	OPN4,Rh2_7	http://www.genome.jp/dbget-bin/www_bget?ko:K04255	-	-	-	-	sp|Q2KNE5|OPN4A_DANRE	Melanopsin-A OS=Danio rerio OX=7955 GN=opn4a PE=2 SV=3
Gga05129	LMX1B	XP_014798193.1;XP_035197862.1;NP_990689.2	PREDICTED: LIM homeobox transcription factor 1-beta, partial [Calidris pugnax];LIM homeobox transcription factor 1-beta [Oxyura jamaicensis];LIM/homeobox protein LMX-1.2 [Gallus gallus]	GO:0072164;GO:0000981;GO:0030182;GO:0006357;GO:0046872;GO:0000977;GO:0005634;GO:0003677	mesonephric tubule development;DNA-binding transcription factor activity, RNA polymerase II-specific;neuron differentiation;regulation of transcription by RNA polymerase II;metal ion binding;RNA polymerase II transcription regulatory region sequence-specific DNA binding;nucleus;DNA binding	K09371	LMX1	http://www.genome.jp/dbget-bin/www_bget?ko:K09371	-	-	KOG0490	Transcription factor, contains HOX domain	sp|P53413|LMX1B_CHICK	LIM/homeobox protein LMX-1.2 OS=Gallus gallus OX=9031 GN=LMX1B PE=2 SV=2
Gga02283	WNT11	XP_024304446.1;XP_021239179.1;XP_021239187.1	protein Wnt-11 isoform X3 [Homo sapiens];protein Wnt-11 isoform X1 [Numida meleagris];protein Wnt-11 isoform X2 [Numida meleagris]	GO:0045165;GO:0030308;GO:0003151;GO:1903929;GO:0030282;GO:0016055;GO:0048703;GO:0008285;GO:0045893;GO:0016477;GO:0060071;GO:0043066;GO:0010629;GO:0005737;GO:0048844;GO:0030336;GO:0062009;GO:0030295;GO:0060675;GO:0060070;GO:0006468;GO:0032915;GO:0003139;GO:0045892;GO:0034394;GO:0010628;GO:0070830;GO:0043589;GO:0072201;GO:0005125;GO:0060028;GO:0060484;GO:0060197;GO:0071260;GO:0042056;GO:0060548;GO:…	cell fate commitment;negative regulation of cell growth;outflow tract morphogenesis;primary palate development;bone mineralization;Wnt signaling pathway;embryonic viscerocranium morphogenesis;negative regulation of cell population proliferation;positive regulation of transcription, DNA-templated;cell migration;Wnt signaling pathway, planar cell polarity pathway;negative regulation of apoptotic pr…	K01384	WNT11	http://www.genome.jp/dbget-bin/www_bget?ko:K01384	Signaling pathways regulating pluripotency of stem cells;Hippo signaling pathway;Wnt signaling pathway;mTOR signaling pathway;Melanogenesis	ko04550,ko04390,ko04310,ko04150,ko04916	-	-	sp|P49339|WNT11_CHICK	Protein Wnt-11 OS=Gallus gallus OX=9031 GN=WNT11 PE=2 SV=1
Gga06014	GAD2	XP_015137540.1	glutamate decarboxylase 2 [Gallus gallus]	GO:0016831;GO:0019752;GO:0030170	carboxy-lyase activity;carboxylic acid metabolic process;pyridoxal phosphate binding	K01580	E4.1.1.15,gadB,gadA,GAD	http://www.genome.jp/dbget-bin/www_bget?ko:K01580	Alanine, aspartate and glutamate metabolism;Butanoate metabolism;Taurine and hypotaurine metabolism;beta-Alanine metabolism;GABAergic synapse	ko00250,ko00650,ko00430,ko00410,ko04727	KOG0629	Glutamate decarboxylase and related proteins	sp|Q05329|DCE2_HUMAN	Glutamate decarboxylase 2 OS=Homo sapiens OX=9606 GN=GAD2 PE=1 SV=1
Gga06610	CDH9	XP_015137695.1	cadherin-9 isoform X1 [Gallus gallus]	GO:0005912;GO:0098742;GO:0034332;GO:0016339;GO:0007043;GO:0007156;GO:0005886;GO:0000902;GO:0045296;GO:0007275;GO:0016021;GO:0005509;GO:0016342	adherens junction;cell-cell adhesion via plasma-membrane adhesion molecules;adherens junction organization;calcium-dependent cell-cell adhesion via plasma membrane cell adhesion molecules;cell-cell junction assembly;homophilic cell adhesion via plasma membrane adhesion molecules;plasma membrane;cell morphogenesis;cadherin binding;multicellular organism development;integral component of membrane;c…	K06801	CDH9	http://www.genome.jp/dbget-bin/www_bget?ko:K06801	-	-	-	-	sp|Q9ULB4|CADH9_HUMAN	Cadherin-9 OS=Homo sapiens OX=9606 GN=CDH9 PE=2 SV=2
Gga17012	Coro2a	XP_424946.4	coronin-2A isoform X1 [Gallus gallus]	GO:0017053;GO:0051015	transcription repressor complex;actin filament binding	K13887	CORO2	http://www.genome.jp/dbget-bin/www_bget?ko:K13887	-	-	KOG0303	Actin-binding protein Coronin, contains WD40 repeats	sp|Q8C0P5|COR2A_MOUSE	Coronin-2A OS=Mus musculus OX=10090 GN=Coro2a PE=2 SV=1
Gga07131	NIPAL2	XP_015138445.2;XP_015711623.1	LOW QUALITY PROTEIN: NIPA-like protein 2 [Gallus gallus];NIPA-like protein 2 isoform X3 [Coturnix japonica]	-	-	K22733	NIPA,SLC57A2S	http://www.genome.jp/dbget-bin/www_bget?ko:K22733	-	-	-	-	sp|Q9H841|NPAL2_HUMAN	NIPA-like protein 2 OS=Homo sapiens OX=9606 GN=NIPAL2 PE=2 SV=2
Gga10978	mfsd2b	XP_004935847.1	major facilitator superfamily domain-containing protein 2B isoform X2 [Gallus gallus]	-	-	K23895	MFSD2B	http://www.genome.jp/dbget-bin/www_bget?ko:K23895	-	-	-	-	sp|A4IH46|MFS2B_XENTR	Major facilitator superfamily domain-containing protein 2B OS=Xenopus tropicalis OX=8364 GN=mfsd2b PE=2 SV=1
Gga11051	pomc-a	NP_001026269.1	pro-opiomelanocortin precursor [Gallus gallus]	GO:0008217;GO:0032098;GO:0030141;GO:0070873;GO:0031782;GO:0005576;GO:0005615;GO:0031781;GO:0032720;GO:0001664;GO:0033059;GO:0007267;GO:0007218;GO:0070996;GO:0042593;GO:0005179;GO:2000852;GO:0045944;GO:0006091	regulation of blood pressure;regulation of appetite;secretory granule;regulation of glycogen metabolic process;type 4 melanocortin receptor binding;extracellular region;extracellular space;type 3 melanocortin receptor binding;negative regulation of tumor necrosis factor production;G protein-coupled receptor binding;cellular pigmentation;cell-cell signaling;neuropeptide signaling pathway;type 1 me…	K05228	POMC	http://www.genome.jp/dbget-bin/www_bget?ko:K05228	cAMP signaling pathway;Neuroactive ligand-receptor interaction;Adipocytokine signaling pathway;Aldosterone synthesis and secretion;Cortisol synthesis and secretion;Estrogen signaling pathway;Melanogenesis	ko04024,ko04080,ko04920,ko04925,ko04927,ko04915,ko04916	-	-	sp|P06298|COLI1_XENLA	Pro-opiomelanocortin A OS=Xenopus laevis OX=8355 GN=pomc-a PE=1 SV=2
Gga13408	PAMR1	XP_421084.4;XP_010709555.1	LOW QUALITY PROTEIN: inactive serine protease PAMR1 [Gallus gallus];inactive serine protease PAMR1 isoform X1 [Meleagris gallopavo]	GO:0004252	serine-type endopeptidase activity	K24362	PAMR1	http://www.genome.jp/dbget-bin/www_bget?ko:K24362	-	-	-	-	sp|Q5RDI1|PAMR1_PONAB;sp|Q6UXH9|PAMR1_HUMAN	Inactive serine protease PAMR1 OS=Pongo abelii OX=9601 GN=PAMR1 PE=2 SV=1;Inactive serine protease PAMR1 OS=Homo sapiens OX=9606 GN=PAMR1 PE=1 SV=1
Gga09469	KRT35	XP_418162.6	keratin, type I cytoskeletal 19 [Gallus gallus]	GO:0005198;GO:0005882	structural molecule activity;intermediate filament	K07604	KRT1	http://www.genome.jp/dbget-bin/www_bget?ko:K07604	Estrogen signaling pathway	ko04915	-	-	sp|Q92764|KRT35_HUMAN	Keratin, type I cuticular Ha5 OS=Homo sapiens OX=9606 GN=KRT35 PE=1 SV=5
Gga08042	NEFM	NP_001095200.1	neurofilament medium polypeptide [Gallus gallus]	GO:0005198;GO:0005883;GO:0030424;GO:0033693	structural molecule activity;neurofilament;axon;neurofilament bundle assembly	K04573	NEF3,NF-M	http://www.genome.jp/dbget-bin/www_bget?ko:K04573	-	-	-	-	sp|P16053|NFM_CHICK	Neurofilament medium polypeptide OS=Gallus gallus OX=9031 GN=NEFM PE=2 SV=2
Gga12841	CPZ	NP_989909.3	carboxypeptidase Z precursor [Gallus gallus]	GO:0016055;GO:0016485;GO:0008270;GO:0006518;GO:0005615;GO:0007275;GO:0004181	Wnt signaling pathway;protein processing;zinc ion binding;peptide metabolic process;extracellular space;multicellular organism development;metallocarboxypeptidase activity	K13022	CPZ	http://www.genome.jp/dbget-bin/www_bget?ko:K13022	-	-	KOG2649	Zinc carboxypeptidase	sp|Q8QGP3|CBPZ_CHICK	Carboxypeptidase Z OS=Gallus gallus OX=9031 GN=CPZ PE=1 SV=1
Gga10075	CHGB	XP_419377.1	secretogranin-1 isoform X2 [Gallus gallus]	GO:0005576;GO:0005615;GO:0030141	extracellular region;extracellular space;secretory granule	K19991	CHGB	http://www.genome.jp/dbget-bin/www_bget?ko:K19991	-	-	-	-	sp|P05060|SCG1_HUMAN	Secretogranin-1 OS=Homo sapiens OX=9606 GN=CHGB PE=1 SV=2
Gga10921	RRM2	XP_001231545.2	ribonucleoside-diphosphate reductase subunit M2 [Gallus gallus]	GO:0009263;GO:0005829;GO:0042803;GO:0008199;GO:0016491;GO:0004748;GO:0005971;GO:0051290	deoxyribonucleotide biosynthetic process;cytosol;protein homodimerization activity;ferric iron binding;oxidoreductase activity;ribonucleoside-diphosphate reductase activity, thioredoxin disulfide as acceptor;ribonucleoside-diphosphate reductase complex;protein heterotetramerization	K10808	RRM2	http://www.genome.jp/dbget-bin/www_bget?ko:K10808	p53 signaling pathway;Glutathione metabolism;Purine metabolism;Pyrimidine metabolism;Drug metabolism - other enzymes	ko04115,ko00480,ko00230,ko00240,ko00983	KOG1567	Ribonucleotide reductase, beta subunit	sp|P31350|RIR2_HUMAN	Ribonucleoside-diphosphate reductase subunit M2 OS=Homo sapiens OX=9606 GN=RRM2 PE=1 SV=1
Gga06005	MASTL	XP_418589.2	serine/threonine-protein kinase greatwall isoform X2 [Gallus gallus]	GO:0000086;GO:0032154;GO:0051301;GO:0106311;GO:0000278;GO:0006974;GO:1904668;GO:0005654;GO:0005524;GO:0106310;GO:0051721;GO:0018105;GO:0032515;GO:0051726;GO:0004674;GO:0005634;GO:0007147;GO:0005737;GO:0035556;GO:0005813	G2/M transition of mitotic cell cycle;cleavage furrow;cell division;protein serine/threonine kinase activity;mitotic cell cycle;cellular response to DNA damage stimulus;positive regulation of ubiquitin protein ligase activity;nucleoplasm;ATP binding;protein serine kinase activity;protein phosphatase 2A binding;peptidyl-serine phosphorylation;negative regulation of phosphoprotein phosphatase activ…	K16309	MASTL,GW	http://www.genome.jp/dbget-bin/www_bget?ko:K16309	-	-	KOG0606	Microtubule-associated serine/threonine kinase and related proteins	sp|E1C2I2|GWL_CHICK	Serine/threonine-protein kinase greatwall OS=Gallus gallus OX=9031 GN=MASTL PE=3 SV=1
Gga01422	KCNJ6	OPJ66404.1	G protein-activated inward rectifier potassium channel 2 [Patagioenas fasciata monilis]	GO:0005886;GO:1990573;GO:0034765;GO:0005242;GO:0015467;GO:0016021	plasma membrane;potassium ion import across plasma membrane;regulation of ion transmembrane transport;inward rectifier potassium channel activity;G-protein activated inward rectifier potassium channel activity;integral component of membrane	K05000	KCNJ6,KIR3.2	http://www.genome.jp/dbget-bin/www_bget?ko:K05000	Estrogen signaling pathway;GnRH secretion;Oxytocin signaling pathway;Circadian entrainment;Cholinergic synapse;Dopaminergic synapse;GABAergic synapse;Retrograde endocannabinoid signaling;Serotonergic synapse	ko04915,ko04929,ko04921,ko04713,ko04725,ko04728,ko04727,ko04723,ko04726	-	-	sp|P48051|KCNJ6_HUMAN	G protein-activated inward rectifier potassium channel 2 OS=Homo sapiens OX=9606 GN=KCNJ6 PE=1 SV=1
Gga04815	-	XP_015150482.1;XP_015150481.1;NP_001038148.2	MHC BF1 class I isoform X2 [Gallus gallus];MHC BF1 class I isoform X1 [Gallus gallus];MHC BF1 class I precursor [Gallus gallus]	GO:0042289;GO:0009986;GO:0042605;GO:0016021;GO:0042611	MHC class II protein binding;cell surface;peptide antigen binding;integral component of membrane;MHC protein complex	K06751	MHC1	http://www.genome.jp/dbget-bin/www_bget?ko:K06751	Cellular senescence;Endocytosis;Phagosome;Cell adhesion molecules;Antigen processing and presentation;Natural killer cell mediated cytotoxicity	ko04218,ko04144,ko04145,ko04514,ko04612,ko04650	-	-	sp|P15979|HA1F_CHICK	Class I histocompatibility antigen, F10 alpha chain OS=Gallus gallus OX=9031 PE=1 SV=1
Gga09240	-	XP_004948533.2	feather keratin Cos1-1/Cos1-3/Cos2-1 isoform X1 [Gallus gallus]	-	-	-	-	-	-	-	-	-	sp|Q9PSV3|KRF4_COLLI	Feather keratin Cos2-3 OS=Columba livia OX=8932 PE=3 SV=3
Gga00014	Hcls1	NP_001026572.1	hematopoietic lineage cell-specific protein [Gallus gallus]	GO:0005667;GO:2000107;GO:0030833;GO:0005634;GO:0005886;GO:0050731;GO:0005829;GO:0001085;GO:0051091;GO:0014068;GO:0042307;GO:0030041;GO:0051897;GO:0051015;GO:0030854;GO:0045944;GO:0071345;GO:0019901;GO:0033138;GO:0030864;GO:0030427	transcription regulator complex;negative regulation of leukocyte apoptotic process;regulation of actin filament polymerization;nucleus;plasma membrane;positive regulation of peptidyl-tyrosine phosphorylation;cytosol;RNA polymerase II-specific DNA-binding transcription factor binding;positive regulation of DNA-binding transcription factor activity;positive regulation of phosphatidylinositol 3-kina…	K06106	CTTN,EMS1	http://www.genome.jp/dbget-bin/www_bget?ko:K06106	Tight junction	ko04530	KOG3655	Drebrins and related actin binding proteins	sp|P49710|HCLS1_MOUSE	Hematopoietic lineage cell-specific protein OS=Mus musculus OX=10090 GN=Hcls1 PE=1 SV=2
Gga04432	FZD10	NP_989429.1	frizzled-10 precursor [Gallus gallus]	GO:0042813;GO:0004930;GO:0060070;GO:0016021;GO:0017147;GO:0005886;GO:0007275	Wnt-activated receptor activity;G protein-coupled receptor activity;canonical Wnt signaling pathway;integral component of membrane;Wnt-protein binding;plasma membrane;multicellular organism development	K02842	FZD9_10,CD349_50	http://www.genome.jp/dbget-bin/www_bget?ko:K02842	Signaling pathways regulating pluripotency of stem cells;Hippo signaling pathway;Wnt signaling pathway;mTOR signaling pathway;Melanogenesis	ko04550,ko04390,ko04310,ko04150,ko04916	-	-	sp|Q9PWH2|FZD10_CHICK	Frizzled-10 OS=Gallus gallus OX=9031 GN=FZD10 PE=1 SV=1
Gga01902	BORA	XP_015131285.1	protein aurora borealis isoform X1 [Gallus gallus]	GO:0032147;GO:0051301;GO:0007088;GO:0072687;GO:0005737;GO:0005634;GO:0060236;GO:0007049;GO:0019901	activation of protein kinase activity;cell division;regulation of mitotic nuclear division;meiotic spindle;cytoplasm;nucleus;regulation of mitotic spindle organization;cell cycle;protein kinase binding	K16831	BORA	http://www.genome.jp/dbget-bin/www_bget?ko:K16831	-	-	-	-	sp|Q6PGQ7|BORA_HUMAN	Protein aurora borealis OS=Homo sapiens OX=9606 GN=BORA PE=1 SV=2
Gga10132	CENPF	XP_015139102.1;XP_015139099.1	centromere protein F isoform X2 [Gallus gallus];centromere protein F isoform X1 [Gallus gallus]	GO:0015031;GO:0008017;GO:0045892;GO:0097539;GO:0021591;GO:0005634;GO:0001822;GO:0005813;GO:0070840;GO:0010389;GO:0042803;GO:0000940;GO:0005635;GO:0000775;GO:0000278;GO:0045120;GO:0005930;GO:0036064;GO:0016202;GO:0005654;GO:0008134;GO:0030496;GO:0008022;GO:0016363;GO:0051310;GO:0000922	protein transport;microtubule binding;negative regulation of transcription, DNA-templated;ciliary transition fiber;ventricular system development;nucleus;kidney development;centrosome;dynein complex binding;regulation of G2/M transition of mitotic cell cycle;protein homodimerization activity;outer kinetochore;nuclear envelope;chromosome, centromeric region;mitotic cell cycle;pronucleus;axoneme;ci…	K11499	CENPF	http://www.genome.jp/dbget-bin/www_bget?ko:K11499	-	-	-	-	sp|P49454|CENPF_HUMAN	Centromere protein F OS=Homo sapiens OX=9606 GN=CENPF PE=1 SV=3
Gga07738	CYP24A1	XP_015737595.1;NP_990310.1	1,25-dihydroxyvitamin D(3) 24-hydroxylase, mitochondrial isoform X1 [Coturnix japonica];1,25-dihydroxyvitamin D(3) 24-hydroxylase, mitochondrial [Gallus gallus]	GO:0070576;GO:0004497;GO:0005506;GO:1901754;GO:0016705;GO:1990523;GO:0020037	vitamin D 24-hydroxylase activity;monooxygenase activity;iron ion binding;vitamin D3 catabolic process;oxidoreductase activity, acting on paired donors, with incorporation or reduction of molecular oxygen;bone regeneration;heme binding	K07436	CYP24A1	http://www.genome.jp/dbget-bin/www_bget?ko:K07436	Steroid biosynthesis;Parathyroid hormone synthesis, secretion and action	ko00100,ko04928	-	-	sp|Q07973|CP24A_HUMAN	1,25-dihydroxyvitamin D(3) 24-hydroxylase, mitochondrial OS=Homo sapiens OX=9606 GN=CYP24A1 PE=1 SV=2
Gga09576	MALT1	NP_001026745.1;XP_031460592.1	paracaspase-2 [Gallus gallus];mucosa-associated lymphoid tissue lymphoma translocation protein 1-like isoform X4 [Phasianus colchicus]	GO:0004197	cysteine-type endopeptidase activity	K07369	MALT1	http://www.genome.jp/dbget-bin/www_bget?ko:K07369	NF-kappa B signaling pathway;B cell receptor signaling pathway;C-type lectin receptor signaling pathway;T cell receptor signaling pathway	ko04064,ko04662,ko04625,ko04660	-	-	sp|Q9UDY8|MALT1_HUMAN	Mucosa-associated lymphoid tissue lymphoma translocation protein 1 OS=Homo sapiens OX=9606 GN=MALT1 PE=1 SV=1
Gga09260	-	XP_015154748.1;POI18827.1	feather keratin 1-like [Gallus gallus];hypothetical protein CIB84_017428, partial [Bambusicola thoracicus]	GO:0005200;GO:0005882	structural constituent of cytoskeleton;intermediate filament	-	-	-	-	-	-	-	sp|P02450|KRFC_CHICK	Feather keratin 1 OS=Gallus gallus OX=9031 PE=3 SV=2
Gga14629	-	PKU35913.1	rna-directed dna polymerase from mobile element jockey-like [Limosa lapponica baueri]	GO:0003964	RNA-directed DNA polymerase activity	K14530	RPP40	http://www.genome.jp/dbget-bin/www_bget?ko:K14530	Ribosome biogenesis in eukaryotes	ko03008	-	-	-	-
Gga09223	-	XP_015154724.1;XP_003213042.2	feather keratin Cos1-1/Cos1-3/Cos2-1-like [Gallus gallus];feather beta keratin-like [Meleagris gallopavo]	GO:0005200;GO:0005882	structural constituent of cytoskeleton;intermediate filament	-	-	-	-	-	-	-	sp|Q9PSV3|KRF4_COLLI	Feather keratin Cos2-3 OS=Columba livia OX=8932 PE=3 SV=3
Gga09458	-	XP_015155142.1	uncharacterized protein LOC107055315 [Gallus gallus]	-	-	-	-	-	-	-	-	-	-	-
Gga11295	LILRA2	NP_001026513.1;XP_025002084.1	immunoglobulin-like receptor CHIR-B2-like precursor [Gallus gallus];platelet glycoprotein VI-like [Gallus gallus]	GO:0016021	integral component of membrane	-	-	-	-	-	-	-	sp|Q8N149|LIRA2_HUMAN	Leukocyte immunoglobulin-like receptor subfamily A member 2 OS=Homo sapiens OX=9606 GN=LILRA2 PE=1 SV=2
Gga01504	XK	NP_001029994.1	membrane transport protein XK precursor [Gallus gallus]	GO:0016021	integral component of membrane	K19522	XK	http://www.genome.jp/dbget-bin/www_bget?ko:K19522	-	-	-	-	sp|P51811|XK_HUMAN	Membrane transport protein XK OS=Homo sapiens OX=9606 GN=XK PE=1 SV=5
Gga11303	Igsf1	XP_025001819.1	leukocyte immunoglobulin-like receptor subfamily B member 1 [Gallus gallus]	GO:0016021	integral component of membrane	-	-	-	-	-	-	-	sp|Q7TQA1|IGSF1_MOUSE	Immunoglobulin superfamily member 1 OS=Mus musculus OX=10090 GN=Igsf1 PE=1 SV=1
Gga06572	IRF4	XP_005149981.2;NP_989630.1	LOW QUALITY PROTEIN: interferon regulatory factor 4 [Melopsittacus undulatus];interferon regulatory factor 4 [Gallus gallus]	GO:0043011;GO:0120162;GO:0032736;GO:0072540;GO:0000981;GO:0005654;GO:0001228;GO:0032743;GO:0043388;GO:0032733;GO:0003700;GO:0042832;GO:0043967;GO:0045893;GO:0003713;GO:0000978;GO:0000976;GO:0032753;GO:0000786;GO:0043966;GO:0005829;GO:0005634;GO:0006357;GO:0034122;GO:0002376	myeloid dendritic cell differentiation;positive regulation of cold-induced thermogenesis;positive regulation of interleukin-13 production;T-helper 17 cell lineage commitment;DNA-binding transcription factor activity, RNA polymerase II-specific;nucleoplasm;DNA-binding transcription activator activity, RNA polymerase II-specific;positive regulation of interleukin-2 production;positive regulation of…	K09445	IRF4	http://www.genome.jp/dbget-bin/www_bget?ko:K09445	Th17 cell differentiation	ko04659	-	-	sp|Q15306|IRF4_HUMAN	Interferon regulatory factor 4 OS=Homo sapiens OX=9606 GN=IRF4 PE=1 SV=1
Gga08619	Bco2	XP_004948199.1	beta,beta-carotene 9&apos;,10&apos;-oxygenase isoform X1 [Gallus gallus]	GO:0042574;GO:0005739;GO:0003834;GO:0046872;GO:2000377;GO:0016122;GO:0016121;GO:0051881;GO:0010436;GO:0016702	retinal metabolic process;mitochondrion;beta-carotene 15,15'-dioxygenase activity;metal ion binding;regulation of reactive oxygen species metabolic process;xanthophyll metabolic process;carotene catabolic process;regulation of mitochondrial membrane potential;carotenoid dioxygenase activity;oxidoreductase activity, acting on single donors with incorporation of molecular oxygen, incorporation of t…	K10252	BCDO2	http://www.genome.jp/dbget-bin/www_bget?ko:K10252	-	-	-	-	sp|Q99NF1|BCDO2_MOUSE	Beta,beta-carotene 9&apos;,10&apos;-oxygenase OS=Mus musculus OX=10090 GN=Bco2 PE=1 SV=1
Gga01638	RGN	XP_004938512.2;XP_015133230.1	regucalcin-like isoform X2 [Gallus gallus];regucalcin-like isoform X3 [Gallus gallus]	GO:0030234;GO:0004341;GO:0005509;GO:0019853	enzyme regulator activity;gluconolactonase activity;calcium ion binding;L-ascorbic acid biosynthetic process	K01053	gnl,RGN	http://www.genome.jp/dbget-bin/www_bget?ko:K01053	Ascorbate and aldarate metabolism;Pentose phosphate pathway	ko00053,ko00030	-	-	sp|Q9I923|RGN_CHICK	Regucalcin OS=Gallus gallus OX=9031 GN=RGN PE=2 SV=1
Gga10195	SIX2	NP_001038160.1	homeobox protein SIX2 [Gallus gallus]	GO:0045596;GO:0072137;GO:0003337;GO:0090189;GO:0048701;GO:0048557;GO:0044877;GO:0005667;GO:0008134;GO:0006606;GO:0032330;GO:0000981;GO:0001228;GO:0097168;GO:0030278;GO:0005634;GO:0072161;GO:0006357;GO:0042474;GO:1902732;GO:0009948;GO:0002062;GO:0000978;GO:0007501;GO:0003677;GO:0072038;GO:0016477	negative regulation of cell differentiation;condensed mesenchymal cell proliferation;mesenchymal to epithelial transition involved in metanephros morphogenesis;regulation of branching involved in ureteric bud morphogenesis;embryonic cranial skeleton morphogenesis;embryonic digestive tract morphogenesis;protein-containing complex binding;transcription regulator complex;transcription factor binding…	K19472	SIX2	http://www.genome.jp/dbget-bin/www_bget?ko:K19472	-	-	KOG0775	Transcription factor SIX and related HOX domain proteins	sp|Q9NPC8|SIX2_HUMAN	Homeobox protein SIX2 OS=Homo sapiens OX=9606 GN=SIX2 PE=1 SV=1
Gga12389	neil3	XP_025005718.1;XP_426306.3	endonuclease 8-like 3 isoform X3 [Gallus gallus];endonuclease 8-like 3 isoform X1 [Gallus gallus]	GO:0003690;GO:0006284;GO:0019104;GO:0005654;GO:0003906;GO:0003684;GO:0003697;GO:0000405;GO:0140078;GO:0008270;GO:0005694	double-stranded DNA binding;base-excision repair;DNA N-glycosylase activity;nucleoplasm;DNA-(apurinic or apyrimidinic site) endonuclease activity;damaged DNA binding;single-stranded DNA binding;bubble DNA binding;class I DNA-(apurinic or apyrimidinic site) endonuclease activity;zinc ion binding;chromosome	K10569	NEIL3	http://www.genome.jp/dbget-bin/www_bget?ko:K10569	Base excision repair	ko03410	-	-	sp|A0A1L8HU22|NEIL3_XENLA;sp|Q8TAT5|NEIL3_HUMAN	Endonuclease 8-like 3 OS=Xenopus laevis OX=8355 GN=neil3 PE=1 SV=1;Endonuclease 8-like 3 OS=Homo sapiens OX=9606 GN=NEIL3 PE=1 SV=3
Gga01374	CLDN8	XP_004938436.1	claudin-8 [Gallus gallus]	GO:0070830;GO:0016327;GO:0007155;GO:0016021;GO:0016323;GO:0005886;GO:0005198;GO:0005923	bicellular tight junction assembly;apicolateral plasma membrane;cell adhesion;integral component of membrane;basolateral plasma membrane;plasma membrane;structural molecule activity;bicellular tight junction	K06087	CLDN	http://www.genome.jp/dbget-bin/www_bget?ko:K06087	Tight junction;Cell adhesion molecules;Leukocyte transendothelial migration	ko04530,ko04514,ko04670	-	-	sp|P56748|CLD8_HUMAN	Claudin-8 OS=Homo sapiens OX=9606 GN=CLDN8 PE=1 SV=1
Gga09664	PLIN3	XP_015155504.1;XP_015155506.1	perilipin-3 isoform X1 [Gallus gallus];perilipin-3 isoform X2 [Gallus gallus]	-	-	K20287	PLIN3	http://www.genome.jp/dbget-bin/www_bget?ko:K20287	-	-	-	-	sp|O60664|PLIN3_HUMAN	Perilipin-3 OS=Homo sapiens OX=9606 GN=PLIN3 PE=1 SV=3
Gga09227	-	POI28166.1;XP_031413374.1;XP_015154724.1	hypothetical protein CIB84_008084 [Bambusicola thoracicus];feather keratin Cos1-1/Cos1-3/Cos2-1-like [Meleagris gallopavo];feather keratin Cos1-1/Cos1-3/Cos2-1-like [Gallus gallus]	GO:0005200;GO:0005882	structural constituent of cytoskeleton;intermediate filament	-	-	-	-	-	-	-	sp|Q9PSV3|KRF4_COLLI	Feather keratin Cos2-3 OS=Columba livia OX=8932 PE=3 SV=3
Gga14353	-	XP_025007681.1	hapless 2-like [Gallus gallus]	-	-	-	-	-	-	-	-	-	-	-
Gga05501	CCL4	OXB56109.1;XP_015736321.1	hypothetical protein ASZ78_007963 [Callipepla squamata];C-C motif chemokine 4 homolog [Coturnix japonica]	GO:0071346;GO:0005615;GO:0070374;GO:0043547;GO:0070098;GO:0048020;GO:0002548;GO:0048247;GO:0006955;GO:0030593;GO:0071356;GO:0071347;GO:0048245;GO:0006954;GO:0008009;GO:0007186	cellular response to interferon-gamma;extracellular space;positive regulation of ERK1 and ERK2 cascade;positive regulation of GTPase activity;chemokine-mediated signaling pathway;CCR chemokine receptor binding;monocyte chemotaxis;lymphocyte chemotaxis;immune response;neutrophil chemotaxis;cellular response to tumor necrosis factor;cellular response to interleukin-1;eosinophil chemotaxis;inflammat…	K12964	CCL4	http://www.genome.jp/dbget-bin/www_bget?ko:K12964	NF-kappa B signaling pathway;Cytokine-cytokine receptor interaction;Viral protein interaction with cytokine and cytokine receptor;Chemokine signaling pathway;Cytosolic DNA-sensing pathway;Toll-like receptor signaling pathway	ko04064,ko04060,ko04061,ko04062,ko04623,ko04620	-	-	sp|Q90826|CCL4_CHICK	C-C motif chemokine 4 homolog OS=Gallus gallus OX=9031 GN=CCL4 PE=3 SV=4
Gga12317	HERC3	XP_420476.5	probable E3 ubiquitin-protein ligase HERC4 isoform X1 [Gallus gallus]	-	-	K10615	HERC4	http://www.genome.jp/dbget-bin/www_bget?ko:K10615	Ubiquitin mediated proteolysis	ko04120	KOG0941	E3 ubiquitin protein ligase	sp|Q15034|HERC3_HUMAN	Probable E3 ubiquitin-protein ligase HERC3 OS=Homo sapiens OX=9606 GN=HERC3 PE=1 SV=1
Gga08775	-	POI24225.1	hypothetical protein CIB84_012026 [Bambusicola thoracicus]	GO:0005200;GO:0005882	structural constituent of cytoskeleton;intermediate filament	-	-	-	-	-	-	-	-	-
Gga02660	Tmc3	XP_025009605.1	transmembrane channel-like protein 3 isoform X1 [Gallus gallus]	GO:0005887;GO:0008381	integral component of plasma membrane;mechanosensitive ion channel activity	K21988	TMC	http://www.genome.jp/dbget-bin/www_bget?ko:K21988	-	-	-	-	sp|Q5YCC7|TMC3_CHICK	Transmembrane channel-like protein 3 OS=Gallus gallus OX=9031 GN=Tmc3 PE=2 SV=1
Gga00456	KERA	NP_989507.1	keratocan precursor [Gallus gallus]	GO:0005615;GO:0005576;GO:0061303	extracellular space;extracellular region;cornea development in camera-type eye	K08123	KERA	http://www.genome.jp/dbget-bin/www_bget?ko:K08123	-	-	-	-	sp|O42235|KERA_CHICK	Keratocan OS=Gallus gallus OX=9031 GN=KERA PE=1 SV=1
Gga01373	CLDN8	XP_015155123.1	claudin-8 [Gallus gallus]	GO:0007155;GO:0016021;GO:0070830;GO:0005923;GO:0005198;GO:0005886	cell adhesion;integral component of membrane;bicellular tight junction assembly;bicellular tight junction;structural molecule activity;plasma membrane	K06087	CLDN	http://www.genome.jp/dbget-bin/www_bget?ko:K06087	Tight junction;Cell adhesion molecules;Leukocyte transendothelial migration	ko04530,ko04514,ko04670	-	-	sp|P56748|CLD8_HUMAN	Claudin-8 OS=Homo sapiens OX=9606 GN=CLDN8 PE=1 SV=1
Gga12027	BRN3	NP_990090.1	brain-specific homeobox/POU domain protein 3 [Gallus gallus]	GO:0006357;GO:0005634;GO:0003677;GO:0000978;GO:0000981	regulation of transcription by RNA polymerase II;nucleus;DNA binding;RNA polymerase II cis-regulatory region sequence-specific DNA binding;DNA-binding transcription factor activity, RNA polymerase II-specific	K09366	POU4F,BRN3	http://www.genome.jp/dbget-bin/www_bget?ko:K09366	-	-	KOG1168	Transcription factor ACJ6/BRN-3, contains POU and HOX domains	sp|Q91998|BRN3_CHICK	Brain-specific homeobox/POU domain protein 3 OS=Gallus gallus OX=9031 GN=BRN3 PE=2 SV=1
Gga16024	LAMP3	NP_001139604.1	lysosome-associated membrane glycoprotein 3 precursor [Gallus gallus]	GO:0016021;GO:0005765;GO:0005525	integral component of membrane;lysosomal membrane;GTP binding	K06562	LAMP3,CD208	http://www.genome.jp/dbget-bin/www_bget?ko:K06562	Lysosome	ko04142	-	-	sp|Q9UQV4|LAMP3_HUMAN	Lysosome-associated membrane glycoprotein 3 OS=Homo sapiens OX=9606 GN=LAMP3 PE=1 SV=3
Gga04077	GRAP	OXB81910.1;XP_031462415.1	hypothetical protein H355_015107 [Colinus virginianus];GRB2-related adapter protein [Phasianus colchicus]	-	-	K23694	GRAP	http://www.genome.jp/dbget-bin/www_bget?ko:K23694	-	-	KOG3601	Adaptor protein GRB2, contains SH2 and SH3 domains	sp|Q13588|GRAP_HUMAN	GRB2-related adapter protein OS=Homo sapiens OX=9606 GN=GRAP PE=1 SV=1
Gga15017	Muc13	XP_015145459.1	mucin-13 isoform X9 [Gallus gallus]	-	-	K17298	MUC13	http://www.genome.jp/dbget-bin/www_bget?ko:K17298	-	-	-	-	sp|P19467|MUC13_MOUSE	Mucin-13 OS=Mus musculus OX=10090 GN=Muc13 PE=2 SV=1
Gga12331	Atoh1	XP_031463387.1	protein atonal homolog 1 [Phasianus colchicus]	GO:0042491;GO:0046983;GO:0006355;GO:0043565	inner ear auditory receptor cell differentiation;protein dimerization activity;regulation of transcription, DNA-templated;sequence-specific DNA binding	K09083	ATOH1_7	http://www.genome.jp/dbget-bin/www_bget?ko:K09083	-	-	KOG4395	Transcription factor Atonal, contains HTH domain	sp|P48985|ATOH1_MOUSE	Protein atonal homolog 1 OS=Mus musculus OX=10090 GN=Atoh1 PE=1 SV=1
Gga02077	SKA3	XP_015134719.1;XP_015134712.1	spindle and kinetochore-associated protein 3 isoform X2 [Gallus gallus];spindle and kinetochore-associated protein 3 isoform X1 [Gallus gallus]	GO:0007059;GO:0000940;GO:0005819;GO:0005737;GO:0007049	chromosome segregation;outer kinetochore;spindle;cytoplasm;cell cycle	-	-	-	-	-	-	-	sp|Q8IX90|SKA3_HUMAN	Spindle and kinetochore-associated protein 3 OS=Homo sapiens OX=9606 GN=SKA3 PE=1 SV=2
Gga00325	PRL	NP_001159384.1	prolactin like precursor [Gallus gallus]	GO:0005576;GO:0008283;GO:0062023;GO:0005179	extracellular region;cell population proliferation;collagen-containing extracellular matrix;hormone activity	K05439	PRL	http://www.genome.jp/dbget-bin/www_bget?ko:K05439	JAK-STAT signaling pathway;PI3K-Akt signaling pathway;Cytokine-cytokine receptor interaction;Neuroactive ligand-receptor interaction;Prolactin signaling pathway	ko04630,ko04151,ko04060,ko04080,ko04917	-	-	sp|Q28632|PRL_RABIT	Prolactin OS=Oryctolagus cuniculus OX=9986 GN=PRL PE=2 SV=1
Gga14557	Dmbt1	XP_031453624.1	deleted in malignant brain tumors 1 protein-like [Phasianus colchicus]	GO:0006233;GO:0004798;GO:0030154;GO:0005524;GO:0007275;GO:0005044;GO:0016020	dTDP biosynthetic process;thymidylate kinase activity;cell differentiation;ATP binding;multicellular organism development;scavenger receptor activity;membrane	K13912	DMBT1	http://www.genome.jp/dbget-bin/www_bget?ko:K13912	Salivary secretion	ko04970	-	-	sp|Q95218|DMBT1_RABIT	Deleted in malignant brain tumors 1 protein OS=Oryctolagus cuniculus OX=9986 GN=Dmbt1 PE=1 SV=2
Gga11082	Blk	XP_004935952.1;XP_420040.4	tyrosine-protein kinase Blk isoform X1 [Gallus gallus];tyrosine-protein kinase Blk isoform X2 [Gallus gallus]	GO:2000670;GO:0004715;GO:0002902;GO:0070667;GO:0006974;GO:0031234;GO:0004713;GO:0005102;GO:0031175;GO:0002576;GO:0005524;GO:0030154;GO:0090330;GO:0043304;GO:0050855;GO:0002431;GO:0004714;GO:0045087;GO:0097028;GO:0007169;GO:0030889;GO:0050853;GO:0002513;GO:0032024	positive regulation of dendritic cell apoptotic process;non-membrane spanning protein tyrosine kinase activity;regulation of B cell apoptotic process;negative regulation of mast cell proliferation;cellular response to DNA damage stimulus;extrinsic component of cytoplasmic side of plasma membrane;protein tyrosine kinase activity;signaling receptor binding;neuron projection development;platelet deg…	K08890	BLK	http://www.genome.jp/dbget-bin/www_bget?ko:K08890	-	-	-	-	sp|P16277|BLK_MOUSE	Tyrosine-protein kinase Blk OS=Mus musculus OX=10090 GN=Blk PE=1 SV=4
Gga09454	TOP2A	NP_990122.2	DNA topoisomerase 2-alpha [Gallus gallus]	GO:0000712;GO:0008301;GO:0051301;GO:0048511;GO:0006974;GO:0008094;GO:0005654;GO:0007059;GO:0006260;GO:0000792;GO:0030332;GO:0005524;GO:0043065;GO:0030263;GO:0046872;GO:0005694;GO:0009330;GO:0006265;GO:1905463;GO:0006266;GO:0000287;GO:0005634;GO:1990904;GO:0003677;GO:0005737;GO:0000793;GO:0005730;GO:0003918;GO:0000819	resolution of meiotic recombination intermediates;DNA binding, bending;cell division;rhythmic process;cellular response to DNA damage stimulus;ATP-dependent activity, acting on DNA;nucleoplasm;chromosome segregation;DNA replication;heterochromatin;cyclin binding;ATP binding;positive regulation of apoptotic process;apoptotic chromosome condensation;metal ion binding;chromosome;DNA topoisomerase ty…	K03164	TOP2	http://www.genome.jp/dbget-bin/www_bget?ko:K03164	-	-	KOG0355	DNA topoisomerase type II	sp|O42130|TOP2A_CHICK	DNA topoisomerase 2-alpha OS=Gallus gallus OX=9031 GN=TOP2A PE=2 SV=2
Gga14309	Gdf10	XP_421648.3	growth/differentiation factor 10 [Gallus gallus]	GO:0005576;GO:0008083	extracellular region;growth factor activity	K22674	GDF10,BMP3B	http://www.genome.jp/dbget-bin/www_bget?ko:K22674	Cytokine-cytokine receptor interaction	ko04060	KOG3900	Transforming growth factor beta, bone morphogenetic protein and related proteins	sp|P55108|GDF10_RAT	Growth/differentiation factor 10 OS=Rattus norvegicus OX=10116 GN=Gdf10 PE=2 SV=1
Gga13761	SLC24A4	XP_004941933.1;XP_001235438.2	sodium/potassium/calcium exchanger 4 isoform X3 [Gallus gallus];sodium/potassium/calcium exchanger 4 isoform X1 [Gallus gallus]	-	-	K13752	SLC24A4,NCKX4	http://www.genome.jp/dbget-bin/www_bget?ko:K13752	Olfactory transduction	ko04740	KOG1307	K+-dependent Ca2+/Na+ exchanger NCKX1 and related proteins	sp|Q8NFF2|NCKX4_HUMAN	Sodium/potassium/calcium exchanger 4 OS=Homo sapiens OX=9606 GN=SLC24A4 PE=2 SV=2
Gga08791	S100A7	XP_004948278.1	protein S100-A9-like [Gallus gallus]	GO:0005509;GO:0046914	calcium ion binding;transition metal ion binding	K21128	S100A9	http://www.genome.jp/dbget-bin/www_bget?ko:K21128	IL-17 signaling pathway	ko04657	-	-	sp|Q28050|S10A7_BOVIN	Protein S100-A7 OS=Bos taurus OX=9913 GN=S100A7 PE=1 SV=1
Gga01020	-	XP_025007686.1	ovostatin [Gallus gallus]	GO:0005615;GO:0004867	extracellular space;serine-type endopeptidase inhibitor activity	K23593	A2ML	http://www.genome.jp/dbget-bin/www_bget?ko:K23593	-	-	KOG1366	Alpha-macroglobulin	sp|P20740|OVOS_CHICK	Ovostatin OS=Gallus gallus OX=9031 PE=1 SV=3
Gga10867	-	NP_990149.1	glutathione S-transferase alpha 4 [Gallus gallus]	GO:0006749;GO:0098754;GO:0006805;GO:0005829;GO:0046222;GO:0004364	glutathione metabolic process;detoxification;xenobiotic metabolic process;cytosol;aflatoxin metabolic process;glutathione transferase activity	K00799	GST,gst	http://www.genome.jp/dbget-bin/www_bget?ko:K00799	Glutathione metabolism;Drug metabolism - cytochrome P450;Drug metabolism - other enzymes;Metabolism of xenobiotics by cytochrome P450;Longevity regulating pathway - worm	ko00480,ko00982,ko00983,ko00980,ko04212	-	-	sp|Q08393|GSTA2_CHICK	Glutathione S-transferase OS=Gallus gallus OX=9031 PE=2 SV=2
Gga12088	COL4A6	XP_009481803.1;XP_015134089.1	PREDICTED: collagen alpha-2(IV) chain-like, partial [Pelecanus crispus];collagen alpha-6(IV) chain isoform X2 [Gallus gallus]	GO:0005604;GO:0005201;GO:0005581;GO:0016020	basement membrane;extracellular matrix structural constituent;collagen trimer;membrane	K06237	COL4A	http://www.genome.jp/dbget-bin/www_bget?ko:K06237	Focal adhesion;PI3K-Akt signaling pathway;ECM-receptor interaction;Protein digestion and absorption;Relaxin signaling pathway	ko04510,ko04151,ko04512,ko04974,ko04926	KOG3544	Collagens (type IV and type XIII), and related proteins	sp|Q14031|CO4A6_HUMAN;sp|Q7SIB3|CO4A2_BOVIN	Collagen alpha-6(IV) chain OS=Homo sapiens OX=9606 GN=COL4A6 PE=1 SV=3;Collagen alpha-2(IV) chain (Fragment) OS=Bos taurus OX=9913 GN=COL4A2 PE=1 SV=1
Gga00395	Tspan8	NP_001186579.1	tetraspanin-8 [Gallus gallus]	GO:0007283;GO:0005887;GO:0010468;GO:0016021;GO:0009986	spermatogenesis;integral component of plasma membrane;regulation of gene expression;integral component of membrane;cell surface	K17349	TSPAN8	http://www.genome.jp/dbget-bin/www_bget?ko:K17349	-	-	-	-	sp|Q8R3G9|TSN8_MOUSE	Tetraspanin-8 OS=Mus musculus OX=10090 GN=Tspan8 PE=1 SV=1
Gga04198	TVP23A	XP_001234550.3;XP_015150063.1	Golgi apparatus membrane protein TVP23 homolog A isoform X1 [Gallus gallus];Golgi apparatus membrane protein TVP23 homolog A isoform X2 [Gallus gallus]	GO:0016192;GO:0030173;GO:0009306	vesicle-mediated transport;integral component of Golgi membrane;protein secretion	-	-	-	-	-	KOG3195	Uncharacterized membrane protein NPD008/CGI-148	sp|A6NH52|TV23A_HUMAN	Golgi apparatus membrane protein TVP23 homolog A OS=Homo sapiens OX=9606 GN=TVP23A PE=1 SV=3
Gga02204	TYR	NP_989491.1	tyrosinase precursor [Gallus gallus]	GO:0042438;GO:0004503;GO:0016491;GO:0016021;GO:0033162	melanin biosynthetic process;tyrosinase activity;oxidoreductase activity;integral component of membrane;melanosome membrane	K00505	TYR	http://www.genome.jp/dbget-bin/www_bget?ko:K00505	Tyrosine metabolism;Melanogenesis	ko00350,ko04916	-	-	sp|P55024|TYRO_CHICK	Tyrosinase OS=Gallus gallus OX=9031 GN=TYR PE=2 SV=1
Gga09466	KRT16	XP_003642867.2;XP_025000006.1;XP_004948661.2	keratin, type I cytoskeletal 16 isoform X3 [Gallus gallus];keratin, type I cytoskeletal 16 isoform X2 [Gallus gallus];keratin, type I cytoskeletal 16 isoform X1 [Gallus gallus]	-	-	K07604	KRT1	http://www.genome.jp/dbget-bin/www_bget?ko:K07604	Estrogen signaling pathway	ko04915	-	-	sp|P08779|K1C16_HUMAN	Keratin, type I cytoskeletal 16 OS=Homo sapiens OX=9606 GN=KRT16 PE=1 SV=4
Gga13327	LRRC56	XP_025006735.1;XP_015142225.2	leucine-rich repeat-containing protein 56 isoform X2 [Gallus gallus];leucine-rich repeat-containing protein 56 isoform X1 [Gallus gallus]	-	-	K25425	LRRC56	http://www.genome.jp/dbget-bin/www_bget?ko:K25425	-	-	-	-	sp|Q8IYG6|LRC56_HUMAN	Leucine-rich repeat-containing protein 56 OS=Homo sapiens OX=9606 GN=LRRC56 PE=1 SV=1
Gga12014	GABRB4	XP_021262152.1;XP_010567204.1	gamma-aminobutyric acid receptor subunit beta-4 isoform X3 [Numida meleagris];PREDICTED: gamma-aminobutyric acid receptor subunit theta isoform X1 [Haliaeetus leucocephalus]	GO:0034707;GO:0007165;GO:1902476;GO:0004890;GO:0045202;GO:0005230;GO:0005254;GO:0030594;GO:0034220;GO:0007268;GO:0043005;GO:0045211;GO:1902711;GO:0050877;GO:0042391;GO:0005887	chloride channel complex;signal transduction;chloride transmembrane transport;GABA-A receptor activity;synapse;extracellular ligand-gated ion channel activity;chloride channel activity;neurotransmitter receptor activity;ion transmembrane transport;chemical synaptic transmission;neuron projection;postsynaptic membrane;GABA-A receptor complex;nervous system process;regulation of membrane potential;…	K05192	GABRQ	http://www.genome.jp/dbget-bin/www_bget?ko:K05192	Neuroactive ligand-receptor interaction;GABAergic synapse;Retrograde endocannabinoid signaling	ko04080,ko04727,ko04723	KOG3643	GABA receptor	sp|P24045|GBRB4_CHICK	Gamma-aminobutyric acid receptor subunit beta-4 OS=Gallus gallus OX=9031 GN=GABRB4 PE=2 SV=1
Gga08987	Celsr2	XP_015154265.2	cadherin EGF LAG seven-pass G-type receptor 2 isoform X1 [Gallus gallus]	GO:0005886;GO:0007275;GO:0007156;GO:0007166;GO:0005509;GO:0004930;GO:0016021	plasma membrane;multicellular organism development;homophilic cell adhesion via plasma membrane adhesion molecules;cell surface receptor signaling pathway;calcium ion binding;G protein-coupled receptor activity;integral component of membrane	K04601	CELSR2	http://www.genome.jp/dbget-bin/www_bget?ko:K04601	-	-	KOG4289	Cadherin EGF LAG seven-pass G-type receptor	sp|Q9R0M0|CELR2_MOUSE	Cadherin EGF LAG seven-pass G-type receptor 2 OS=Mus musculus OX=10090 GN=Celsr2 PE=1 SV=3
Gga10597	CENPW	XP_021248750.1	centromere protein W [Numida meleagris]	GO:0000777;GO:0000278;GO:0051301;GO:0046982;GO:0007059;GO:0051382;GO:0005654;GO:0000776;GO:0003677	kinetochore;mitotic cell cycle;cell division;protein heterodimerization activity;chromosome segregation;kinetochore assembly;nucleoplasm;kinetochore;DNA binding	-	-	-	-	-	-	-	sp|P0DJH6|CENPW_CHICK	Centromere protein W OS=Gallus gallus OX=9031 GN=CENPW PE=1 SV=1
Gga09241	-	XP_015154733.1	feather keratin Cos1-1/Cos1-3/Cos2-1-like [Gallus gallus]	GO:0005200;GO:0005882	structural constituent of cytoskeleton;intermediate filament	-	-	-	-	-	-	-	sp|Q9PRI5|KRF1_COLLI	Feather keratin Cos1-1/Cos1-3/Cos2-1 OS=Columba livia OX=8932 PE=3 SV=3
Gga04034	kpna1	XP_414795.3	importin subunit alpha-8 isoform X1 [Gallus gallus]	GO:0061608;GO:0006606;GO:0005737	nuclear import signal receptor activity;protein import into nucleus;cytoplasm	K15043	KPNA2_7	http://www.genome.jp/dbget-bin/www_bget?ko:K15043	Nucleocytoplasmic transport	ko03013	KOG0166	Karyopherin (importin) alpha	sp|P52170|IMA5_XENLA	Importin subunit alpha-5 OS=Xenopus laevis OX=8355 GN=kpna1 PE=1 SV=2
Gga08288	cfaD	XP_024998880.1	LOW QUALITY PROTEIN: digestive cysteine proteinase 1-like [Gallus gallus]	GO:0008234	cysteine-type peptidase activity	-	-	-	-	-	KOG1543	Cysteine proteinase Cathepsin L	sp|Q54TR1|CFAD_DICDI	Counting factor associated protein D OS=Dictyostelium discoideum OX=44689 GN=cfaD PE=1 SV=1
Gga01406	CLIC6	XP_425551.4	chloride intracellular channel protein 6 [Gallus gallus]	GO:0005244;GO:0005254;GO:0006821;GO:0034707;GO:0034765;GO:0005737	voltage-gated ion channel activity;chloride channel activity;chloride transport;chloride channel complex;regulation of ion transmembrane transport;cytoplasm	K05026	CLIC6	http://www.genome.jp/dbget-bin/www_bget?ko:K05026	-	-	-	-	sp|Q9N2G5|CLIC6_RABIT	Chloride intracellular channel protein 6 OS=Oryctolagus cuniculus OX=9986 GN=CLIC6 PE=1 SV=1
Gga04713	NEFH	XP_032303865.1	neurofilament heavy polypeptide isoform X2 [Coturnix japonica]	GO:0097418;GO:0060052;GO:1902513;GO:0019901;GO:0099184;GO:0030424;GO:0098685;GO:0033693;GO:1990830;GO:0014069;GO:0005883;GO:0099160;GO:0048936;GO:0000226;GO:0061564	neurofibrillary tangle;neurofilament cytoskeleton organization;regulation of organelle transport along microtubule;protein kinase binding;structural constituent of postsynaptic intermediate filament cytoskeleton;axon;Schaffer collateral - CA1 synapse;neurofilament bundle assembly;cellular response to leukemia inhibitory factor;postsynaptic density;neurofilament;postsynaptic intermediate filament …	K04574	NEFH,NF-H	http://www.genome.jp/dbget-bin/www_bget?ko:K04574	-	-	-	-	sp|P12036|NFH_HUMAN	Neurofilament heavy polypeptide OS=Homo sapiens OX=9606 GN=NEFH PE=1 SV=4
Gga08779	-	NP_001338367.1	epidermal differentiation protein containing a glutamine (Q) motif 3 [Gallus gallus]	-	-	-	-	-	-	-	-	-	-	-
Gga13260	USH1C	XP_025006782.1	harmonin isoform X10 [Gallus gallus]	GO:0051015;GO:0007605	actin filament binding;sensory perception of sound	K21877	USH1C	http://www.genome.jp/dbget-bin/www_bget?ko:K21877	-	-	-	-	sp|Q9Y6N9|USH1C_HUMAN	Harmonin OS=Homo sapiens OX=9606 GN=USH1C PE=1 SV=3
Gga04703	HORMAD2	XP_025011467.1;XP_015150399.1	HORMA domain-containing protein 2 isoform X1 [Gallus gallus];HORMA domain-containing protein 2 isoform X7 [Gallus gallus]	GO:0005829;GO:0005813;GO:0000795;GO:0051177;GO:0005654	cytosol;centrosome;synaptonemal complex;meiotic sister chromatid cohesion;nucleoplasm	K12778	HORMAD,HOP1	http://www.genome.jp/dbget-bin/www_bget?ko:K12778	-	-	KOG4652	HORMA domain	sp|A6QQY4|HORM2_BOVIN	HORMA domain-containing protein 2 OS=Bos taurus OX=9913 GN=HORMAD2 PE=2 SV=1
Gga13950	GCH1	XP_031461290.1;NP_990554.1;XP_014126204.1	GTP cyclohydrolase 1 [Phasianus colchicus];GTP cyclohydrolase 1 [Gallus gallus];GTP cyclohydrolase 1 [Zonotrichia albicollis]	GO:0005525;GO:0046654;GO:0003934;GO:0003933;GO:0005634;GO:0008270;GO:0035998;GO:0006729;GO:0005737;GO:0045429	GTP binding;tetrahydrofolate biosynthetic process;GTP cyclohydrolase I activity;GTP cyclohydrolase activity;nucleus;zinc ion binding;7,8-dihydroneopterin 3'-triphosphate biosynthetic process;tetrahydrobiopterin biosynthetic process;cytoplasm;positive regulation of nitric oxide biosynthetic process	K01495	GCH1,folE	http://www.genome.jp/dbget-bin/www_bget?ko:K01495	Folate biosynthesis	ko00790	KOG2698	GTP cyclohydrolase I	sp|P50141|GCH1_CHICK;sp|Q05915|GCH1_MOUSE	GTP cyclohydrolase 1 OS=Gallus gallus OX=9031 GN=GCH1 PE=2 SV=1;GTP cyclohydrolase 1 OS=Mus musculus OX=10090 GN=Gch1 PE=1 SV=1
Gga03438	KLF15	XP_025010444.1;XP_003210198.2	Krueppel-like factor 15 isoform X2 [Gallus gallus];Krueppel-like factor 15 isoform X1 [Meleagris gallopavo]	-	-	K09210	KLF15	http://www.genome.jp/dbget-bin/www_bget?ko:K09210	-	-	KOG1721	FOG: Zn-finger	sp|Q9UIH9|KLF15_HUMAN	Krueppel-like factor 15 OS=Homo sapiens OX=9606 GN=KLF15 PE=1 SV=1
Gga17022	-	XP_015136216.1	uncharacterized protein LOC101749568 [Gallus gallus]	-	-	-	-	-	-	-	-	-	-	-
Gga02109	ELMOD1	XP_001233928.1;XP_015135079.1	ELMO domain-containing protein 1 isoform X2 [Gallus gallus];ELMO domain-containing protein 1 isoform X1 [Gallus gallus]	GO:0005096	GTPase activator activity	K23538	ELMOD	http://www.genome.jp/dbget-bin/www_bget?ko:K23538	-	-	KOG2998	Uncharacterized conserved protein	sp|Q8N336|ELMD1_HUMAN;sp|Q3V1U8|ELMD1_MOUSE	ELMO domain-containing protein 1 OS=Homo sapiens OX=9606 GN=ELMOD1 PE=2 SV=3;ELMO domain-containing protein 1 OS=Mus musculus OX=10090 GN=Elmod1 PE=1 SV=2
Gga05013	fibcd1	XP_425335.2	fibrinogen C domain-containing protein 1 [Gallus gallus]	GO:0016021	integral component of membrane	-	-	-	-	-	-	-	sp|Q0P4P2|FBCD1_XENTR	Fibrinogen C domain-containing protein 1 OS=Xenopus tropicalis OX=8364 GN=fibcd1 PE=2 SV=1
Gga12313	MDV078	XP_031463431.1	C-X-C motif chemokine 13-like [Phasianus colchicus]	GO:0006954;GO:0008009;GO:0061844;GO:0006952;GO:0045236;GO:0006955;GO:0030593;GO:0070098;GO:0071222;GO:0005615	inflammatory response;chemokine activity;antimicrobial humoral immune response mediated by antimicrobial peptide;defense response;CXCR chemokine receptor binding;immune response;neutrophil chemotaxis;chemokine-mediated signaling pathway;cellular response to lipopolysaccharide;extracellular space	K10032	CXCL13	http://www.genome.jp/dbget-bin/www_bget?ko:K10032	Cytokine-cytokine receptor interaction;Viral protein interaction with cytokine and cytokine receptor;Chemokine signaling pathway	ko04060,ko04061,ko04062	-	-	sp|Q77MQ6|IL8H_GAHVM	Viral interleukin-8 homolog OS=Gallid herpesvirus 2 (strain Chicken/Md5/ATCC VR-987) OX=10389 GN=MDV078 PE=3 SV=1
Gga14136	FAM13A	XP_025007674.1	protein FAM13A-like [Gallus gallus]	-	-	-	-	-	-	-	-	-	sp|O94988|FA13A_HUMAN	Protein FAM13A OS=Homo sapiens OX=9606 GN=FAM13A PE=1 SV=2
Gga10905	CMPK2	XP_015140431.2	UMP-CMP kinase 2, mitochondrial [Gallus gallus]	-	-	K13809	CMPK2	http://www.genome.jp/dbget-bin/www_bget?ko:K13809	Pyrimidine metabolism	ko00240	-	-	sp|Q5EBM0|CMPK2_HUMAN	UMP-CMP kinase 2, mitochondrial OS=Homo sapiens OX=9606 GN=CMPK2 PE=1 SV=3
Gga13540	DPF3	XP_021257263.1;XP_010709796.1	zinc finger protein DPF3 isoform X3 [Numida meleagris];zinc finger protein DPF3 isoform X5 [Meleagris gallopavo]	GO:0003712;GO:0045944;GO:0007399;GO:0006325;GO:0071565;GO:0008270;GO:0045892;GO:0042393	transcription coregulator activity;positive regulation of transcription by RNA polymerase II;nervous system development;chromatin organization;nBAF complex;zinc ion binding;negative regulation of transcription, DNA-templated;histone binding	K22198	BAF45B_C,DPF1_3	http://www.genome.jp/dbget-bin/www_bget?ko:K22198	Thermogenesis	ko04714	KOG1244	Predicted transcription factor Requiem/NEURO-D4	sp|P58270|DPF3_CHICK	Zinc finger protein DPF3 OS=Gallus gallus OX=9031 GN=DPF3 PE=2 SV=1
Gga08763	-	XP_015154012.1;XP_030910504.1	feather keratin 1-like [Gallus gallus];feather beta keratin-like [Melopsittacus undulatus]	GO:0005200;GO:0005882	structural constituent of cytoskeleton;intermediate filament	-	-	-	-	-	-	-	sp|P02450|KRFC_CHICK	Feather keratin 1 OS=Gallus gallus OX=9031 PE=3 SV=2
Gga06325	XCR1	NP_001039303.1	chemokine XC receptor 1 [Gallus gallus]	GO:0006955;GO:0019957;GO:0007204;GO:0016493;GO:0006935;GO:0016021;GO:0051209;GO:0060326;GO:0009897;GO:0004950;GO:0019722	immune response;C-C chemokine binding;positive regulation of cytosolic calcium ion concentration;C-C chemokine receptor activity;chemotaxis;integral component of membrane;release of sequestered calcium ion into cytosol;cell chemotaxis;external side of plasma membrane;chemokine receptor activity;calcium-mediated signaling	K04193	XCR1	http://www.genome.jp/dbget-bin/www_bget?ko:K04193	Cytokine-cytokine receptor interaction;Viral protein interaction with cytokine and cytokine receptor;Chemokine signaling pathway	ko04060,ko04061,ko04062	-	-	sp|P46094|XCR1_HUMAN	Chemokine XC receptor 1 OS=Homo sapiens OX=9606 GN=XCR1 PE=1 SV=1
Gga07495	RBPJL	XP_024998106.1	recombining binding protein suppressor of hairless-like protein isoform X2 [Gallus gallus]	GO:0000978;GO:0005634;GO:0001228	RNA polymerase II cis-regulatory region sequence-specific DNA binding;nucleus;DNA-binding transcription activator activity, RNA polymerase II-specific	K06053	RBPSUH,RBPJK	http://www.genome.jp/dbget-bin/www_bget?ko:K06053	Notch signaling pathway;Th1 and Th2 cell differentiation	ko04330,ko04658	KOG3743	Recombination signal binding protein-J kappa(CBF1, Su(H), HS2NF5)	sp|Q9UBG7|RBPJL_HUMAN	Recombining binding protein suppressor of hairless-like protein OS=Homo sapiens OX=9606 GN=RBPJL PE=1 SV=3
Gga15206	MYOC	XP_021260737.1;XP_015145920.2	LOW QUALITY PROTEIN: myocilin [Numida meleagris];myocilin [Gallus gallus]	GO:0005929;GO:0005791;GO:0051492;GO:0005615;GO:0030335;GO:0001952;GO:0005741	cilium;rough endoplasmic reticulum;regulation of stress fiber assembly;extracellular space;positive regulation of cell migration;regulation of cell-matrix adhesion;mitochondrial outer membrane	K23027	MYOC	http://www.genome.jp/dbget-bin/www_bget?ko:K23027	-	-	-	-	sp|Q2PT31|MYOC_CANLF	Myocilin OS=Canis lupus familiaris OX=9615 GN=MYOC PE=1 SV=2
Gga10615	GJA1	XP_021247811.1	gap junction alpha-1 protein [Numida meleagris]	GO:0007507;GO:0016021;GO:0022857;GO:0005922;GO:0007267	heart development;integral component of membrane;transmembrane transporter activity;connexin complex;cell-cell signaling	K07372	GJA1,CX43	http://www.genome.jp/dbget-bin/www_bget?ko:K07372	Gap junction	ko04540	-	-	sp|P14154|CXA1_CHICK	Gap junction alpha-1 protein OS=Gallus gallus OX=9031 GN=GJA1 PE=2 SV=3
Gga15222	NUF2	NP_989809.2	kinetochore protein Nuf2 [Gallus gallus]	GO:0005654;GO:0000778;GO:0031262;GO:0044877;GO:0007052;GO:0051301;GO:0005737;GO:0051383;GO:0045132;GO:0005815;GO:0007049;GO:0051315;GO:0005829	nucleoplasm;kinetochore;Ndc80 complex;protein-containing complex binding;mitotic spindle organization;cell division;cytoplasm;kinetochore organization;meiotic chromosome segregation;microtubule organizing center;cell cycle;attachment of mitotic spindle microtubules to kinetochore;cytosol	K11548	NUF2,CDCA1	http://www.genome.jp/dbget-bin/www_bget?ko:K11548	-	-	-	-	sp|Q76I90|NUF2_CHICK	Kinetochore protein Nuf2 OS=Gallus gallus OX=9031 GN=NUF2 PE=1 SV=1
Gga10925	Atp6v1c2	XP_004935815.1;OXB63065.1	V-type proton ATPase subunit C 2 isoform X2 [Gallus gallus];hypothetical protein ASZ78_016787, partial [Callipepla squamata]	GO:0015078;GO:0033180;GO:0046961;GO:0000221	proton transmembrane transporter activity;proton-transporting V-type ATPase, V1 domain;proton-transporting ATPase activity, rotational mechanism;vacuolar proton-transporting V-type ATPase, V1 domain	K02148	ATPeV1C,ATP6C	http://www.genome.jp/dbget-bin/www_bget?ko:K02148	Phagosome;mTOR signaling pathway;Oxidative phosphorylation;Collecting duct acid secretion;Synaptic vesicle cycle	ko04145,ko04150,ko00190,ko04966,ko04721	KOG2909	Vacuolar H+-ATPase V1 sector, subunit C	sp|Q6AYE4|VATC2_RAT	V-type proton ATPase subunit C 2 OS=Rattus norvegicus OX=10116 GN=Atp6v1c2 PE=2 SV=1
Gga13571	ARG2	NP_001186633.1	arginase-2, mitochondrial [Gallus gallus]	GO:0006525;GO:0046872;GO:0000050;GO:0004053	arginine metabolic process;metal ion binding;urea cycle;arginase activity	K01476	E3.5.3.1,rocF,arg	http://www.genome.jp/dbget-bin/www_bget?ko:K01476	Arginine and proline metabolism;Arginine biosynthesis	ko00330,ko00220	KOG2965	Arginase	sp|Q58DL1|ARGI2_BOVIN;sp|P78540|ARGI2_HUMAN	Arginase-2, mitochondrial OS=Bos taurus OX=9913 GN=ARG2 PE=2 SV=1;Arginase-2, mitochondrial OS=Homo sapiens OX=9606 GN=ARG2 PE=1 SV=1
Gga04420	NOC4L	NP_001025826.1	nucleolar complex protein 4 homolog [Gallus gallus]	GO:0042254;GO:0032040;GO:0030692;GO:0031965;GO:0016021;GO:0005730	ribosome biogenesis;small-subunit processome;Noc4p-Nop14p complex;nuclear membrane;integral component of membrane;nucleolus	K14771	NOC4,UTP19	http://www.genome.jp/dbget-bin/www_bget?ko:K14771	-	-	KOG2154	Predicted nucleolar protein involved in ribosome biogenesis	sp|Q5ZJC7|NOC4L_CHICK	Nucleolar complex protein 4 homolog OS=Gallus gallus OX=9031 GN=NOC4L PE=2 SV=1
Gga09244	-	XP_004948533.2;XP_003642818.3	feather keratin Cos1-1/Cos1-3/Cos2-1 isoform X1 [Gallus gallus];feather keratin Cos1-1/Cos1-3/Cos2-1 isoform X2 [Gallus gallus]	GO:0005200;GO:0005882	structural constituent of cytoskeleton;intermediate filament	-	-	-	-	-	-	-	sp|Q9PSV3|KRF4_COLLI	Feather keratin Cos2-3 OS=Columba livia OX=8932 PE=3 SV=3
Gga15076	TCF15	XP_015145347.1	transcription factor 15-like [Gallus gallus]	GO:0046983	protein dimerization activity	K09070	TCF15,PARAXIS	http://www.genome.jp/dbget-bin/www_bget?ko:K09070	-	-	-	-	sp|P79782|TCF15_CHICK	Transcription factor 15 OS=Gallus gallus OX=9031 GN=TCF15 PE=2 SV=2
Gga14291	SCD	NP_990221.1	acyl-CoA desaturase [Gallus gallus]	GO:0005783;GO:0016717;GO:0005506;GO:0046872;GO:0016021;GO:0005730;GO:0005789;GO:0006636;GO:0006633;GO:0004768	endoplasmic reticulum;oxidoreductase activity, acting on paired donors, with oxidation of a pair of donors resulting in the reduction of molecular oxygen to two molecules of water;iron ion binding;metal ion binding;integral component of membrane;nucleolus;endoplasmic reticulum membrane;unsaturated fatty acid biosynthetic process;fatty acid biosynthetic process;stearoyl-CoA 9-desaturase activity	K00507	SCD,desC	http://www.genome.jp/dbget-bin/www_bget?ko:K00507	AMPK signaling pathway;Biosynthesis of unsaturated fatty acids;Longevity regulating pathway - worm;PPAR signaling pathway	ko04152,ko01040,ko04212,ko03320	KOG1600	Fatty acid desaturase	sp|Q92038|ACOD_CYPCA;sp|O02858|SCD_PIG	Acyl-CoA desaturase OS=Cyprinus carpio OX=7962 PE=2 SV=2;Stearoyl-CoA desaturase OS=Sus scrofa OX=9823 GN=SCD PE=2 SV=2
Gga14793	CTLA4	NP_001035180.1	cytotoxic T-lymphocyte protein 4 precursor [Gallus gallus]	GO:0045590;GO:0005887;GO:0030889;GO:0006955;GO:0045334;GO:0050853;GO:0050852;GO:0016021;GO:0098636;GO:0005794;GO:0009897;GO:0042129;GO:0005886;GO:0006974;GO:0048471;GO:0043065	negative regulation of regulatory T cell differentiation;integral component of plasma membrane;negative regulation of B cell proliferation;immune response;clathrin-coated endocytic vesicle;B cell receptor signaling pathway;T cell receptor signaling pathway;integral component of membrane;protein complex involved in cell adhesion;Golgi apparatus;external side of plasma membrane;regulation of T cell…	K06538	CTLA4,CD152	http://www.genome.jp/dbget-bin/www_bget?ko:K06538	Cell adhesion molecules;T cell receptor signaling pathway	ko04514,ko04660	-	-	sp|Q9MYX7|CTLA4_PIG	Cytotoxic T-lymphocyte protein 4 OS=Sus scrofa OX=9823 GN=CTLA4 PE=2 SV=1
Gga08095	ADRB4C	XP_428541.4	beta-3 adrenergic receptor [Gallus gallus]	GO:0016021;GO:0005886;GO:0004940;GO:0007189;GO:0045823	integral component of membrane;plasma membrane;beta1-adrenergic receptor activity;adenylate cyclase-activating G protein-coupled receptor signaling pathway;positive regulation of heart contraction	K04143	ADRB3	http://www.genome.jp/dbget-bin/www_bget?ko:K04143	Calcium signaling pathway;cGMP-PKG signaling pathway;Neuroactive ligand-receptor interaction;Salivary secretion;Regulation of lipolysis in adipocytes;Renin secretion;Thermogenesis	ko04020,ko04022,ko04080,ko04970,ko04923,ko04924,ko04714	-	-	sp|P43141|ADB4C_MELGA	Beta-4C adrenergic receptor OS=Meleagris gallopavo OX=9103 GN=ADRB4C PE=2 SV=1
Gga11574	Krt75	XP_015742495.1;XP_015742521.1;XP_029893228.1	keratin, type II cytoskeletal 75-like [Coturnix japonica];keratin, type II cytoskeletal 6A-like [Coturnix japonica];keratin, type II cytoskeletal 5-like [Aquila chrysaetos chrysaetos]	GO:0006915;GO:0045109;GO:0045095;GO:0030281	apoptotic process;intermediate filament organization;keratin filament;structural constituent of cutaneous appendage	K07605	KRT2	http://www.genome.jp/dbget-bin/www_bget?ko:K07605	-	-	-	-	sp|Q8BGZ7|K2C75_MOUSE;sp|Q6IG05|K2C75_RAT;sp|P02538|K2C6A_HUMAN	Keratin, type II cytoskeletal 75 OS=Mus musculus OX=10090 GN=Krt75 PE=1 SV=1;Keratin, type II cytoskeletal 75 OS=Rattus norvegicus OX=10116 GN=Krt75 PE=3 SV=2;Keratin, type II cytoskeletal 6A OS=Homo sapiens OX=9606 GN=KRT6A PE=1 SV=3
Gga11181	Nxnl1	XP_423688.1;XP_004950875.1	nucleoredoxin-like protein 1 isoform X1 [Gallus gallus];nucleoredoxin-like protein 1 isoform X2 [Gallus gallus]	GO:0045494	photoreceptor cell maintenance	-	-	-	-	-	KOG2501	Thioredoxin, nucleoredoxin and related proteins	sp|Q8VC33|NXNL1_MOUSE	Nucleoredoxin-like protein 1 OS=Mus musculus OX=10090 GN=Nxnl1 PE=1 SV=1
Gga05325	ABCA8	XP_013034285.1;XP_004946289.1	PREDICTED: ATP-binding cassette sub-family A member 9-like [Anser cygnoides domesticus];ATP-binding cassette sub-family A member 10 [Gallus gallus]	GO:0005319;GO:0042626;GO:0005524;GO:0006869;GO:0016021;GO:0043231	lipid transporter activity;ATPase-coupled transmembrane transporter activity;ATP binding;lipid transport;integral component of membrane;intracellular membrane-bounded organelle	K05651;K05650	ABCA9;ABCA8	http://www.genome.jp/dbget-bin/www_bget?ko:K05651;http://www.genome.jp/dbget-bin/www_bget?ko:K05650	ABC transporters	ko02010	KOG0059	Lipid exporter ABCA1 and related proteins, ABC superfamily	sp|O94911|ABCA8_HUMAN	ABC-type organic anion transporter ABCA8 OS=Homo sapiens OX=9606 GN=ABCA8 PE=1 SV=4
Gga09689	CFD	XP_003642908.4	complement factor D [Gallus gallus]	GO:0006957;GO:0005615;GO:0007219;GO:0004252	complement activation, alternative pathway;extracellular space;Notch signaling pathway;serine-type endopeptidase activity	K01334	CFD	http://www.genome.jp/dbget-bin/www_bget?ko:K01334	Complement and coagulation cascades	ko04610	-	-	sp|P51779|CFAD_PIG;sp|Q3T0A3|CFAD_BOVIN	Complement factor D OS=Sus scrofa OX=9823 GN=CFD PE=2 SV=1;Complement factor D OS=Bos taurus OX=9913 GN=CFD PE=2 SV=1
Gga10314	EXO1	XP_419550.5	exonuclease 1 isoform X1 [Gallus gallus]	GO:0006298;GO:0004519;GO:0006281;GO:0002455;GO:0017108;GO:0003677;GO:0045190;GO:0005634;GO:0006310;GO:0003682;GO:0046872;GO:0016446;GO:0035312;GO:0045145;GO:0005886;GO:0051908;GO:0016604	mismatch repair;endonuclease activity;DNA repair;humoral immune response mediated by circulating immunoglobulin;5'-flap endonuclease activity;DNA binding;isotype switching;nucleus;DNA recombination;chromatin binding;metal ion binding;somatic hypermutation of immunoglobulin genes;5'-3' exodeoxyribonuclease activity;single-stranded DNA 5'-3' exodeoxyribonuclease activity;plasma membrane;double-stra…	K10746	EXO1	http://www.genome.jp/dbget-bin/www_bget?ko:K10746	Mismatch repair	ko03430	KOG2518	5'-3' exonuclease	sp|Q9UQ84|EXO1_HUMAN	Exonuclease 1 OS=Homo sapiens OX=9606 GN=EXO1 PE=1 SV=2
Gga03170	TUBB3	XP_036246429.1	tubulin beta-3 chain [Molothrus ater]	-	-	K07375	TUBB	http://www.genome.jp/dbget-bin/www_bget?ko:K07375	Gap junction;Phagosome	ko04540,ko04145	KOG1375	Beta tubulin	sp|Q2T9S0|TBB3_BOVIN	Tubulin beta-3 chain OS=Bos taurus OX=9913 GN=TUBB3 PE=1 SV=1
Gga07258	kcnk9	XP_003640905.2	potassium channel subfamily K member 9 [Gallus gallus]	GO:0071805;GO:0030322;GO:1990573;GO:0005249;GO:0005887;GO:0022841;GO:0005267;GO:0016021	potassium ion transmembrane transport;stabilization of membrane potential;potassium ion import across plasma membrane;voltage-gated potassium channel activity;integral component of plasma membrane;potassium ion leak channel activity;potassium channel activity;integral component of membrane	K04919	KCNK9,K2P9.1	http://www.genome.jp/dbget-bin/www_bget?ko:K04919	Aldosterone synthesis and secretion	ko04925	KOG4404	Tandem pore domain K+ channel TASK3/THIK-1	sp|Q63ZI0|KCNK9_XENLA	Potassium channel subfamily K member 9 OS=Xenopus laevis OX=8355 GN=kcnk9 PE=2 SV=1
Gga16310	SYT4	XP_420894.1	synaptotagmin-4 isoform X1 [Gallus gallus]	GO:0099066;GO:0006887;GO:0005794;GO:0017156;GO:1905415;GO:0045202;GO:0005886;GO:0000149;GO:2000301;GO:1990742;GO:0016192;GO:0014059;GO:0007269;GO:0048471;GO:0098793;GO:0006906;GO:0017158;GO:0071277;GO:0001786;GO:0005544;GO:0097449;GO:0043025;GO:1903861;GO:0030424;GO:0099519;GO:0033604;GO:0030425;GO:0031338;GO:0098978;GO:0005509;GO:0030276;GO:0070382;GO:0007613;GO:0050709;GO:0099161;GO:0099183;GO:…	integral component of neuronal dense core vesicle membrane;exocytosis;Golgi apparatus;calcium-ion regulated exocytosis;positive regulation of dense core granule exocytosis;synapse;plasma membrane;SNARE binding;negative regulation of synaptic vesicle exocytosis;microvesicle;vesicle-mediated transport;regulation of dopamine secretion;neurotransmitter secretion;perinuclear region of cytoplasm;presyn…	K19904	SYT4	http://www.genome.jp/dbget-bin/www_bget?ko:K19904	-	-	KOG1028	Ca2+-dependent phospholipid-binding protein Synaptotagmin, required for synaptic vesicle and secretory granule exocytosis	sp|Q9H2B2|SYT4_HUMAN	Synaptotagmin-4 OS=Homo sapiens OX=9606 GN=SYT4 PE=1 SV=1
Gga12816	CYTL1	XP_420795.1	cytokine-like protein 1 [Gallus gallus]	GO:0050650;GO:0051091;GO:0048839;GO:0002062;GO:0045944;GO:1990079	chondroitin sulfate proteoglycan biosynthetic process;positive regulation of DNA-binding transcription factor activity;inner ear development;chondrocyte differentiation;positive regulation of transcription by RNA polymerase II;cartilage homeostasis	K25418	CYTL1	http://www.genome.jp/dbget-bin/www_bget?ko:K25418	-	-	-	-	sp|Q9NRR1|CYTL1_HUMAN	Cytokine-like protein 1 OS=Homo sapiens OX=9606 GN=CYTL1 PE=1 SV=1
Gga13568	PLEKHH1	XP_025006909.1	pleckstrin homology domain-containing family H member 1 isoform X2 [Gallus gallus]	GO:0005856;GO:0016020	cytoskeleton;membrane	K24020	PLEKHH	http://www.genome.jp/dbget-bin/www_bget?ko:K24020	-	-	KOG0248	Cytoplasmic protein Max-1, contains PH, MyTH4 and FERM domains	sp|Q9ULM0|PKHH1_HUMAN	Pleckstrin homology domain-containing family H member 1 OS=Homo sapiens OX=9606 GN=PLEKHH1 PE=2 SV=2
Gga06106	PDK4	NP_001186838.1;XP_031409744.1	pyruvate dehydrogenase kinase, isozyme 4 [Gallus gallus];pyruvate dehydrogenase kinase, isozyme 4 isoform X2 [Meleagris gallopavo]	GO:0010906;GO:2000811;GO:0004740;GO:0042304;GO:0006468;GO:0009267;GO:0008286;GO:0071398;GO:0005759;GO:0005739;GO:0006885;GO:0004672;GO:0045124;GO:0005524;GO:0042593;GO:0072593;GO:0046320;GO:0010510	regulation of glucose metabolic process;negative regulation of anoikis;pyruvate dehydrogenase (acetyl-transferring) kinase activity;regulation of fatty acid biosynthetic process;protein phosphorylation;cellular response to starvation;insulin receptor signaling pathway;cellular response to fatty acid;mitochondrial matrix;mitochondrion;regulation of pH;protein kinase activity;regulation of bone res…	K00898	PDK2_3_4	http://www.genome.jp/dbget-bin/www_bget?ko:K00898	-	-	KOG0787	Dehydrogenase kinase	sp|Q1KMR4|PDK4_RHIFE;sp|O70571|PDK4_MOUSE	[Pyruvate dehydrogenase (acetyl-transferring)] kinase isozyme 4, mitochondrial OS=Rhinolophus ferrumequinum OX=59479 GN=PDK4 PE=2 SV=1;[Pyruvate dehydrogenase (acetyl-transferring)] kinase isozyme 4, mitochondrial OS=Mus musculus OX=10090 GN=Pdk4 PE=1 SV=1
Gga12864	Poln	XP_031444143.1	DNA polymerase nu [Phasianus colchicus]	-	-	K16618	POLN	http://www.genome.jp/dbget-bin/www_bget?ko:K16618	Fanconi anemia pathway	ko03460	KOG0950	DNA polymerase theta/eta, DEAD-box superfamily	sp|Q7TQ07|DPOLN_MOUSE	DNA polymerase nu OS=Mus musculus OX=10090 GN=Poln PE=2 SV=2
Gga07163	DCSTAMP	XP_025003864.1	dendritic cell-specific transmembrane protein [Gallus gallus]	GO:0071356;GO:0010008;GO:0036006;GO:0016021;GO:0009986;GO:0030308;GO:0030176;GO:0045780;GO:0034241;GO:0072675;GO:0045657;GO:0043011;GO:0071353;GO:0061025	cellular response to tumor necrosis factor;endosome membrane;cellular response to macrophage colony-stimulating factor stimulus;integral component of membrane;cell surface;negative regulation of cell growth;integral component of endoplasmic reticulum membrane;positive regulation of bone resorption;positive regulation of macrophage fusion;osteoclast fusion;positive regulation of monocyte different…	-	-	-	-	-	-	-	sp|Q9H295|DCSTP_HUMAN	Dendritic cell-specific transmembrane protein OS=Homo sapiens OX=9606 GN=DCSTAMP PE=1 SV=1
Gga02413	-	XP_025009832.1;XP_025009833.1;XP_015147353.2;XP_015147344.2	uncharacterized protein LOC107054158 isoform X2 [Gallus gallus];uncharacterized protein LOC107054158 isoform X3 [Gallus gallus];beta-keratin-related protein-like [Gallus gallus];uncharacterized protein LOC107054158 isoform X1 [Gallus gallus]	GO:0005882;GO:0005200	intermediate filament;structural constituent of cytoskeleton	-	-	-	-	-	-	-	-	-
Gga06001	Ptchd3	XP_004949891.2;XP_425978.4	patched domain-containing protein 3 [Gallus gallus];patched domain-containing protein 3 [Gallus gallus]	GO:0016021;GO:0016020	integral component of membrane;membrane	K24682	PTCHD	http://www.genome.jp/dbget-bin/www_bget?ko:K24682	-	-	KOG1934	Predicted membrane protein (patched superfamily)	sp|Q0EEE2|PTHD3_MOUSE	Patched domain-containing protein 3 OS=Mus musculus OX=10090 GN=Ptchd3 PE=1 SV=1
Gga11899	GCNA	XP_025005840.1;XP_025005839.1	acidic repeat-containing protein isoform X2 [Gallus gallus];acidic repeat-containing protein isoform X1 [Gallus gallus]	GO:0005737	cytoplasm	-	-	-	-	-	KOG3854	SPRT-like metalloprotease	sp|Q96QF7|ACRC_HUMAN	Acidic repeat-containing protein OS=Homo sapiens OX=9606 GN=GCNA PE=1 SV=1
Gga11865	DGKD	XP_015133851.1;XP_015133850.1	diacylglycerol kinase delta isoform X2 [Gallus gallus];diacylglycerol kinase delta isoform X1 [Gallus gallus]	GO:0035556;GO:0004143;GO:0003951;GO:0046872;GO:0007205;GO:0046486;GO:0005524	intracellular signal transduction;diacylglycerol kinase activity;NAD+ kinase activity;metal ion binding;protein kinase C-activating G protein-coupled receptor signaling pathway;glycerolipid metabolic process;ATP binding	K00901	dgkA,DGK	http://www.genome.jp/dbget-bin/www_bget?ko:K00901	Phosphatidylinositol signaling system;Phospholipase D signaling pathway;Glycerolipid metabolism;Glycerophospholipid metabolism;Axon regeneration	ko04070,ko04072,ko00561,ko00564,ko04361	KOG1170	Diacylglycerol kinase	sp|Q16760|DGKD_HUMAN	Diacylglycerol kinase delta OS=Homo sapiens OX=9606 GN=DGKD PE=1 SV=4
Gga07075	ATP6V0D2	KFO10200.1;NP_001008455.1	V-type proton ATPase subunit d 2 [Balearica regulorum gibbericeps];V-type proton ATPase subunit d 2 [Gallus gallus]	GO:0007034;GO:0015078;GO:0033181;GO:0005769;GO:0046961;GO:0033179;GO:0016324;GO:0016471;GO:0005765;GO:0007035	vacuolar transport;proton transmembrane transporter activity;plasma membrane proton-transporting V-type ATPase complex;early endosome;proton-transporting ATPase activity, rotational mechanism;proton-transporting V-type ATPase, V0 domain;apical plasma membrane;vacuolar proton-transporting V-type ATPase complex;lysosomal membrane;vacuolar acidification	K02146	ATPeV0D,ATP6D	http://www.genome.jp/dbget-bin/www_bget?ko:K02146	Lysosome;Phagosome;Oxidative phosphorylation;Collecting duct acid secretion;Synaptic vesicle cycle	ko04142,ko04145,ko00190,ko04966,ko04721	KOG2957	Vacuolar H+-ATPase V0 sector, subunit d	sp|Q5ZHL0|VA0D2_CHICK	V-type proton ATPase subunit d 2 OS=Gallus gallus OX=9031 GN=ATP6V0D2 PE=2 SV=1
Gga06013	-	XP_025004134.1	uncharacterized protein LOC101748058 [Gallus gallus]	-	-	-	-	-	-	-	-	-	-	-
Gga13249	CALCA	OPJ73864.1	calcitonin gene-related peptide 2 [Patagioenas fasciata monilis]	GO:0005179;GO:0005576;GO:0005615;GO:0031716	hormone activity;extracellular region;extracellular space;calcitonin receptor binding	K12332	CALC	http://www.genome.jp/dbget-bin/www_bget?ko:K12332	Neuroactive ligand-receptor interaction;Vascular smooth muscle contraction	ko04080,ko04270	-	-	sp|P07660|CALC_CHICK	Calcitonin OS=Gallus gallus OX=9031 GN=CALCA PE=1 SV=2
Gga15928	ATP13A4	NP_001026485.1;XP_025009130.1	probable cation-transporting ATPase 13A4 [Gallus gallus];probable cation-transporting ATPase 13A4 isoform X1 [Gallus gallus]	GO:0016021;GO:0006874;GO:0046872;GO:0005524;GO:0019829	integral component of membrane;cellular calcium ion homeostasis;metal ion binding;ATP binding;ATPase-coupled cation transmembrane transporter activity	K14951	ATP13A3_4_5	http://www.genome.jp/dbget-bin/www_bget?ko:K14951	-	-	KOG0208	Cation transport ATPase	sp|Q5ZKB7|AT134_CHICK	Probable cation-transporting ATPase 13A4 OS=Gallus gallus OX=9031 GN=ATP13A4 PE=2 SV=1
Gga11572	Krt6b	XP_015742522.2;QIS60094.1	keratin, type II cytoskeletal 6B-like [Coturnix japonica];keratin 9-like cysteine-rich family 1, partial [Gallus gallus]	GO:0045095;GO:0005882	keratin filament;intermediate filament	K07605	KRT2	http://www.genome.jp/dbget-bin/www_bget?ko:K07605	-	-	-	-	sp|Q9Z331|K2C6B_MOUSE	Keratin, type II cytoskeletal 6B OS=Mus musculus OX=10090 GN=Krt6b PE=1 SV=3
Gga08182	IL1B	XP_015152955.1	interleukin-1 beta isoform X1 [Gallus gallus]	GO:0006955;GO:0002269;GO:0005829;GO:0019221;GO:0001660;GO:0010628;GO:0005125;GO:0070417;GO:0050729;GO:0002224;GO:0006954;GO:0043400;GO:0002437;GO:0005615;GO:0032497;GO:0006953;GO:0019953;GO:0009615;GO:0032602;GO:0051781;GO:0005149;GO:0071222;GO:0002232	immune response;leukocyte activation involved in inflammatory response;cytosol;cytokine-mediated signaling pathway;fever generation;positive regulation of gene expression;cytokine activity;cellular response to cold;positive regulation of inflammatory response;toll-like receptor signaling pathway;inflammatory response;cortisol secretion;inflammatory response to antigenic stimulus;extracellular spa…	K04519	IL1B	http://www.genome.jp/dbget-bin/www_bget?ko:K04519	Necroptosis;MAPK signaling pathway;NF-kappa B signaling pathway;TNF signaling pathway;Cytokine-cytokine receptor interaction;Osteoclast differentiation;C-type lectin receptor signaling pathway;Cytosolic DNA-sensing pathway;Hematopoietic cell lineage;IL-17 signaling pathway;NOD-like receptor signaling pathway;Th17 cell differentiation;Toll-like receptor signaling pathway;Inflammatory mediator regu…	ko04217,ko04010,ko04064,ko04668,ko04060,ko04380,ko04625,ko04623,ko04640,ko04657,ko04621,ko04659,ko04620,ko04750	-	-	sp|Q9WVG1|IL1B_CAVPO	Interleukin-1 beta OS=Cavia porcellus OX=10141 GN=IL1B PE=2 SV=1
Gga11651	LIPE	XP_025011069.1	hormone-sensitive lipase [Gallus gallus]	GO:0016298;GO:0016042;GO:0008203	lipase activity;lipid catabolic process;cholesterol metabolic process	K07188	LIPE,HSL	http://www.genome.jp/dbget-bin/www_bget?ko:K07188	AMPK signaling pathway;Apelin signaling pathway;cAMP signaling pathway;Aldosterone synthesis and secretion;Insulin signaling pathway;Regulation of lipolysis in adipocytes;Thermogenesis	ko04152,ko04371,ko04024,ko04925,ko04910,ko04923,ko04714	-	-	sp|Q9R101|LIPS_ICTTR	Hormone-sensitive lipase OS=Ictidomys tridecemlineatus OX=43179 GN=LIPE PE=2 SV=1
Gga10552	MYB	NP_990637.1	transcriptional activator Myb [Gallus gallus]	GO:0000278;GO:0006355;GO:0000981;GO:0010468;GO:0005634;GO:0003677;GO:0045944;GO:0000978	mitotic cell cycle;regulation of transcription, DNA-templated;DNA-binding transcription factor activity, RNA polymerase II-specific;regulation of gene expression;nucleus;DNA binding;positive regulation of transcription by RNA polymerase II;RNA polymerase II cis-regulatory region sequence-specific DNA binding	K09420	MYB,C-MYB	http://www.genome.jp/dbget-bin/www_bget?ko:K09420	PI3K-Akt signaling pathway	ko04151	KOG0048	Transcription factor, Myb superfamily	sp|P01103|MYB_CHICK	Transcriptional activator Myb OS=Gallus gallus OX=9031 GN=MYB PE=1 SV=1
Gga07588	C20orf204	XP_024998159.1	putative uncharacterized protein C20orf204 homolog [Gallus gallus]	-	-	-	-	-	-	-	-	-	sp|A0A1B0GTL2|CT204_HUMAN	Uncharacterized protein C20orf204 OS=Homo sapiens OX=9606 GN=C20orf204 PE=3 SV=1
Gga11518	CDK2	NP_001186786.1	cyclin-dependent kinase 2 [Gallus gallus]	GO:0005524;GO:0030332;GO:0007165;GO:0097134;GO:0005667;GO:0005654;GO:0097123;GO:0000082;GO:0000122;GO:0000781;GO:0045893;GO:0010389;GO:0097124;GO:0000793;GO:0005737;GO:0005813;GO:0016301;GO:0006468;GO:0010468;GO:0018105;GO:0000307;GO:0005634;GO:0000287;GO:0004674;GO:0032298;GO:0004693;GO:0097135;GO:0006813;GO:0008284	ATP binding;cyclin binding;signal transduction;cyclin E1-CDK2 complex;transcription regulator complex;nucleoplasm;cyclin A1-CDK2 complex;G1/S transition of mitotic cell cycle;negative regulation of transcription by RNA polymerase II;chromosome, telomeric region;positive regulation of transcription, DNA-templated;regulation of G2/M transition of mitotic cell cycle;cyclin A2-CDK2 complex;condensed …	K02206	CDK2	http://www.genome.jp/dbget-bin/www_bget?ko:K02206	Cell cycle;Cellular senescence;Oocyte meiosis;p53 signaling pathway;FoxO signaling pathway;PI3K-Akt signaling pathway;Progesterone-mediated oocyte maturation	ko04110,ko04218,ko04114,ko04115,ko04068,ko04151,ko04914	KOG0594	Protein kinase PCTAIRE and related kinases	sp|Q5E9Y0|CDK2_BOVIN	Cyclin-dependent kinase 2 OS=Bos taurus OX=9913 GN=CDK2 PE=2 SV=1
Gga10585	Lama2	XP_015139613.2	LOW QUALITY PROTEIN: laminin subunit alpha-2 [Gallus gallus]	-	-	K05637	LAMA1_2	http://www.genome.jp/dbget-bin/www_bget?ko:K05637	Focal adhesion;PI3K-Akt signaling pathway;ECM-receptor interaction	ko04510,ko04151,ko04512	KOG1836	Extracellular matrix glycoprotein Laminin subunits alpha and gamma	sp|Q60675|LAMA2_MOUSE	Laminin subunit alpha-2 OS=Mus musculus OX=10090 GN=Lama2 PE=1 SV=2
Gga11134	MEP1A	NP_001264650.1	meprin A subunit alpha precursor [Gallus gallus]	GO:0004222;GO:0016021;GO:0008270;GO:0005509	metalloendopeptidase activity;integral component of membrane;zinc ion binding;calcium ion binding	K01395	MEP1A	http://www.genome.jp/dbget-bin/www_bget?ko:K01395	Protein digestion and absorption	ko04974	KOG3714	Meprin A metalloprotease	sp|Q16819|MEP1A_HUMAN	Meprin A subunit alpha OS=Homo sapiens OX=9606 GN=MEP1A PE=1 SV=2
Gga09263	-	POI18827.1;XP_015154748.1	hypothetical protein CIB84_017428, partial [Bambusicola thoracicus];feather keratin 1-like [Gallus gallus]	GO:0005882;GO:0005200	intermediate filament;structural constituent of cytoskeleton	-	-	-	-	-	-	-	sp|P02450|KRFC_CHICK	Feather keratin 1 OS=Gallus gallus OX=9031 PE=3 SV=2
Gga07223	KLHL38	XP_003205316.2	kelch-like protein 38 isoform X1 [Meleagris gallopavo]	-	-	K13959	KLHL38	http://www.genome.jp/dbget-bin/www_bget?ko:K13959	-	-	-	-	sp|Q2WGJ6|KLH38_HUMAN	Kelch-like protein 38 OS=Homo sapiens OX=9606 GN=KLHL38 PE=1 SV=3
Gga00420	E2F7	XP_416110.5	transcription factor E2F7 isoform X1 [Gallus gallus]	GO:2000134;GO:0032877;GO:0032466;GO:0000981;GO:0090575;GO:0070365;GO:0071930;GO:0006357;GO:0030330;GO:0001227;GO:0042802;GO:0045944;GO:0002040;GO:0016607;GO:0060718;GO:0008285;GO:0000978	negative regulation of G1/S transition of mitotic cell cycle;positive regulation of DNA endoreduplication;negative regulation of cytokinesis;DNA-binding transcription factor activity, RNA polymerase II-specific;RNA polymerase II transcription regulator complex;hepatocyte differentiation;negative regulation of transcription involved in G1/S transition of mitotic cell cycle;regulation of transcript…	K09391	E2F7_8	http://www.genome.jp/dbget-bin/www_bget?ko:K09391	-	-	-	-	sp|Q96AV8|E2F7_HUMAN	Transcription factor E2F7 OS=Homo sapiens OX=9606 GN=E2F7 PE=1 SV=3
Gga04820	TNXB	XP_025011569.1;XP_031461408.1;XP_025011568.1;XP_015150483.2;XP_025011571.1;CAA67509.1;BAF63010.1;XP_025011577.1;XP_025011574.1;XP_025011564.1;XP_025011570.1;XP_025011565.1;XP_025011576.1;XP_025011579.1	tenascin-X isoform X7 [Gallus gallus];tenascin-X-like [Phasianus colchicus];tenascin-X isoform X6 [Gallus gallus];tenascin-X isoform X4 [Gallus gallus];tenascin-X isoform X9 [Gallus gallus];tenascin Y variant [Gallus gallus];tenascin X B [Gallus gallus];tenascin-X isoform X15 [Gallus gallus];tenascin-X isoform X12 [Gallus gallus];tenascin-X isoform X2 [Gallus gallus];tenascin-X isoform X8 [Gallus…	GO:0062023;GO:0030199	collagen-containing extracellular matrix;collagen fibril organization	K06252	TN	http://www.genome.jp/dbget-bin/www_bget?ko:K06252	Focal adhesion;PI3K-Akt signaling pathway;ECM-receptor interaction	ko04510,ko04151,ko04512	-	-	sp|P22105|TENX_HUMAN	Tenascin-X OS=Homo sapiens OX=9606 GN=TNXB PE=1 SV=5
Gga12432	-	NP_996876.1	dentin matrix acidic phosphoprotein 1 precursor [Gallus gallus]	-	-	K23328	DMP1	http://www.genome.jp/dbget-bin/www_bget?ko:K23328	ECM-receptor interaction	ko04512	-	-	-	-
Gga08726	-	XP_015153871.1	DBF4-type zinc finger-containing protein 2 homolog [Gallus gallus]	GO:0005509;GO:0046914	calcium ion binding;transition metal ion binding	-	-	-	-	-	-	-	-	-
Gga08716	CD244	AFV08851.1;XP_019478659.1;XP_024999320.1	CD244 [Gallus gallus];natural killer cell receptor 2B4-like [Meleagris gallopavo];natural killer cell receptor 2B4 isoform X22 [Gallus gallus]	GO:0006955;GO:0016021;GO:0038023	immune response;integral component of membrane;signaling receptor activity	K06582	CD244	http://www.genome.jp/dbget-bin/www_bget?ko:K06582	Natural killer cell mediated cytotoxicity	ko04650	-	-	sp|Q9BZW8|CD244_HUMAN	Natural killer cell receptor 2B4 OS=Homo sapiens OX=9606 GN=CD244 PE=1 SV=2
Gga15599	DHCR24	NP_001026459.1	delta(24)-sterol reductase [Gallus gallus]	GO:0061024;GO:0030539;GO:0008202;GO:0050614;GO:0016020;GO:0042987;GO:0006695;GO:0016021;GO:0043588;GO:0071949;GO:0005737;GO:0016628;GO:0008104;GO:0009888;GO:0000246;GO:0031639	membrane organization;male genitalia development;steroid metabolic process;delta24-sterol reductase activity;membrane;amyloid precursor protein catabolic process;cholesterol biosynthetic process;integral component of membrane;skin development;FAD binding;cytoplasm;oxidoreductase activity, acting on the CH-CH group of donors, NAD or NADP as acceptor;protein localization;tissue development;delta24(…	K09828	DHCR24,DWF1	http://www.genome.jp/dbget-bin/www_bget?ko:K09828	Steroid biosynthesis	ko00100	-	-	sp|Q15392|DHC24_HUMAN	Delta(24)-sterol reductase OS=Homo sapiens OX=9606 GN=DHCR24 PE=1 SV=2
Gga02411	-	XP_015147344.2;XP_025009833.1	uncharacterized protein LOC107054158 isoform X1 [Gallus gallus];uncharacterized protein LOC107054158 isoform X3 [Gallus gallus]	-	-	-	-	-	-	-	-	-	-	-
Gga04813	HLA-DMB	NP_001299831.1	MHC class II M beta chain 1 [Gallus gallus]	GO:0002504;GO:0002250;GO:0042613;GO:0016021	antigen processing and presentation of peptide or polysaccharide antigen via MHC class II;adaptive immune response;MHC class II protein complex;integral component of membrane	K06752	MHC2	http://www.genome.jp/dbget-bin/www_bget?ko:K06752	Phagosome;Cell adhesion molecules;Antigen processing and presentation;Hematopoietic cell lineage;Intestinal immune network for IgA production;Th1 and Th2 cell differentiation;Th17 cell differentiation	ko04145,ko04514,ko04612,ko04640,ko04672,ko04658,ko04659	-	-	sp|P28068|DMB_HUMAN	HLA class II histocompatibility antigen, DM beta chain OS=Homo sapiens OX=9606 GN=HLA-DMB PE=1 SV=1
Gga16869	ABCA1	NP_989476.1	phospholipid-transporting ATPase ABCA1 [Gallus gallus]	GO:0042626;GO:0005524;GO:0016021	ATPase-coupled transmembrane transporter activity;ATP binding;integral component of membrane	K05641	ABCA1	http://www.genome.jp/dbget-bin/www_bget?ko:K05641	ABC transporters;Cholesterol metabolism;Fat digestion and absorption	ko02010,ko04979,ko04975	-	-	sp|O95477|ABCA1_HUMAN	Phospholipid-transporting ATPase ABCA1 OS=Homo sapiens OX=9606 GN=ABCA1 PE=1 SV=3
Gga01363	ADAMTS5	XP_425541.6	A disintegrin and metalloproteinase with thrombospondin motifs 5 [Gallus gallus]	GO:0005576;GO:0062023;GO:0007229;GO:0046872;GO:0008270;GO:0004222	extracellular region;collagen-containing extracellular matrix;integrin-mediated signaling pathway;metal ion binding;zinc ion binding;metalloendopeptidase activity	K08620	ADAMTS5	http://www.genome.jp/dbget-bin/www_bget?ko:K08620	-	-	-	-	sp|Q9UNA0|ATS5_HUMAN	A disintegrin and metalloproteinase with thrombospondin motifs 5 OS=Homo sapiens OX=9606 GN=ADAMTS5 PE=1 SV=2
Gga08745	-	XP_015153848.1	scale keratin-like isoform X1 [Gallus gallus]	GO:0005882;GO:0005200	intermediate filament;structural constituent of cytoskeleton	-	-	-	-	-	-	-	sp|P04459|KRSC_CHICK	Scale keratin OS=Gallus gallus OX=9031 PE=2 SV=3
Gga04579	-	XP_019476653.2;NP_001265474.1;AAA48918.1;XP_025011246.1;AAA48906.1;XP_025011242.1;XP_031448223.1;XP_025011248.1;XP_025011259.1;XP_025011264.1;XP_031448224.1;XP_015130803.1;XP_025011255.1;XP_025011254.1;XP_025011261.1	immunoglobulin lambda-1 light chain isoform X2 [Meleagris gallopavo];Ig lambda chain V-1 region precursor [Gallus gallus];Ig light chain precursor [Gallus gallus];Ig lambda chain V-1 region isoform X5 [Gallus gallus];ig lambda light chain, partial [Gallus gallus];Ig lambda chain V-1 region isoform X1 [Gallus gallus];immunoglobulin lambda-1 light chain-like isoform X9 [Phasianus colchicus];Ig lamb…	-	-	-	-	-	-	-	-	-	sp|P20763|LAC_CHICK;sp|P0DOX8|IGL1_HUMAN	Ig lambda chain C region OS=Gallus gallus OX=9031 PE=4 SV=1;Immunoglobulin lambda-1 light chain OS=Homo sapiens OX=9606 PE=1 SV=1
Gga14226	-	XP_025007675.1	uncharacterized protein LOC107050073 [Gallus gallus]	-	-	-	-	-	-	-	-	-	-	-
Gga08755	-	NP_001095201.2;XP_030910504.1	feather keratin 3 [Gallus gallus];feather beta keratin-like [Melopsittacus undulatus]	GO:0005882;GO:0005200	intermediate filament;structural constituent of cytoskeleton	-	-	-	-	-	-	-	sp|P02450|KRFC_CHICK	Feather keratin 1 OS=Gallus gallus OX=9031 PE=3 SV=2
Gga05961	IDI1	XP_004939224.1;XP_418561.5	isopentenyl-diphosphate Delta-isomerase 1 isoform X2 [Gallus gallus];isopentenyl-diphosphate Delta-isomerase 1 isoform X1 [Gallus gallus]	GO:0004452;GO:0050992;GO:0016787;GO:0008299	isopentenyl-diphosphate delta-isomerase activity;dimethylallyl diphosphate biosynthetic process;hydrolase activity;isoprenoid biosynthetic process	K01823	idi,IDI	http://www.genome.jp/dbget-bin/www_bget?ko:K01823	Terpenoid backbone biosynthesis	ko00900	KOG0142	Isopentenyl pyrophosphate:dimethylallyl pyrophosphate isomerase	sp|Q4R4W5|IDI1_MACFA	Isopentenyl-diphosphate Delta-isomerase 1 OS=Macaca fascicularis OX=9541 GN=IDI1 PE=2 SV=2
Gga06521	PHACTR1	NP_001376311.1	phosphatase and actin regulator 1 isoform 1 [Gallus gallus]	-	-	K17594	PHACTR	http://www.genome.jp/dbget-bin/www_bget?ko:K17594	-	-	-	-	sp|Q9C0D0|PHAR1_HUMAN	Phosphatase and actin regulator 1 OS=Homo sapiens OX=9606 GN=PHACTR1 PE=1 SV=3
Gga10320	GREM2	PKK33459.1;XP_015139440.1;XP_419552.3	gremlin 2, DAN family BMP antagonist, partial [Columba livia];gremlin-2 isoform X1 [Gallus gallus];gremlin-2 isoform X2 [Gallus gallus]	GO:0048018;GO:0038098;GO:0009887;GO:0005576;GO:0005615;GO:0036122	receptor ligand activity;sequestering of BMP from receptor via BMP binding;animal organ morphogenesis;extracellular region;extracellular space;BMP binding	K23318	GREM	http://www.genome.jp/dbget-bin/www_bget?ko:K23318	TGF-beta signaling pathway	ko04350	-	-	sp|Q9H772|GREM2_HUMAN	Gremlin-2 OS=Homo sapiens OX=9606 GN=GREM2 PE=2 SV=1
Gga16831	LIX1	NP_989678.1	protein limb expression 1 [Gallus gallus]	GO:0097352;GO:0005737	autophagosome maturation;cytoplasm	-	-	-	-	-	-	-	sp|Q8UVV7|LIX1_CHICK	Protein limb expression 1 OS=Gallus gallus OX=9031 GN=LIX1 PE=2 SV=1
Gga14218	PCBD1	NP_990236.1	pterin-4-alpha-carbinolamine dehydratase [Gallus gallus]	GO:0005737;GO:0006729;GO:0005634;GO:0008124	cytoplasm;tetrahydrobiopterin biosynthetic process;nucleus;4-alpha-hydroxytetrahydrobiopterin dehydratase activity	K01724	PCBD,phhB	http://www.genome.jp/dbget-bin/www_bget?ko:K01724	Folate biosynthesis	ko00790	KOG4073	Pterin carbinolamine dehydratase PCBD/dimerization cofactor of HNF1	sp|O73930|PHS_CHICK	Pterin-4-alpha-carbinolamine dehydratase OS=Gallus gallus OX=9031 GN=PCBD1 PE=2 SV=3
Gga02371	HBB	POI22114.1;AAA48996.1	hypothetical protein CIB84_014138 [Bambusicola thoracicus];ORF [Gallus gallus]	GO:0098869;GO:0042744;GO:0031838;GO:0043177;GO:0005615;GO:0020037;GO:0019825;GO:0030492;GO:0005344;GO:0005833;GO:0046872	cellular oxidant detoxification;hydrogen peroxide catabolic process;haptoglobin-hemoglobin complex;organic acid binding;extracellular space;heme binding;oxygen binding;hemoglobin binding;oxygen carrier activity;hemoglobin complex;metal ion binding	K13823;K13825	HBB;HBE	http://www.genome.jp/dbget-bin/www_bget?ko:K13823;http://www.genome.jp/dbget-bin/www_bget?ko:K13825	-	-	-	-	sp|P02112|HBB_CHICK	Hemoglobin subunit beta OS=Gallus gallus OX=9031 GN=HBB PE=1 SV=2
Gga12903	CD8B	NP_990578.2	T-cell surface glycoprotein CD8 beta chain precursor [Gallus gallus]	GO:0015026;GO:0042288;GO:0009986;GO:0016021;GO:0050776	coreceptor activity;MHC class I protein binding;cell surface;integral component of membrane;regulation of immune response	K06459	CD8B	http://www.genome.jp/dbget-bin/www_bget?ko:K06459	Cell adhesion molecules;Antigen processing and presentation;Hematopoietic cell lineage;T cell receptor signaling pathway	ko04514,ko04612,ko04640,ko04660	-	-	sp|P79336|CD8B_FELCA	T-cell surface glycoprotein CD8 beta chain OS=Felis catus OX=9685 GN=CD8B PE=2 SV=1
Gga16375	CCL21	XP_003643029.1	C-C motif chemokine 26 [Gallus gallus]	GO:0048247;GO:0002548;GO:0071356;GO:0071347;GO:0030593;GO:0006954;GO:0007186;GO:0008009;GO:0070374;GO:0005615;GO:0071346;GO:0070098;GO:0043547;GO:0048020	lymphocyte chemotaxis;monocyte chemotaxis;cellular response to tumor necrosis factor;cellular response to interleukin-1;neutrophil chemotaxis;inflammatory response;G protein-coupled receptor signaling pathway;chemokine activity;positive regulation of ERK1 and ERK2 cascade;extracellular space;cellular response to interferon-gamma;chemokine-mediated signaling pathway;positive regulation of GTPase a…	K16062	CCL21,SLC	http://www.genome.jp/dbget-bin/www_bget?ko:K16062	NF-kappa B signaling pathway;Cytokine-cytokine receptor interaction;Viral protein interaction with cytokine and cytokine receptor;Chemokine signaling pathway	ko04064,ko04060,ko04061,ko04062	-	-	sp|O00585|CCL21_HUMAN	C-C motif chemokine 21 OS=Homo sapiens OX=9606 GN=CCL21 PE=1 SV=1
Gga09459	CCR7	XP_003213146.2;NP_001185681.1	C-C chemokine receptor type 7 [Meleagris gallopavo];C-C chemokine receptor type 7 precursor [Gallus gallus]	GO:0009897;GO:0002408;GO:0002885;GO:2000510;GO:0060326;GO:0050862;GO:0035758;GO:2000526;GO:0035757;GO:0002922;GO:0019722;GO:2000522;GO:0090023;GO:0048872;GO:0016493;GO:0005739;GO:0006955;GO:0032496;GO:0019957;GO:0007204;GO:0032735;GO:0032651;GO:0097029;GO:0032695;GO:2000525;GO:0038117;GO:0002606;GO:0006954;GO:0038121;GO:0006935;GO:0032649;GO:0016021;GO:0045060	external side of plasma membrane;myeloid dendritic cell chemotaxis;positive regulation of hypersensitivity;positive regulation of dendritic cell chemotaxis;cell chemotaxis;positive regulation of T cell receptor signaling pathway;chemokine (C-C motif) ligand 21 binding;positive regulation of glycoprotein biosynthetic process involved in immunological synapse formation;chemokine (C-C motif) ligand …	K04182	CCR7,CD197	http://www.genome.jp/dbget-bin/www_bget?ko:K04182	Cytokine-cytokine receptor interaction;Viral protein interaction with cytokine and cytokine receptor;Chemokine signaling pathway	ko04060,ko04061,ko04062	-	-	sp|P32248|CCR7_HUMAN	C-C chemokine receptor type 7 OS=Homo sapiens OX=9606 GN=CCR7 PE=1 SV=2
Gga04818	C4A	NP_001070701.1;BAF63007.1	complement 4 precursor [Gallus gallus];complement C4 precursor [Gallus gallus]	GO:0004866;GO:0005615;GO:0045202;GO:0005576;GO:0030449;GO:0006956;GO:0030424;GO:0030425	endopeptidase inhibitor activity;extracellular space;synapse;extracellular region;regulation of complement activation;complement activation;axon;dendrite	K03989	C4	http://www.genome.jp/dbget-bin/www_bget?ko:K03989	Complement and coagulation cascades	ko04610	KOG1366	Alpha-macroglobulin	sp|P0C0L4|CO4A_HUMAN;sp|P01030|CO4_BOVIN;sp|P0C0L5|CO4B_HUMAN	Complement C4-A OS=Homo sapiens OX=9606 GN=C4A PE=1 SV=2;Complement C4 (Fragments) OS=Bos taurus OX=9913 GN=C4 PE=1 SV=2;Complement C4-B OS=Homo sapiens OX=9606 GN=C4B PE=1 SV=2
Gga15407	LRRC8B	XP_004936695.1	volume-regulated anion channel subunit LRRC8B [Gallus gallus]	GO:0034702;GO:0005887;GO:0005225;GO:0006811;GO:0005737;GO:0016021;GO:0005886	ion channel complex;integral component of plasma membrane;volume-sensitive anion channel activity;ion transport;cytoplasm;integral component of membrane;plasma membrane	K22038	LRRC8	http://www.genome.jp/dbget-bin/www_bget?ko:K22038	-	-	-	-	sp|Q6P9F7|LRC8B_HUMAN	Volume-regulated anion channel subunit LRRC8B OS=Homo sapiens OX=9606 GN=LRRC8B PE=1 SV=2
Gga00288	TFEC	KFW06244.1;KAF1466784.1;XP_035758087.1	Transcription factor EC, partial [Fulmarus glacialis];Transcription factor EC, partial [Megadyptes antipodes antipodes];transcription factor EC [Egretta garzetta]	GO:0006355;GO:0046983;GO:0005634	regulation of transcription, DNA-templated;protein dimerization activity;nucleus	K15591	TFEC	http://www.genome.jp/dbget-bin/www_bget?ko:K15591	-	-	-	-	sp|Q5XFQ6|TFEC_CHICK	Transcription factor EC OS=Gallus gallus OX=9031 GN=TFEC PE=2 SV=1
Gga10335	GNG4	XP_031447944.1;XP_004935525.1	guanine nucleotide-binding protein G(I)/G(S)/G(O) subunit gamma-4 isoform X1 [Phasianus colchicus];guanine nucleotide-binding protein G(I)/G(S)/G(O) subunit gamma-4 isoform X1 [Gallus gallus]	GO:0031681;GO:0005834;GO:0030308;GO:0007186;GO:0031680	G-protein beta-subunit binding;heterotrimeric G-protein complex;negative regulation of cell growth;G protein-coupled receptor signaling pathway;G-protein beta/gamma-subunit complex	K04541	GNG4	http://www.genome.jp/dbget-bin/www_bget?ko:K04541	Apelin signaling pathway;PI3K-Akt signaling pathway;Ras signaling pathway;Relaxin signaling pathway;Circadian entrainment;Chemokine signaling pathway;Cholinergic synapse;Dopaminergic synapse;GABAergic synapse;Glutamatergic synapse;Retrograde endocannabinoid signaling;Serotonergic synapse	ko04371,ko04151,ko04014,ko04926,ko04713,ko04062,ko04725,ko04728,ko04727,ko04724,ko04723,ko04726	-	-	sp|P50150|GBG4_HUMAN	Guanine nucleotide-binding protein G(I)/G(S)/G(O) subunit gamma-4 OS=Homo sapiens OX=9606 GN=GNG4 PE=1 SV=1
Gga03126	GINS2	XP_031471002.1;XP_414187.3;XP_015148129.1	DNA replication complex GINS protein PSF2 [Phasianus colchicus];DNA replication complex GINS protein PSF2 isoform X1 [Gallus gallus];DNA replication complex GINS protein PSF2 isoform X2 [Gallus gallus]	GO:0000727;GO:0006260;GO:0005694;GO:0005634;GO:0000811	double-strand break repair via break-induced replication;DNA replication;chromosome;nucleus;GINS complex	K10733	GINS2,PSF2	http://www.genome.jp/dbget-bin/www_bget?ko:K10733	-	-	KOG4071	Uncharacterized conserved protein	sp|Q9Y248|PSF2_HUMAN	DNA replication complex GINS protein PSF2 OS=Homo sapiens OX=9606 GN=GINS2 PE=1 SV=1
Gga03883	TCF7	XP_021266151.1;XP_021266150.1;XP_015149493.1;XP_015149492.1;XP_015149484.1;XP_015149490.1;XP_021266148.1;XP_021266149.1	transcription factor 7 isoform X5 [Numida meleagris];transcription factor 7 isoform X4 [Numida meleagris];transcription factor 7 isoform X12 [Gallus gallus];transcription factor 7 isoform X11 [Gallus gallus];transcription factor 7 isoform X4 [Gallus gallus];transcription factor 7 isoform X9 [Gallus gallus];transcription factor 7 isoform X2 [Numida meleagris];transcription factor 7 isoform X3 [Num…	GO:0000981;GO:0008013;GO:0016604;GO:0000978;GO:1990907;GO:0060070;GO:0005634;GO:0033153;GO:0006357	DNA-binding transcription factor activity, RNA polymerase II-specific;beta-catenin binding;nuclear body;RNA polymerase II cis-regulatory region sequence-specific DNA binding;beta-catenin-TCF complex;canonical Wnt signaling pathway;nucleus;T cell receptor V(D)J recombination;regulation of transcription by RNA polymerase II	K02620	TCF7,TCF-1	http://www.genome.jp/dbget-bin/www_bget?ko:K02620	Adherens junction;Signaling pathways regulating pluripotency of stem cells;Hippo signaling pathway;Wnt signaling pathway;Melanogenesis	ko04520,ko04550,ko04390,ko04310,ko04916	KOG3248;KOG0528	Transcription factor TCF-4;HMG-box transcription factor SOX5	sp|P36402|TCF7_HUMAN;sp|P27782|LEF1_MOUSE;sp|Q00417|TCF7_MOUSE	Transcription factor 7 OS=Homo sapiens OX=9606 GN=TCF7 PE=1 SV=3;Lymphoid enhancer-binding factor 1 OS=Mus musculus OX=10090 GN=Lef1 PE=1 SV=1;Transcription factor 7 OS=Mus musculus OX=10090 GN=Tcf7 PE=1 SV=2
Gga08770	CKER1	XP_004948286.1;XP_015154016.1	claw keratin-like [Gallus gallus];claw keratin-like [Gallus gallus]	GO:0005200;GO:0005882	structural constituent of cytoskeleton;intermediate filament	-	-	-	-	-	-	-	sp|P25692|KRCL_CHICK;sp|P04459|KRSC_CHICK	Claw keratin OS=Gallus gallus OX=9031 GN=CKER1 PE=2 SV=2;Scale keratin OS=Gallus gallus OX=9031 PE=2 SV=3
Gga07845	csgA	XP_001233574.1	uncharacterized protein LOC771069 isoform X1 [Gallus gallus]	GO:0016491	oxidoreductase activity	-	-	-	-	-	-	-	sp|P21158|CSGA_MYXXA	C-factor OS=Myxococcus xanthus OX=34 GN=csgA PE=1 SV=1
Gga12700	NIPAL1	XP_004936110.1	magnesium transporter NIPA3 isoform X1 [Gallus gallus]	GO:0015095;GO:0016021	magnesium ion transmembrane transporter activity;integral component of membrane	K22733	NIPA,SLC57A2S	http://www.genome.jp/dbget-bin/www_bget?ko:K22733	-	-	-	-	sp|Q6NVV3|NIPA3_HUMAN	Magnesium transporter NIPA3 OS=Homo sapiens OX=9606 GN=NIPAL1 PE=2 SV=1
Gga00201	SLC26A4	XP_425419.3	pendrin isoform X1 [Gallus gallus]	GO:0008271;GO:0016021	secondary active sulfate transmembrane transporter activity;integral component of membrane	K14702	SLC26A4,PDS	http://www.genome.jp/dbget-bin/www_bget?ko:K14702	Thyroid hormone synthesis	ko04918	-	-	sp|O43511|S26A4_HUMAN	Pendrin OS=Homo sapiens OX=9606 GN=SLC26A4 PE=1 SV=1
Gga08162	Add2	XP_015152973.2	beta-adducin [Gallus gallus]	GO:0046983;GO:0005856	protein dimerization activity;cytoskeleton	K18622	ADD	http://www.genome.jp/dbget-bin/www_bget?ko:K18622	-	-	-	-	sp|Q05764|ADDB_RAT	Beta-adducin OS=Rattus norvegicus OX=10116 GN=Add2 PE=1 SV=4
Gga11503	COL2A1	AAD15288.1	alpha-1 collagen type II, partial [Homo sapiens]	GO:0005201;GO:0005581	extracellular matrix structural constituent;collagen trimer	K19719	COL2A	http://www.genome.jp/dbget-bin/www_bget?ko:K19719	Focal adhesion;PI3K-Akt signaling pathway;ECM-receptor interaction;Protein digestion and absorption	ko04510,ko04151,ko04512,ko04974	-	-	sp|P02460|CO2A1_CHICK	Collagen alpha-1(II) chain (Fragment) OS=Gallus gallus OX=9031 GN=COL2A1 PE=2 SV=2
Gga01632	CRLF2	XP_010725385.1;XP_015133224.1	cytokine receptor-like factor 2 [Meleagris gallopavo];cytokine receptor-like factor 2 [Gallus gallus]	GO:0016021	integral component of membrane	K05078	TSLPR	http://www.genome.jp/dbget-bin/www_bget?ko:K05078	JAK-STAT signaling pathway;Cytokine-cytokine receptor interaction	ko04630,ko04060	-	-	sp|Q9HC73|CRLF2_HUMAN	Cytokine receptor-like factor 2 OS=Homo sapiens OX=9606 GN=CRLF2 PE=1 SV=1
Gga09257	-	XP_015154748.1;XP_031456923.1	feather keratin 1-like [Gallus gallus];feather keratin 1-like [Phasianus colchicus]	GO:0005882;GO:0005200	intermediate filament;structural constituent of cytoskeleton	-	-	-	-	-	-	-	sp|P02450|KRFC_CHICK	Feather keratin 1 OS=Gallus gallus OX=9031 PE=3 SV=2
Gga03024	-	NP_001264508.1	uncharacterized protein LOC415756 [Gallus gallus]	GO:0005829;GO:0005783;GO:0031966;GO:0003824;GO:0016021	cytosol;endoplasmic reticulum;mitochondrial membrane;catalytic activity;integral component of membrane	K23168	MPAN	http://www.genome.jp/dbget-bin/www_bget?ko:K23168	-	-	-	-	sp|Q08DM5|CS012_BOVIN	Protein C19orf12 homolog OS=Bos taurus OX=9913 PE=2 SV=1
Gga12188	FSTL5	XP_004940968.1;XP_015140806.1	follistatin-related protein 5 isoform X1 [Gallus gallus];follistatin-related protein 5 isoform X2 [Gallus gallus]	GO:0005576;GO:0005509	extracellular region;calcium ion binding	K23915	FSTL5	http://www.genome.jp/dbget-bin/www_bget?ko:K23915	-	-	-	-	sp|Q8N475|FSTL5_HUMAN	Follistatin-related protein 5 OS=Homo sapiens OX=9606 GN=FSTL5 PE=2 SV=2
Gga07071	Ca13	XP_025931591.1;XP_026698486.1;XP_003640859.1;XP_009960303.1;XP_021242334.1	carbonic anhydrase 13-like isoform X3 [Apteryx rowi];carbonic anhydrase 13-like isoform X5 [Athene cunicularia];carbonic anhydrase 13 [Gallus gallus];PREDICTED: carbonic anhydrase 13-like [Leptosomus discolor];carbonic anhydrase 13-like [Numida meleagris]	GO:0005829;GO:0004089;GO:0008270;GO:0016836;GO:0043231;GO:0005737;GO:0043209;GO:0006730	cytosol;carbonate dehydratase activity;zinc ion binding;hydro-lyase activity;intracellular membrane-bounded organelle;cytoplasm;myelin sheath;one-carbon metabolic process	K01672	CA	http://www.genome.jp/dbget-bin/www_bget?ko:K01672	Nitrogen metabolism	ko00910	-	-	sp|Q9D6N1|CAH13_MOUSE	Carbonic anhydrase 13 OS=Mus musculus OX=10090 GN=Ca13 PE=1 SV=1
Gga11014	DPYSL5	XP_025004889.1;XP_015140733.2;XP_015715365.1	dihydropyrimidinase-related protein 5 isoform X2 [Gallus gallus];dihydropyrimidinase-related protein 5 isoform X1 [Gallus gallus];dihydropyrimidinase-related protein 5 isoform X2 [Coturnix japonica]	GO:0016021;GO:0016810;GO:0005737;GO:0008017;GO:0007411	integral component of membrane;hydrolase activity, acting on carbon-nitrogen (but not peptide) bonds;cytoplasm;microtubule binding;axon guidance	K07529	DPYSL5,CRAM	http://www.genome.jp/dbget-bin/www_bget?ko:K07529	Axon guidance	ko04360	KOG2584	Dihydroorotase and related enzymes	sp|Q9BPU6|DPYL5_HUMAN	Dihydropyrimidinase-related protein 5 OS=Homo sapiens OX=9606 GN=DPYSL5 PE=1 SV=1
Gga15725	Klhl24	POI29894.1	hypothetical protein CIB84_006356, partial [Bambusicola thoracicus]	GO:2000312	regulation of kainate selective glutamate receptor activity	K10461	KLHL24_35	http://www.genome.jp/dbget-bin/www_bget?ko:K10461	-	-	-	-	sp|Q8BRG6|KLH24_MOUSE	Kelch-like protein 24 OS=Mus musculus OX=10090 GN=Klhl24 PE=2 SV=2
Gga00357	Wif1	NP_001186536.2	wnt inhibitory factor 1 precursor [Gallus gallus]	GO:0048856;GO:0005576;GO:0005102;GO:0009986;GO:0045600	anatomical structure development;extracellular region;signaling receptor binding;cell surface;positive regulation of fat cell differentiation	K01691	WIF1	http://www.genome.jp/dbget-bin/www_bget?ko:K01691	Wnt signaling pathway	ko04310	-	-	sp|Q9WUA1|WIF1_MOUSE;sp|Q9W6F8|WIF1_XENLA	Wnt inhibitory factor 1 OS=Mus musculus OX=10090 GN=Wif1 PE=2 SV=1;Wnt inhibitory factor 1 OS=Xenopus laevis OX=8355 GN=wif1 PE=2 SV=1
Gga00217	GTSE1	NP_001026503.1	G2 and S phase-expressed protein 1 [Gallus gallus]	GO:0005737;GO:0005856;GO:0005634	cytoplasm;cytoskeleton;nucleus	K10129	GTSE1,B99	http://www.genome.jp/dbget-bin/www_bget?ko:K10129	p53 signaling pathway	ko04115	-	-	sp|Q9NYZ3|GTSE1_HUMAN	G2 and S phase-expressed protein 1 OS=Homo sapiens OX=9606 GN=GTSE1 PE=1 SV=3
Gga12505	Jchain	NP_989594.1	immunoglobulin J chain precursor [Gallus gallus]	GO:0030674;GO:0071750;GO:0019862;GO:0034987;GO:0031210;GO:0002250;GO:0003094;GO:0003697;GO:0071752;GO:0071756;GO:0042803;GO:0060267;GO:0019731;GO:0006959;GO:0042834;GO:0065003;GO:0045087;GO:0071748	protein-macromolecule adaptor activity;dimeric IgA immunoglobulin complex;IgA binding;immunoglobulin receptor binding;phosphatidylcholine binding;adaptive immune response;glomerular filtration;single-stranded DNA binding;secretory dimeric IgA immunoglobulin complex;pentameric IgM immunoglobulin complex;protein homodimerization activity;positive regulation of respiratory burst;antibacterial humora…	-	-	-	-	-	-	-	sp|P01592|IGJ_MOUSE	Immunoglobulin J chain OS=Mus musculus OX=10090 GN=Jchain PE=1 SV=4
Gga16742	SLC28A3	XP_021236569.1	solute carrier family 28 member 3 isoform X1 [Numida meleagris]	-	-	K11536	SLC28A	http://www.genome.jp/dbget-bin/www_bget?ko:K11536	-	-	KOG3747	Concentrative Na+-nucleoside cotransporter CNT1/CNT2	sp|Q9HAS3|S28A3_HUMAN	Solute carrier family 28 member 3 OS=Homo sapiens OX=9606 GN=SLC28A3 PE=1 SV=1
Gga08903	selenbp1-a	NP_001264739.1	methanethiol oxidase [Gallus gallus]	GO:0008430;GO:0018549	selenium binding;methanethiol oxidase activity	K17285	SELENBP1	http://www.genome.jp/dbget-bin/www_bget?ko:K17285	Sulfur metabolism	ko00920	KOG0918	Selenium-binding protein	sp|Q52KZ7|SBP1A_XENLA	Methanethiol oxidase OS=Xenopus laevis OX=8355 GN=selenbp1-a PE=2 SV=1
Gga03280	traip	NP_001025757.1	E3 ubiquitin-protein ligase TRAIP [Gallus gallus]	GO:0032688;GO:0008270;GO:0010804;GO:0061630;GO:0042802;GO:0032088;GO:0005730;GO:0006974;GO:0090734;GO:0005654;GO:0031297;GO:0007165	negative regulation of interferon-beta production;zinc ion binding;negative regulation of tumor necrosis factor-mediated signaling pathway;ubiquitin protein ligase activity;identical protein binding;negative regulation of NF-kappaB transcription factor activity;nucleolus;cellular response to DNA damage stimulus;site of DNA damage;nucleoplasm;replication fork processing;signal transduction	K11985	TRAIP,TRIP	http://www.genome.jp/dbget-bin/www_bget?ko:K11985	-	-	-	-	sp|Q6NRV0|TRAIP_XENLA	E3 ubiquitin-protein ligase TRAIP OS=Xenopus laevis OX=8355 GN=traip PE=1 SV=2
Gga08591	TMPRSS4	POI23730.1;XP_001233789.3	hypothetical protein CIB84_012522 [Bambusicola thoracicus];transmembrane protease serine 4 [Gallus gallus]	GO:0004252;GO:0016021;GO:0005044	serine-type endopeptidase activity;integral component of membrane;scavenger receptor activity	K09635	TMPRSS4	http://www.genome.jp/dbget-bin/www_bget?ko:K09635	-	-	-	-	sp|Q9NRS4|TMPS4_HUMAN	Transmembrane protease serine 4 OS=Homo sapiens OX=9606 GN=TMPRSS4 PE=1 SV=2
Gga11803	Gpr83	NP_001305346.1	G protein-coupled receptor 83-like [Gallus gallus]	GO:0016021;GO:0004983	integral component of membrane;neuropeptide Y receptor activity	K04210	GPR83,GPR72	http://www.genome.jp/dbget-bin/www_bget?ko:K04210	Neuroactive ligand-receptor interaction	ko04080	-	-	sp|P30731|GPR83_MOUSE	Probable G-protein coupled receptor 83 OS=Mus musculus OX=10090 GN=Gpr83 PE=2 SV=2
Gga14051	NDNF	XP_421491.1	protein NDNF [Gallus gallus]	GO:0008201	heparin binding	-	-	-	-	-	-	-	sp|Q8TB73|NDNF_HUMAN	Protein NDNF OS=Homo sapiens OX=9606 GN=NDNF PE=1 SV=2
Gga13488	NUSAP1	NP_001026364.1	nucleolar and spindle-associated protein 1 [Gallus gallus]	GO:0072686;GO:0008017;GO:0005634;GO:0005737;GO:0003677;GO:0007076;GO:0005819;GO:0005730;GO:0040001;GO:0000281;GO:0005874	mitotic spindle;microtubule binding;nucleus;cytoplasm;DNA binding;mitotic chromosome condensation;spindle;nucleolus;establishment of mitotic spindle localization;mitotic cytokinesis;microtubule	-	-	-	-	-	-	-	sp|Q5ZJU5|NUSAP_CHICK	Nucleolar and spindle-associated protein 1 OS=Gallus gallus OX=9031 GN=NUSAP1 PE=2 SV=1
Gga09246	-	XP_015154741.1	feather keratin Cos1-2-like [Gallus gallus]	GO:0005200;GO:0005882	structural constituent of cytoskeleton;intermediate filament	-	-	-	-	-	-	-	sp|Q9PRI5|KRF1_COLLI	Feather keratin Cos1-1/Cos1-3/Cos2-1 OS=Columba livia OX=8932 PE=3 SV=3
Gga02563	THSD4	XP_015134398.1;XP_031411133.1;XP_025009773.1	thrombospondin type-1 domain-containing protein 4 isoform X2 [Gallus gallus];thrombospondin type-1 domain-containing protein 4 [Meleagris gallopavo];thrombospondin type-1 domain-containing protein 4 isoform X1 [Gallus gallus]	GO:0016021;GO:0005576	integral component of membrane;extracellular region	K23377	THSD4,ADAMTSL6	http://www.genome.jp/dbget-bin/www_bget?ko:K23377	TGF-beta signaling pathway	ko04350	KOG4597	Serine proteinase inhibitor (KU family) with thrombospondin repeats	sp|Q6ZMP0|THSD4_HUMAN	Thrombospondin type-1 domain-containing protein 4 OS=Homo sapiens OX=9606 GN=THSD4 PE=2 SV=2
Gga09181	CHIA	NP_989760.1	acidic mammalian chitinase precursor [Gallus gallus]	GO:0004568;GO:0008061;GO:0005975;GO:0005576	chitinase activity;chitin binding;carbohydrate metabolic process;extracellular region	K01183	E3.2.1.14	http://www.genome.jp/dbget-bin/www_bget?ko:K01183	Amino sugar and nucleotide sugar metabolism	ko00520	KOG2806	Chitinase	sp|Q9BZP6|CHIA_HUMAN	Acidic mammalian chitinase OS=Homo sapiens OX=9606 GN=CHIA PE=1 SV=1
Gga13923	KCNK16	XP_421431.2;XP_015143405.1;XP_004936519.1	potassium channel subfamily K member 16 isoform X3 [Gallus gallus];potassium channel subfamily K member 16 isoform X1 [Gallus gallus];potassium channel subfamily K member 16 isoform X2 [Gallus gallus]	GO:0016021;GO:0005267;GO:0005887;GO:0022841;GO:0071805;GO:0030322	integral component of membrane;potassium channel activity;integral component of plasma membrane;potassium ion leak channel activity;potassium ion transmembrane transport;stabilization of membrane potential	K04924	KCNK16,K2P16.1	http://www.genome.jp/dbget-bin/www_bget?ko:K04924	-	-	-	-	sp|Q96T55|KCNKG_HUMAN;sp|Q96T54|KCNKH_HUMAN	Potassium channel subfamily K member 16 OS=Homo sapiens OX=9606 GN=KCNK16 PE=1 SV=1;Potassium channel subfamily K member 17 OS=Homo sapiens OX=9606 GN=KCNK17 PE=2 SV=1
Gga04812	HLA-DMA	NP_001092823.1	B locus M alpha chain 1 precursor [Gallus gallus]	GO:0043231;GO:0016021;GO:0042613;GO:0019882;GO:0006955	intracellular membrane-bounded organelle;integral component of membrane;MHC class II protein complex;antigen processing and presentation;immune response	K06752	MHC2	http://www.genome.jp/dbget-bin/www_bget?ko:K06752	Phagosome;Cell adhesion molecules;Antigen processing and presentation;Hematopoietic cell lineage;Intestinal immune network for IgA production;Th1 and Th2 cell differentiation;Th17 cell differentiation	ko04145,ko04514,ko04612,ko04640,ko04672,ko04658,ko04659	-	-	sp|P28067|DMA_HUMAN;sp|P28078|DMA_MOUSE	HLA class II histocompatibility antigen, DM alpha chain OS=Homo sapiens OX=9606 GN=HLA-DMA PE=1 SV=1;Class II histocompatibility antigen, M alpha chain OS=Mus musculus OX=10090 GN=H2-DMa PE=1 SV=1
Gga02446	CPEB1	XP_010160270.1;XP_004943687.1;XP_010160271.1;XP_010160272.1;NP_001280148.1;XP_010160273.1	PREDICTED: cytoplasmic polyadenylation element-binding protein 1 isoform X1 [Eurypyga helias];cytoplasmic polyadenylation element-binding protein 1 isoform X2 [Gallus gallus];PREDICTED: cytoplasmic polyadenylation element-binding protein 1 isoform X2 [Eurypyga helias];PREDICTED: cytoplasmic polyadenylation element-binding protein 1 isoform X3 [Eurypyga helias];cytoplasmic polyadenylation element-…	GO:0005737;GO:0043005;GO:1990124;GO:2000766;GO:0000900;GO:0046872;GO:0005634;GO:0043022;GO:0003730;GO:0045202;GO:0008135;GO:0006397	cytoplasm;neuron projection;messenger ribonucleoprotein complex;negative regulation of cytoplasmic translation;translation repressor activity, mRNA regulatory element binding;metal ion binding;nucleus;ribosome binding;mRNA 3'-UTR binding;synapse;translation factor activity, RNA binding;mRNA processing	K02602	CPEB,ORB	http://www.genome.jp/dbget-bin/www_bget?ko:K02602	Oocyte meiosis;Dorso-ventral axis formation;Progesterone-mediated oocyte maturation	ko04114,ko04320,ko04914	KOG0129	Predicted RNA-binding protein (RRM superfamily)	sp|Q5R733|CPEB1_PONAB;sp|Q9BZB8|CPEB1_HUMAN	Cytoplasmic polyadenylation element-binding protein 1 OS=Pongo abelii OX=9601 GN=CPEB1 PE=2 SV=1;Cytoplasmic polyadenylation element-binding protein 1 OS=Homo sapiens OX=9606 GN=CPEB1 PE=1 SV=1
Gga06646	Sbk2	POI29382.1;XP_419014.3	hypothetical protein CIB84_006868 [Bambusicola thoracicus];serine/threonine-protein kinase SBK2-like [Gallus gallus]	GO:0000187;GO:0004674;GO:0005524;GO:0004672;GO:0004708	obsolete activation of MAPK activity;protein serine/threonine kinase activity;ATP binding;protein kinase activity;MAP kinase kinase activity	K08858	SBK	http://www.genome.jp/dbget-bin/www_bget?ko:K08858	-	-	KOG0590	Checkpoint kinase and related serine/threonine protein kinases	sp|P0C5K1|SBK2_MOUSE	Serine/threonine-protein kinase SBK2 OS=Mus musculus OX=10090 GN=Sbk2 PE=3 SV=2
Gga08793	S100A4	POI22804.1	hypothetical protein CIB84_013445, partial [Bambusicola thoracicus]	GO:0005509;GO:0046914	calcium ion binding;transition metal ion binding	K23761	S100A4	http://www.genome.jp/dbget-bin/www_bget?ko:K23761	-	-	-	-	sp|P26447|S10A4_HUMAN	Protein S100-A4 OS=Homo sapiens OX=9606 GN=S100A4 PE=1 SV=1
Gga03678	Gabrb2	KYO20120.1	gamma-aminobutyric acid receptor subunit theta isoform A [Alligator mississippiensis]	GO:0004890;GO:0034707;GO:0005254;GO:0006821;GO:0005230;GO:0045211	GABA-A receptor activity;chloride channel complex;chloride channel activity;chloride transport;extracellular ligand-gated ion channel activity;postsynaptic membrane	K05181	GABRB	http://www.genome.jp/dbget-bin/www_bget?ko:K05181	Neuroactive ligand-receptor interaction;GABAergic synapse;Retrograde endocannabinoid signaling;Serotonergic synapse	ko04080,ko04727,ko04723,ko04726	KOG3643	GABA receptor	sp|P63138|GBRB2_RAT	Gamma-aminobutyric acid receptor subunit beta-2 OS=Rattus norvegicus OX=10116 GN=Gabrb2 PE=1 SV=1
Gga05640	Tsr1	XP_015151536.1	pre-rRNA-processing protein TSR1 homolog [Gallus gallus]	GO:0005730;GO:0042254	nucleolus;ribosome biogenesis	K14799	TSR1	http://www.genome.jp/dbget-bin/www_bget?ko:K14799	-	-	KOG1951	GTP-binding protein AARP2 involved in 40S ribosome biogenesis	sp|Q5SWD9|TSR1_MOUSE	Pre-rRNA-processing protein TSR1 homolog OS=Mus musculus OX=10090 GN=Tsr1 PE=1 SV=1
Gga07875	CA6	XP_425745.4	carbonic anhydrase 6 [Gallus gallus]	GO:0006730;GO:0005615;GO:0005576;GO:0004089;GO:0008270;GO:0016836	one-carbon metabolic process;extracellular space;extracellular region;carbonate dehydratase activity;zinc ion binding;hydro-lyase activity	K01672	CA	http://www.genome.jp/dbget-bin/www_bget?ko:K01672	Nitrogen metabolism	ko00910	-	-	sp|P08060|CAH6_SHEEP	Carbonic anhydrase 6 OS=Ovis aries OX=9940 GN=CA6 PE=1 SV=1
Gga00437	SLC6A15	XP_027574109.1;XP_004937654.1	sodium-dependent neutral amino acid transporter B(0)AT2 isoform X2 [Pipra filicauda];sodium-dependent neutral amino acid transporter B(0)AT2 [Gallus gallus]	GO:0006814;GO:0006865;GO:0015824;GO:0035725;GO:0015820;GO:0015293;GO:0005887;GO:0005298	sodium ion transport;amino acid transport;proline transport;sodium ion transmembrane transport;leucine transport;symporter activity;integral component of plasma membrane;proline:sodium symporter activity	K05048	SLC6A15S	http://www.genome.jp/dbget-bin/www_bget?ko:K05048	-	-	-	-	sp|Q9XS59|S6A15_BOVIN;sp|Q9H2J7|S6A15_HUMAN	Sodium-dependent neutral amino acid transporter B(0)AT2 OS=Bos taurus OX=9913 GN=SLC6A15 PE=2 SV=1;Sodium-dependent neutral amino acid transporter B(0)AT2 OS=Homo sapiens OX=9606 GN=SLC6A15 PE=1 SV=1
Gga16703	Klf9	XP_015704618.1	Krueppel-like factor 9 [Coturnix japonica]	GO:0005829;GO:0010839;GO:0006357;GO:0000978;GO:0071387;GO:0007623;GO:0097067;GO:0005886;GO:0005654;GO:0000981	cytosol;negative regulation of keratinocyte proliferation;regulation of transcription by RNA polymerase II;RNA polymerase II cis-regulatory region sequence-specific DNA binding;cellular response to cortisol stimulus;circadian rhythm;cellular response to thyroid hormone stimulus;plasma membrane;nucleoplasm;DNA-binding transcription factor activity, RNA polymerase II-specific	K09208	KLF9S,BTEB	http://www.genome.jp/dbget-bin/www_bget?ko:K09208	-	-	KOG1721	FOG: Zn-finger	sp|O35739|KLF9_MOUSE;sp|Q13886|KLF9_HUMAN	Krueppel-like factor 9 OS=Mus musculus OX=10090 GN=Klf9 PE=2 SV=1;Krueppel-like factor 9 OS=Homo sapiens OX=9606 GN=KLF9 PE=1 SV=1
Gga09210	-	XP_003213042.2;XP_015154724.1;XP_015740909.2	feather beta keratin-like [Meleagris gallopavo];feather keratin Cos1-1/Cos1-3/Cos2-1-like [Gallus gallus];feather keratin Cos1-1/Cos1-3/Cos2-1-like [Coturnix japonica]	GO:0005200;GO:0005882	structural constituent of cytoskeleton;intermediate filament	-	-	-	-	-	-	-	sp|Q9PSV3|KRF4_COLLI	Feather keratin Cos2-3 OS=Columba livia OX=8932 PE=3 SV=3
Gga03959	LITAF	NP_989598.1;XP_015732482.1	lipopolysaccharide-induced tumor necrosis factor-alpha factor homolog [Gallus gallus];lipopolysaccharide-induced tumor necrosis factor-alpha factor isoform X1 [Coturnix japonica]	GO:0001228;GO:0005654;GO:0071222;GO:0005765;GO:0005794;GO:0019953;GO:0098574;GO:0050699;GO:0001816;GO:0000139;GO:0003677;GO:0000978;GO:0098560;GO:0098559;GO:0005125;GO:0008270;GO:1901223;GO:0046872;GO:0001817;GO:0005634;GO:0009898	DNA-binding transcription activator activity, RNA polymerase II-specific;nucleoplasm;cellular response to lipopolysaccharide;lysosomal membrane;Golgi apparatus;sexual reproduction;cytoplasmic side of lysosomal membrane;WW domain binding;cytokine production;Golgi membrane;DNA binding;RNA polymerase II cis-regulatory region sequence-specific DNA binding;cytoplasmic side of late endosome membrane;cy…	K19363	LITAF	http://www.genome.jp/dbget-bin/www_bget?ko:K19363	Lysosome	ko04142	-	-	sp|Q8QGW7|LITAF_CHICK	Lipopolysaccharide-induced tumor necrosis factor-alpha factor homolog OS=Gallus gallus OX=9031 GN=LITAF PE=2 SV=1
Gga17215	FCGBP	XP_032297568.1	IgGFc-binding protein-like [Coturnix japonica]	-	-	-	-	-	-	-	-	-	sp|Q9Y6R7|FCGBP_HUMAN	IgGFc-binding protein OS=Homo sapiens OX=9606 GN=FCGBP PE=1 SV=3
Gga16567	CMYA5	XP_424765.4	cardiomyopathy-associated protein 5 [Gallus gallus]	GO:0016021	integral component of membrane	K24480	CMYA5	http://www.genome.jp/dbget-bin/www_bget?ko:K24480	-	-	-	-	sp|Q8N3K9|CMYA5_HUMAN	Cardiomyopathy-associated protein 5 OS=Homo sapiens OX=9606 GN=CMYA5 PE=1 SV=3
Gga12898	CD8A	ABA55592.1	CD8 alpha chain [Gallus gallus]	GO:0044214;GO:0016021;GO:0005886	spanning component of plasma membrane;integral component of membrane;plasma membrane	K06458	CD8A	http://www.genome.jp/dbget-bin/www_bget?ko:K06458	Cell adhesion molecules;Antigen processing and presentation;Hematopoietic cell lineage;T cell receptor signaling pathway	ko04514,ko04612,ko04640,ko04660	-	-	sp|P01732|CD8A_HUMAN	T-cell surface glycoprotein CD8 alpha chain OS=Homo sapiens OX=9606 GN=CD8A PE=1 SV=1
Gga06175	QNR-71	XP_425991.2	transmembrane glycoprotein NMB [Gallus gallus]	GO:0034103;GO:0031410;GO:0005178;GO:0032720;GO:0070374;GO:0007155;GO:0008201;GO:0016021;GO:0001934;GO:0005887	regulation of tissue remodeling;cytoplasmic vesicle;integrin binding;negative regulation of tumor necrosis factor production;positive regulation of ERK1 and ERK2 cascade;cell adhesion;heparin binding;integral component of membrane;positive regulation of protein phosphorylation;integral component of plasma membrane	K20732	GPNMB	http://www.genome.jp/dbget-bin/www_bget?ko:K20732	-	-	-	-	sp|Q90372|QNR71_COTJA	Protein QNR-71 OS=Coturnix japonica OX=93934 GN=QNR-71 PE=2 SV=2
Gga16597	FAM169A	XP_004937414.1;XP_429149.3	soluble lamin-associated protein of 75 kDa isoform X1 [Gallus gallus];soluble lamin-associated protein of 75 kDa isoform X2 [Gallus gallus]	-	-	-	-	-	-	-	-	-	sp|Q9Y6X4|F169A_HUMAN	Soluble lamin-associated protein of 75 kDa OS=Homo sapiens OX=9606 GN=FAM169A PE=1 SV=2
Gga07971	DRAXIN	NP_001136320.1	draxin precursor [Gallus gallus]	GO:0021516;GO:0016055;GO:0005576;GO:0007411;GO:0021960;GO:0030517;GO:0043524;GO:0090090;GO:0021528;GO:0030900	dorsal spinal cord development;Wnt signaling pathway;extracellular region;axon guidance;anterior commissure morphogenesis;negative regulation of axon extension;negative regulation of neuron apoptotic process;negative regulation of canonical Wnt signaling pathway;commissural neuron differentiation in spinal cord;forebrain development	-	-	-	-	-	-	-	sp|B6ZI38|DRAXI_CHICK	Draxin OS=Gallus gallus OX=9031 GN=DRAXIN PE=1 SV=1
Gga08598	CD3D	AAS89835.1	CD3 glycoprotein precursor [Gallus gallus]	GO:0042608;GO:0016021;GO:0004888;GO:0042101;GO:0042105;GO:0002250;GO:0007166	T cell receptor binding;integral component of membrane;transmembrane signaling receptor activity;T cell receptor complex;alpha-beta T cell receptor complex;adaptive immune response;cell surface receptor signaling pathway	K06450	CD3D	http://www.genome.jp/dbget-bin/www_bget?ko:K06450	Hematopoietic cell lineage;T cell receptor signaling pathway;Th1 and Th2 cell differentiation;Th17 cell differentiation	ko04640,ko04660,ko04658,ko04659	-	-	sp|Q764N2|CD3D_PIG	T-cell surface glycoprotein CD3 delta chain OS=Sus scrofa OX=9823 GN=CD3D PE=2 SV=1
Gga08748	-	XP_428872.4;XP_015153889.1	feather keratin 4 isoform X1 [Gallus gallus];feather keratin 4 isoform X2 [Gallus gallus]	GO:0005882;GO:0005200	intermediate filament;structural constituent of cytoskeleton	-	-	-	-	-	-	-	sp|P02450|KRFC_CHICK	Feather keratin 1 OS=Gallus gallus OX=9031 PE=3 SV=2
Gga05952	ncapg2	XP_003640726.1	condensin-2 complex subunit G2 [Gallus gallus]	GO:0000796;GO:0006366;GO:0035064;GO:0016607;GO:0043425;GO:0030218;GO:0000070;GO:0005634	condensin complex;transcription by RNA polymerase II;methylated histone binding;nuclear speck;bHLH transcription factor binding;erythrocyte differentiation;mitotic sister chromatid segregation;nucleus	K11492	NCAPG2,LUZP5	http://www.genome.jp/dbget-bin/www_bget?ko:K11492	-	-	KOG1949	Uncharacterized conserved protein	sp|Q2TAW0|CNDG2_XENLA	Condensin-2 complex subunit G2 OS=Xenopus laevis OX=8355 GN=ncapg2 PE=1 SV=1
Gga03373	BARX1B	POI27165.1	hypothetical protein CIB84_009087 [Bambusicola thoracicus]	GO:0003677;GO:0005634;GO:0000977;GO:0006357;GO:0000981	DNA binding;nucleus;RNA polymerase II transcription regulatory region sequence-specific DNA binding;regulation of transcription by RNA polymerase II;DNA-binding transcription factor activity, RNA polymerase II-specific	K09361	BARX	http://www.genome.jp/dbget-bin/www_bget?ko:K09361	-	-	KOG0491	Transcription factor BSH, contains HOX domain	sp|Q9DED6|BAX1B_CHICK	Homeobox protein BarH-like 1b OS=Gallus gallus OX=9031 GN=BARX1B PE=2 SV=1
Gga14973	RUFY4	XP_025008360.1;XP_025008357.1	RUN and FYVE domain-containing protein 4 isoform X4 [Gallus gallus];RUN and FYVE domain-containing protein 4 isoform X2 [Gallus gallus]	GO:0046872	metal ion binding	-	-	-	-	-	-	-	sp|Q6ZNE9|RUFY4_HUMAN	RUN and FYVE domain-containing protein 4 OS=Homo sapiens OX=9606 GN=RUFY4 PE=1 SV=2
Gga01305	STYXL2	XP_004938375.1	inactive dual specificity phosphatase 27 [Gallus gallus]	GO:0008138	protein tyrosine/serine/threonine phosphatase activity	K14165	K14165	http://www.genome.jp/dbget-bin/www_bget?ko:K14165	-	-	KOG1716	Dual specificity phosphatase	sp|Q5VZP5|STYL2_HUMAN	Serine/threonine/tyrosine-interacting-like protein 2 OS=Homo sapiens OX=9606 GN=STYXL2 PE=2 SV=1
Gga07132	Kcns2	XP_032929337.1	potassium voltage-gated channel subfamily S member 2 isoform X1 [Catharus ustulatus]	-	-	K04932	KCNS2,KV9.2	http://www.genome.jp/dbget-bin/www_bget?ko:K04932	-	-	-	-	sp|Q9ER26|KCNS2_RAT	Potassium voltage-gated channel subfamily S member 2 OS=Rattus norvegicus OX=10116 GN=Kcns2 PE=2 SV=1
Gga00466	SOCS2	AAM18710.1;NP_989871.1;XP_015713714.1	suppressor of cytokine signaling 2 variant 2 [Gallus gallus];suppressor of cytokine signaling 2 [Gallus gallus];suppressor of cytokine signaling 2 [Coturnix japonica]	GO:0016567;GO:0005159;GO:0046426;GO:0035556;GO:0005737;GO:0001558;GO:0008269	protein ubiquitination;insulin-like growth factor receptor binding;negative regulation of receptor signaling pathway via JAK-STAT;intracellular signal transduction;cytoplasm;regulation of cell growth;JAK pathway signal transduction adaptor activity	K04695	SOCS2,CIS2	http://www.genome.jp/dbget-bin/www_bget?ko:K04695	JAK-STAT signaling pathway;Growth hormone synthesis, secretion and action;Insulin signaling pathway;Prolactin signaling pathway	ko04630,ko04935,ko04910,ko04917	-	-	sp|O14508|SOCS2_HUMAN;sp|Q861R0|SOCS2_BOVIN	Suppressor of cytokine signaling 2 OS=Homo sapiens OX=9606 GN=SOCS2 PE=1 SV=1;Suppressor of cytokine signaling 2 OS=Bos taurus OX=9913 GN=SOCS2 PE=2 SV=1
Gga11548	Tac3	XP_015155892.1	tachykinin-3 isoform X1 [Gallus gallus]	-	-	K05240	TAC2_3	http://www.genome.jp/dbget-bin/www_bget?ko:K05240	Neuroactive ligand-receptor interaction	ko04080	-	-	sp|P55099|TKNK_MOUSE	Tachykinin-3 OS=Mus musculus OX=10090 GN=Tac3 PE=3 SV=2
Gga02431	Duoxa1	XP_015134574.1;NP_001072944.1;XP_015134575.1;KAF4804544.1	dual oxidase maturation factor 1 isoform X2 [Gallus gallus];neuromedin-B precursor [Gallus gallus];dual oxidase maturation factor 1 isoform X3 [Gallus gallus];Dual oxidase maturation factor 1 [Turdus rufiventris]	GO:0015031;GO:0016021;GO:0005789;GO:0005576;GO:0007218	protein transport;integral component of membrane;endoplasmic reticulum membrane;extracellular region;neuropeptide signaling pathway	K17233;K05223	DUOXA1;NMB	http://www.genome.jp/dbget-bin/www_bget?ko:K17233;http://www.genome.jp/dbget-bin/www_bget?ko:K05223	Neuroactive ligand-receptor interaction	ko04080	-	-	sp|Q8VE49|DOXA1_MOUSE;sp|Q2T9U8|NMB_BOVIN	Dual oxidase maturation factor 1 OS=Mus musculus OX=10090 GN=Duoxa1 PE=1 SV=2;Neuromedin-B OS=Bos taurus OX=9913 GN=NMB PE=2 SV=1
Gga05725	PRR11	XP_024997761.1;XP_024997763.1;XP_001235261.4	proline-rich protein 11 isoform X2 [Gallus gallus];proline-rich protein 11 isoform X4 [Gallus gallus];proline-rich protein 11 isoform X5 [Gallus gallus]	-	-	-	-	-	-	-	-	-	sp|Q96HE9|PRR11_HUMAN	Proline-rich protein 11 OS=Homo sapiens OX=9606 GN=PRR11 PE=1 SV=1
Gga13402	EHF	POI33678.1	hypothetical protein CIB84_002570, partial [Bambusicola thoracicus]	GO:0006366;GO:0005654;GO:0030855;GO:0001228;GO:0003700;GO:0043565;GO:0050673;GO:0005794;GO:0000978;GO:0005634	transcription by RNA polymerase II;nucleoplasm;epithelial cell differentiation;DNA-binding transcription activator activity, RNA polymerase II-specific;DNA-binding transcription factor activity;sequence-specific DNA binding;epithelial cell proliferation;Golgi apparatus;RNA polymerase II cis-regulatory region sequence-specific DNA binding;nucleus	K17102	EHF	http://www.genome.jp/dbget-bin/www_bget?ko:K17102	-	-	KOG3804	Transcription factor NERF and related proteins, contain ETS domain	sp|Q32LN0|EHF_BOVIN	ETS homologous factor OS=Bos taurus OX=9913 GN=EHF PE=2 SV=1
Gga14308	DSL1	NP_990763.1	dorsalin-1 precursor [Gallus gallus]	GO:0001649;GO:0001570;GO:0001937;GO:0032757;GO:0005615;GO:0060389;GO:0010862;GO:0005576;GO:0008083;GO:0030509;GO:0061036;GO:0030513;GO:0010596;GO:0030308;GO:0060395;GO:0045603;GO:0001569;GO:0045944;GO:2000279;GO:0032924;GO:0045766;GO:0005125;GO:0001938	osteoblast differentiation;vasculogenesis;negative regulation of endothelial cell proliferation;positive regulation of interleukin-8 production;extracellular space;pathway-restricted SMAD protein phosphorylation;positive regulation of pathway-restricted SMAD protein phosphorylation;extracellular region;growth factor activity;BMP signaling pathway;positive regulation of cartilage development;posit…	K05503	GDF2,BMP9	http://www.genome.jp/dbget-bin/www_bget?ko:K05503	Cytokine-cytokine receptor interaction	ko04060	KOG3900	Transforming growth factor beta, bone morphogenetic protein and related proteins	sp|P34822|DSL1_CHICK	Dorsalin-1 OS=Gallus gallus OX=9031 GN=DSL1 PE=1 SV=1
Gga02550	TRPM1	XP_031443892.1;XP_032302762.1	transient receptor potential cation channel subfamily M member 1 [Phasianus colchicus];transient receptor potential cation channel subfamily M member 1 isoform X1 [Coturnix japonica]	GO:0071482;GO:0005261;GO:0007216;GO:0051262;GO:0016021	cellular response to light stimulus;cation channel activity;G protein-coupled glutamate receptor signaling pathway;protein tetramerization;integral component of membrane	K04976	TRPM1	http://www.genome.jp/dbget-bin/www_bget?ko:K04976	-	-	KOG3614	Ca2+/Mg2+-permeable cation channels (LTRPC family)	sp|Q7Z4N2|TRPM1_HUMAN	Transient receptor potential cation channel subfamily M member 1 OS=Homo sapiens OX=9606 GN=TRPM1 PE=1 SV=2
Gga04431	PIWIL1	NP_001092322.1	piwi-like protein 1 [Gallus gallus]	GO:0010529;GO:0005737;GO:0035093;GO:0034584;GO:0007286;GO:0003729;GO:0031047;GO:0046872;GO:0019901;GO:1905538;GO:0005634;GO:0003727;GO:0006417;GO:0034587;GO:0007283;GO:0097433;GO:0043186;GO:0033391;GO:0004521;GO:0007275;GO:0140262;GO:0051321	negative regulation of transposition;cytoplasm;spermatogenesis, exchange of chromosomal proteins;piRNA binding;spermatid development;mRNA binding;gene silencing by RNA;metal ion binding;protein kinase binding;polysome binding;nucleus;single-stranded RNA binding;regulation of translation;piRNA metabolic process;spermatogenesis;dense body;P granule;chromatoid body;endoribonuclease activity;multicel…	K02156	AUB,PIWI	http://www.genome.jp/dbget-bin/www_bget?ko:K02156	Dorso-ventral axis formation	ko04320	KOG1042	Germ-line stem cell division protein Hiwi/Piwi; negative developmental regulator	sp|A6N7Y9|PIWL1_CHICK	Piwi-like protein 1 OS=Gallus gallus OX=9031 GN=PIWIL1 PE=2 SV=1
Gga12575	-	-	-	-	-	-	-	-	-	-	-	-	-	-
Gga09468	Krt13	XP_015741380.1;XP_001233972.1	keratin, type I cytoskeletal 19-like [Coturnix japonica];keratin, type I cytoskeletal 19 [Gallus gallus]	GO:0005882;GO:0005198	intermediate filament;structural molecule activity	K07604	KRT1	http://www.genome.jp/dbget-bin/www_bget?ko:K07604	Estrogen signaling pathway	ko04915	-	-	sp|Q6IFV4|K1C13_RAT;sp|Q6IFU8|K1C17_RAT	Keratin, type I cytoskeletal 13 OS=Rattus norvegicus OX=10116 GN=Krt13 PE=3 SV=1;Keratin, type I cytoskeletal 17 OS=Rattus norvegicus OX=10116 GN=Krt17 PE=1 SV=1
Gga11627	Ighg1	CAA30161.1;AHX37590.1;AAB22614.2;XP_025002009.1	unnamed protein product, partial [Gallus gallus];immunoglobulin Y heavy chain constant region, partial [Gallus gallus];immunoglobulin alpha heavy chain [Gallus gallus];immunoglobulin heavy constant gamma 2 [Gallus gallus]	-	-	K06856	IGH	http://www.genome.jp/dbget-bin/www_bget?ko:K06856	Phagosome;Calcium signaling pathway;NF-kappa B signaling pathway;PI3K-Akt signaling pathway;Phospholipase D signaling pathway;B cell receptor signaling pathway;Fc epsilon RI signaling pathway;Fc gamma R-mediated phagocytosis;Hematopoietic cell lineage;Intestinal immune network for IgA production;Natural killer cell mediated cytotoxicity;Neutrophil extracellular trap formation	ko04145,ko04020,ko04064,ko04151,ko04072,ko04662,ko04664,ko04666,ko04640,ko04672,ko04650,ko04613	-	-	sp|P01869|IGH1M_MOUSE;sp|P01872|IGHM_MOUSE;sp|P20763|LAC_CHICK;sp|P0DOX4|IGE_HUMAN;sp|P20760|IGG2A_RAT;sp|P01871|IGHM_HUMAN;sp|P20758|IGHA1_GORGO	Ig gamma-1 chain C region, membrane-bound form OS=Mus musculus OX=10090 GN=Ighg1 PE=1 SV=2;Immunoglobulin heavy constant mu OS=Mus musculus OX=10090 GN=Ighm PE=1 SV=2;Ig lambda chain C region OS=Gallus gallus OX=9031 PE=4 SV=1;Immunoglobulin epsilon heavy chain OS=Homo sapiens OX=9606 PE=1 SV=1;Ig gamma-2A chain C region OS=Rattus norvegicus OX=10116 GN=Igg-2a PE=1 SV=1;Immunoglobulin heavy const…
Gga12341	Lef1	NP_990344.1;XP_015131622.1;XP_015131623.1;XP_015131621.1	lymphoid enhancer-binding factor 1 [Gallus gallus];lymphoid enhancer-binding factor 1 isoform X2 [Gallus gallus];lymphoid enhancer-binding factor 1 isoform X3 [Gallus gallus];lymphoid enhancer-binding factor 1 isoform X1 [Gallus gallus]	GO:0071899;GO:0061072;GO:0000122;GO:0003700;GO:0060561;GO:0043565;GO:0008301;GO:0061153;GO:0060021;GO:0030509;GO:0043967;GO:0050909;GO:0030326;GO:0071866;GO:0021861;GO:0060326;GO:0048341;GO:0008013;GO:0045588;GO:0021766;GO:0042100;GO:0043586;GO:0046632;GO:0008283;GO:0010718;GO:0001837;GO:0071864;GO:0060033;GO:0000981;GO:0045295;GO:0008134;GO:0032993;GO:0030335;GO:0001228;GO:0021873;GO:0060325;GO:…	obsolete negative regulation of estrogen receptor binding;iris morphogenesis;negative regulation of transcription by RNA polymerase II;DNA-binding transcription factor activity;apoptotic process involved in morphogenesis;sequence-specific DNA binding;DNA binding, bending;trachea gland development;roof of mouth development;BMP signaling pathway;histone H4 acetylation;sensory perception of taste;em…	K04492	LEF1	http://www.genome.jp/dbget-bin/www_bget?ko:K04492	Adherens junction;Hippo signaling pathway;Wnt signaling pathway;Melanogenesis	ko04520,ko04390,ko04310,ko04916	KOG3248	Transcription factor TCF-4	sp|P27782|LEF1_MOUSE	Lymphoid enhancer-binding factor 1 OS=Mus musculus OX=10090 GN=Lef1 PE=1 SV=1
Gga01787	IRS2	XP_015133369.1;XP_015133372.1	insulin receptor substrate 2 isoform X2 [Gallus gallus];insulin receptor substrate 2 isoform X4 [Gallus gallus]	GO:0008286;GO:0005158	insulin receptor signaling pathway;insulin receptor binding	K07187	IRS2	http://www.genome.jp/dbget-bin/www_bget?ko:K07187	Autophagy - animal;AMPK signaling pathway;FoxO signaling pathway;cGMP-PKG signaling pathway;Longevity regulating pathway;Longevity regulating pathway - multiple species;Adipocytokine signaling pathway;Growth hormone synthesis, secretion and action;Insulin signaling pathway;Regulation of lipolysis in adipocytes	ko04140,ko04152,ko04068,ko04022,ko04211,ko04213,ko04920,ko04935,ko04910,ko04923	-	-	sp|Q9Y4H2|IRS2_HUMAN	Insulin receptor substrate 2 OS=Homo sapiens OX=9606 GN=IRS2 PE=1 SV=2
Gga16658	TYRP1	NP_990376.2	5,6-dihydroxyindole-2-carboxylic acid oxidase precursor [Gallus gallus]	GO:0046872;GO:0004497;GO:0010008;GO:0042470;GO:0033162;GO:0016021;GO:0030669;GO:0030318;GO:0016491;GO:0004503;GO:0042438;GO:0048023;GO:0032438	metal ion binding;monooxygenase activity;endosome membrane;melanosome;melanosome membrane;integral component of membrane;clathrin-coated endocytic vesicle membrane;melanocyte differentiation;oxidoreductase activity;tyrosinase activity;melanin biosynthetic process;positive regulation of melanin biosynthetic process;melanosome organization	K00506	TYRP1	http://www.genome.jp/dbget-bin/www_bget?ko:K00506	Tyrosine metabolism;Melanogenesis	ko00350,ko04916	-	-	sp|O57405|TYRP1_CHICK	5,6-dihydroxyindole-2-carboxylic acid oxidase OS=Gallus gallus OX=9031 GN=TYRP1 PE=2 SV=1
Gga15461	pif1	XP_426648.4	ATP-dependent DNA helicase PIF1 isoform X2 [Gallus gallus]	-	-	K15255	PIF1	http://www.genome.jp/dbget-bin/www_bget?ko:K15255	-	-	KOG0987	DNA helicase PIF1/RRM3	sp|Q0R4F1|PIF1_XENLA	ATP-dependent DNA helicase PIF1 OS=Xenopus laevis OX=8355 GN=pif1 PE=2 SV=1
Gga00241	SFRP2	XP_415985.2	secreted frizzled-related protein 5 [Gallus gallus]	GO:0005615;GO:0017147;GO:0090090;GO:0060070	extracellular space;Wnt-protein binding;negative regulation of canonical Wnt signaling pathway;canonical Wnt signaling pathway	K23599	SZL	http://www.genome.jp/dbget-bin/www_bget?ko:K23599	-	-	KOG3577	Smoothened and related G-protein-coupled receptors	sp|Q9IA96|SFRP2_CHICK	Secreted frizzled-related protein 2 OS=Gallus gallus OX=9031 GN=SFRP2 PE=2 SV=1
Gga13728	TSHR	NP_001180517.1	thyrotropin receptor isoform 1 precursor [Gallus gallus]	GO:0060122;GO:0090103;GO:0071542;GO:0016021;GO:0040018;GO:0030183;GO:0040012;GO:0016323;GO:0007189;GO:0120162;GO:0008344;GO:0004996	inner ear receptor cell stereocilium organization;cochlea morphogenesis;dopaminergic neuron differentiation;integral component of membrane;positive regulation of multicellular organism growth;B cell differentiation;regulation of locomotion;basolateral plasma membrane;adenylate cyclase-activating G protein-coupled receptor signaling pathway;positive regulation of cold-induced thermogenesis;adult l…	K04249	TSHR	http://www.genome.jp/dbget-bin/www_bget?ko:K04249	cAMP signaling pathway;Neuroactive ligand-receptor interaction;Regulation of lipolysis in adipocytes;Thyroid hormone synthesis	ko04024,ko04080,ko04923,ko04918	KOG2087	Glycoprotein hormone receptor	sp|Q8SPP9|TSHR_PIG	Thyrotropin receptor OS=Sus scrofa OX=9823 GN=TSHR PE=1 SV=2
Gga00589	CYP2D20	NP_001182486.1	cytochrome P450 2D49 [Gallus gallus]	GO:0019369;GO:0016021;GO:0043231;GO:0042738;GO:0005737;GO:0008395;GO:0016712;GO:0005506;GO:0006805;GO:0006082;GO:0020037	arachidonic acid metabolic process;integral component of membrane;intracellular membrane-bounded organelle;xenobiotic catabolic process;cytoplasm;steroid hydroxylase activity;oxidoreductase activity, acting on paired donors, with incorporation or reduction of molecular oxygen, reduced flavin or flavoprotein as one donor, and incorporation of one atom of oxygen;iron ion binding;xenobiotic metaboli…	K07414	CYP2D	http://www.genome.jp/dbget-bin/www_bget?ko:K07414	Steroid hormone biosynthesis;Serotonergic synapse	ko00140,ko04726	-	-	sp|Q9QYG5|CP2DK_MESAU	Cytochrome P450 2D20 OS=Mesocricetus auratus OX=10036 GN=CYP2D20 PE=2 SV=1
Gga09304	Cd79b	BAC44830.1	B29/Ig-b [Gallus gallus]	GO:0002250;GO:0009897;GO:0005654;GO:0005829;GO:0030183;GO:0004888;GO:0016021;GO:0019815;GO:0050853;GO:0042802	adaptive immune response;external side of plasma membrane;nucleoplasm;cytosol;B cell differentiation;transmembrane signaling receptor activity;integral component of membrane;B cell receptor complex;B cell receptor signaling pathway;identical protein binding	K06507	CD79B,IGB	http://www.genome.jp/dbget-bin/www_bget?ko:K06507	B cell receptor signaling pathway	ko04662	-	-	sp|P15530|CD79B_MOUSE	B-cell antigen receptor complex-associated protein beta chain OS=Mus musculus OX=10090 GN=Cd79b PE=1 SV=1
Gga02432	Duoxa2	XP_004943671.1	dual oxidase maturation factor 2 isoform X1 [Gallus gallus]	GO:0016020;GO:0015031;GO:0016021;GO:0005789	membrane;protein transport;integral component of membrane;endoplasmic reticulum membrane	K17232	DUOXA2	http://www.genome.jp/dbget-bin/www_bget?ko:K17232	Thyroid hormone synthesis	ko04918	-	-	sp|Q9D311|DOXA2_MOUSE	Dual oxidase maturation factor 2 OS=Mus musculus OX=10090 GN=Duoxa2 PE=2 SV=1
Gga15199	Tnfsf15	AYS80523.1	GITRL [Gallus gallus]	GO:0005164;GO:0016021;GO:0006955	tumor necrosis factor receptor binding;integral component of membrane;immune response	K05479	TNFSF18,GITRL	http://www.genome.jp/dbget-bin/www_bget?ko:K05479	Cytokine-cytokine receptor interaction	ko04060	-	-	sp|Q5UBV8|TNF15_MOUSE	Tumor necrosis factor ligand superfamily member 15 OS=Mus musculus OX=10090 GN=Tnfsf15 PE=2 SV=2
Gga03719	STC2	XP_021266520.1	stanniocalcin-2 [Numida meleagris]	GO:0005794;GO:0020037;GO:2001256;GO:0005576;GO:0005615;GO:0006979;GO:0048471;GO:0030968;GO:0005179;GO:0005783;GO:0010629;GO:0040015;GO:0019899;GO:0042803;GO:0046885;GO:0006874	Golgi apparatus;heme binding;regulation of store-operated calcium entry;extracellular region;extracellular space;response to oxidative stress;perinuclear region of cytoplasm;endoplasmic reticulum unfolded protein response;hormone activity;endoplasmic reticulum;negative regulation of gene expression;negative regulation of multicellular organism growth;enzyme binding;protein homodimerization activi…	-	-	-	-	-	-	-	sp|O97561|STC2_MACNE	Stanniocalcin-2 OS=Macaca nemestrina OX=9545 GN=STC2 PE=2 SV=1
Gga12375	Enpp6	XP_420512.1	ectonucleotide pyrophosphatase/phosphodiesterase family member 6 [Gallus gallus]	GO:0019695;GO:0005576;GO:0005886;GO:0006629;GO:0008889;GO:0047390;GO:0016042	choline metabolic process;extracellular region;plasma membrane;lipid metabolic process;glycerophosphodiester phosphodiesterase activity;glycerophosphocholine cholinephosphodiesterase activity;lipid catabolic process	K08743	ENPP6	http://www.genome.jp/dbget-bin/www_bget?ko:K08743	Ether lipid metabolism	ko00565	KOG2645	Type I phosphodiesterase/nucleotide pyrophosphatase	sp|Q8BGN3|ENPP6_MOUSE	Glycerophosphocholine cholinephosphodiesterase ENPP6 OS=Mus musculus OX=10090 GN=Enpp6 PE=1 SV=1
Gga03142	IL17C	XP_003641993.2	interleukin-17C [Gallus gallus]	-	-	K05491	IL17C,CX2	http://www.genome.jp/dbget-bin/www_bget?ko:K05491	Cytokine-cytokine receptor interaction;IL-17 signaling pathway	ko04060,ko04657	-	-	sp|Q9P0M4|IL17C_HUMAN	Interleukin-17C OS=Homo sapiens OX=9606 GN=IL17C PE=1 SV=1
Gga10239	NFKBIE	XP_419490.3;RMC12557.1	NF-kappa-B inhibitor epsilon [Gallus gallus];hypothetical protein DUI87_10077 [Hirundo rustica rustica]	GO:0022857;GO:0055085;GO:0046964;GO:0030173;GO:0016021;GO:0030176	transmembrane transporter activity;transmembrane transport;3'-phosphoadenosine 5'-phosphosulfate transmembrane transporter activity;integral component of Golgi membrane;integral component of membrane;integral component of endoplasmic reticulum membrane	K05872;K15276	NFKBIE;SLC35B2,PAPST1	http://www.genome.jp/dbget-bin/www_bget?ko:K05872;http://www.genome.jp/dbget-bin/www_bget?ko:K15276	Adipocytokine signaling pathway;B cell receptor signaling pathway;T cell receptor signaling pathway;Th1 and Th2 cell differentiation;Th17 cell differentiation;Neurotrophin signaling pathway	ko04920,ko04662,ko04660,ko04658,ko04659,ko04722	KOG1581	UDP-galactose transporter related protein	sp|O00221|IKBE_HUMAN;sp|Q8TB61|S35B2_HUMAN	NF-kappa-B inhibitor epsilon OS=Homo sapiens OX=9606 GN=NFKBIE PE=1 SV=3;Adenosine 3&apos;-phospho 5&apos;-phosphosulfate transporter 1 OS=Homo sapiens OX=9606 GN=SLC35B2 PE=1 SV=1
Gga09535	Phf7	XP_025000166.1	PHD finger protein 7-like [Gallus gallus]	-	-	K22371	G2H3	http://www.genome.jp/dbget-bin/www_bget?ko:K22371	-	-	-	-	sp|Q9DAG9|PHF7_MOUSE	PHD finger protein 7 OS=Mus musculus OX=10090 GN=Phf7 PE=1 SV=1
Gga09305	Scn4a	XP_021233343.1;XP_031412912.1	sodium channel protein type 4 subunit alpha isoform X1 [Numida meleagris];sodium channel protein type 4 subunit alpha isoform X2 [Meleagris gallopavo]	-	-	K04837	SCN4A,NAV1.4	http://www.genome.jp/dbget-bin/www_bget?ko:K04837	-	-	-	-	sp|P15390|SCN4A_RAT;sp|P35499|SCN4A_HUMAN	Sodium channel protein type 4 subunit alpha OS=Rattus norvegicus OX=10116 GN=Scn4a PE=1 SV=1;Sodium channel protein type 4 subunit alpha OS=Homo sapiens OX=9606 GN=SCN4A PE=1 SV=4
Gga00402	TPH2	XP_021240863.1	tryptophan 5-hydroxylase 2 [Numida meleagris]	GO:0009072;GO:0004510;GO:0005506;GO:0042427;GO:0043005	aromatic amino acid family metabolic process;tryptophan 5-monooxygenase activity;iron ion binding;serotonin biosynthetic process;neuron projection	K00502	TPH1_2	http://www.genome.jp/dbget-bin/www_bget?ko:K00502	Tryptophan metabolism;Folate biosynthesis;Axon regeneration;Serotonergic synapse	ko00380,ko00790,ko04361,ko04726	-	-	sp|Q2HZ26|TPH2_MACMU	Tryptophan 5-hydroxylase 2 OS=Macaca mulatta OX=9544 GN=TPH2 PE=2 SV=1
Gga00041	ncaph2	XP_423939.5;XP_004937459.3	condensin-2 complex subunit H2 isoform X12 [Gallus gallus];condensin-2 complex subunit H2 isoform X11 [Gallus gallus]	-	-	K11490	NCAPH2	http://www.genome.jp/dbget-bin/www_bget?ko:K11490	-	-	KOG2359	Uncharacterized conserved protein	sp|Q28GV1|CNDH2_XENTR	Condensin-2 complex subunit H2 OS=Xenopus tropicalis OX=8364 GN=ncaph2 PE=2 SV=1
Gga08180	Nt5c2	XP_024998607.1	cytosolic purine 5&apos;-nucleotidase isoform X2 [Gallus gallus]	GO:0046872;GO:0016787	metal ion binding;hydrolase activity	-	-	-	-	-	-	-	sp|Q3V1L4|5NTC_MOUSE	Cytosolic purine 5&apos;-nucleotidase OS=Mus musculus OX=10090 GN=Nt5c2 PE=1 SV=2
Gga07394	GGT7	XP_417308.4	glutathione hydrolase 7 [Gallus gallus]	GO:0032355;GO:0032496;GO:0036374;GO:0006751;GO:0016021;GO:0005886;GO:0000048;GO:1902883;GO:0007283;GO:0034612	response to estradiol;response to lipopolysaccharide;glutathione hydrolase activity;glutathione catabolic process;integral component of membrane;plasma membrane;peptidyltransferase activity;negative regulation of response to oxidative stress;spermatogenesis;response to tumor necrosis factor	K00681	ggt	http://www.genome.jp/dbget-bin/www_bget?ko:K00681	Glutathione metabolism;Taurine and hypotaurine metabolism	ko00480,ko00430	KOG2410	Gamma-glutamyltransferase	sp|Q9UJ14|GGT7_HUMAN	Glutathione hydrolase 7 OS=Homo sapiens OX=9606 GN=GGT7 PE=1 SV=2
Gga05955	VIPR2	NP_001014970.1	vasoactive intestinal polypeptide receptor 2 precursor [Gallus gallus]	GO:0004999;GO:0008528;GO:0016021;GO:0007188;GO:0005886;GO:0007166;GO:0017046	vasoactive intestinal polypeptide receptor activity;G protein-coupled peptide receptor activity;integral component of membrane;adenylate cyclase-modulating G protein-coupled receptor signaling pathway;plasma membrane;cell surface receptor signaling pathway;peptide hormone binding	K04590	VIPR2	http://www.genome.jp/dbget-bin/www_bget?ko:K04590	cAMP signaling pathway;Neuroactive ligand-receptor interaction	ko04024,ko04080	-	-	sp|P41587|VIPR2_HUMAN	Vasoactive intestinal polypeptide receptor 2 OS=Homo sapiens OX=9606 GN=VIPR2 PE=1 SV=2
Gga03204	TAT	XP_025010115.1	tyrosine aminotransferase [Gallus gallus]	GO:0004838;GO:0030170;GO:0009058;GO:0006572;GO:0006559	L-tyrosine:2-oxoglutarate aminotransferase activity;pyridoxal phosphate binding;biosynthetic process;tyrosine catabolic process;L-phenylalanine catabolic process	K00815	TAT	http://www.genome.jp/dbget-bin/www_bget?ko:K00815	Cysteine and methionine metabolism;Phenylalanine metabolism;Phenylalanine, tyrosine and tryptophan biosynthesis;Tyrosine metabolism;Ubiquinone and other terpenoid-quinone biosynthesis	ko00270,ko00360,ko00400,ko00350,ko00130	-	-	sp|P17735|ATTY_HUMAN	Tyrosine aminotransferase OS=Homo sapiens OX=9606 GN=TAT PE=1 SV=1
Gga12011	Tnfsf10	XP_031450210.1	tumor necrosis factor ligand superfamily member 10-like [Phasianus colchicus]	GO:0005576;GO:0016021;GO:0005164;GO:0046872;GO:0006955	extracellular region;integral component of membrane;tumor necrosis factor receptor binding;metal ion binding;immune response	-	-	-	-	-	-	-	sp|P50592|TNF10_MOUSE	Tumor necrosis factor ligand superfamily member 10 OS=Mus musculus OX=10090 GN=Tnfsf10 PE=2 SV=1
Gga04656	TMEM233	XP_021268426.1;XP_015130881.1	transmembrane protein 233 isoform X3 [Numida meleagris];transmembrane protein 233 [Gallus gallus]	GO:0016021	integral component of membrane	-	-	-	-	-	-	-	sp|B4DJY2|TM233_HUMAN	Transmembrane protein 233 OS=Homo sapiens OX=9606 GN=TMEM233 PE=3 SV=1
Gga12774	PPARGC1A	OXB60210.1	hypothetical protein ASZ78_016539 [Callipepla squamata]	GO:0022904;GO:0014850;GO:0032922;GO:0005102;GO:0008134;GO:0007005;GO:1901860;GO:0031625;GO:0120162;GO:0031490;GO:0043565;GO:1901857;GO:0043524;GO:2001171;GO:0042752;GO:0051091;GO:0048511;GO:0034599;GO:1901863;GO:0030374;GO:0045944;GO:0003677;GO:0060612;GO:0003712;GO:0003713;GO:0045893;GO:0002021;GO:0003723;GO:0010628;GO:0016922;GO:0016605;GO:0005634;GO:0097009;GO:0010822	respiratory electron transport chain;response to muscle activity;circadian regulation of gene expression;signaling receptor binding;transcription factor binding;mitochondrion organization;positive regulation of mitochondrial DNA metabolic process;ubiquitin protein ligase binding;positive regulation of cold-induced thermogenesis;chromatin DNA binding;sequence-specific DNA binding;positive regulati…	K07202	PPARGC1A,PGC1A	http://www.genome.jp/dbget-bin/www_bget?ko:K07202	AMPK signaling pathway;Apelin signaling pathway;Longevity regulating pathway;Adipocytokine signaling pathway;Glucagon signaling pathway;Insulin signaling pathway;Thermogenesis	ko04152,ko04371,ko04211,ko04920,ko04922,ko04910,ko04714	-	-	sp|Q9UBK2|PRGC1_HUMAN	Peroxisome proliferator-activated receptor gamma coactivator 1-alpha OS=Homo sapiens OX=9606 GN=PPARGC1A PE=1 SV=1
Gga14477	SORCS3	XP_421749.2	VPS10 domain-containing receptor SorCS3 [Gallus gallus]	GO:0007612;GO:0099061;GO:0016021;GO:0007613;GO:1900452;GO:0098978	learning;integral component of postsynaptic density membrane;integral component of membrane;memory;regulation of long-term synaptic depression;glutamatergic synapse	-	-	-	-	-	-	-	sp|Q9UPU3|SORC3_HUMAN;sp|Q8VI51|SORC3_MOUSE	VPS10 domain-containing receptor SorCS3 OS=Homo sapiens OX=9606 GN=SORCS3 PE=1 SV=2;VPS10 domain-containing receptor SorCS3 OS=Mus musculus OX=10090 GN=Sorcs3 PE=1 SV=1
Gga07622	ANGPT4	XP_001235003.2;XP_024998097.1	angiopoietin-4 isoform X1 [Gallus gallus];angiopoietin-4 isoform X2 [Gallus gallus]	GO:0045766;GO:0016525;GO:0043066;GO:0005615;GO:0043537;GO:0001525;GO:0030971;GO:0043536;GO:0007165;GO:0071456;GO:0007219;GO:0005102;GO:0062023;GO:0030297	positive regulation of angiogenesis;negative regulation of angiogenesis;negative regulation of apoptotic process;extracellular space;negative regulation of blood vessel endothelial cell migration;angiogenesis;receptor tyrosine kinase binding;positive regulation of blood vessel endothelial cell migration;signal transduction;cellular response to hypoxia;Notch signaling pathway;signaling receptor bi…	K05467	ANGPT4	http://www.genome.jp/dbget-bin/www_bget?ko:K05467	HIF-1 signaling pathway;MAPK signaling pathway;PI3K-Akt signaling pathway;Rap1 signaling pathway;Ras signaling pathway	ko04066,ko04010,ko04151,ko04015,ko04014	-	-	sp|Q24K15|ANGP4_BOVIN	Angiopoietin-4 OS=Bos taurus OX=9913 GN=ANGPT4 PE=2 SV=1
Gga16937	ACOT12	XP_429179.3	acyl-coenzyme A thioesterase 12 isoform X1 [Gallus gallus]	GO:0047617;GO:0006631;GO:0005524;GO:0036042;GO:0052689;GO:0005829;GO:0008289;GO:0016790;GO:0006637;GO:0006084;GO:0003986;GO:0042802	acyl-CoA hydrolase activity;fatty acid metabolic process;ATP binding;long-chain fatty acyl-CoA binding;carboxylic ester hydrolase activity;cytosol;lipid binding;thiolester hydrolase activity;acyl-CoA metabolic process;acetyl-CoA metabolic process;acetyl-CoA hydrolase activity;identical protein binding	K01067	E3.1.2.1,ACH1	http://www.genome.jp/dbget-bin/www_bget?ko:K01067	Pyruvate metabolism	ko00620	-	-	sp|Q8WYK0|ACO12_HUMAN	Acetyl-coenzyme A thioesterase OS=Homo sapiens OX=9606 GN=ACOT12 PE=1 SV=1
Gga00520	BGLAP	XP_010708023.1;NP_001188315.1	osteocalcin-like isoform X2 [Meleagris gallopavo];uncharacterized protein LOC417943 precursor [Gallus gallus]	GO:0046848;GO:0001649;GO:0032571;GO:0060348;GO:1900076;GO:0008147;GO:0005576;GO:0005509;GO:0031214	hydroxyapatite binding;osteoblast differentiation;response to vitamin K;bone development;regulation of cellular response to insulin stimulus;structural constituent of bone;extracellular region;calcium ion binding;biomineral tissue development	K22609	BGLAP	http://www.genome.jp/dbget-bin/www_bget?ko:K22609	Parathyroid hormone synthesis, secretion and action	ko04928	-	-	sp|P84349|OSTCN_GORGO;sp|A2D4U1|OSTCN_ATEGE	Osteocalcin OS=Gorilla gorilla gorilla OX=9595 GN=BGLAP PE=1 SV=2;Osteocalcin OS=Ateles geoffroyi OX=9509 GN=BGLAP PE=3 SV=1
Gga04076	SLC5A10	XP_001233919.2	sodium/glucose cotransporter 5 isoform X4 [Gallus gallus]	GO:0022857;GO:0016021	transmembrane transporter activity;integral component of membrane	K14390	SLC5A10,SGLT5	http://www.genome.jp/dbget-bin/www_bget?ko:K14390	-	-	-	-	sp|Q5FY69|SC5AA_PIG	Sodium/glucose cotransporter 5 OS=Sus scrofa OX=9823 GN=SLC5A10 PE=2 SV=1
Gga01833	GPR18	XP_003640589.1	N-arachidonyl glycine receptor [Gallus gallus]	GO:0016021;GO:0035025;GO:0002305;GO:0002689;GO:0002300;GO:0004930;GO:0005887;GO:0051482;GO:0032720;GO:0005886;GO:0030659	integral component of membrane;positive regulation of Rho protein signal transduction;CD8-positive, gamma-delta intraepithelial T cell differentiation;negative regulation of leukocyte chemotaxis;CD8-positive, alpha-beta intraepithelial T cell differentiation;G protein-coupled receptor activity;integral component of plasma membrane;positive regulation of cytosolic calcium ion concentration involve…	K08410	GPR18	http://www.genome.jp/dbget-bin/www_bget?ko:K08410	-	-	-	-	sp|Q4R613|GPR18_MACFA	N-arachidonyl glycine receptor OS=Macaca fascicularis OX=9541 GN=GPR18 PE=2 SV=1
Gga04667	aplnrb	XP_032303827.1	apelin receptor A-like [Coturnix japonica]	GO:0005886;GO:0016021;GO:0007369;GO:0004930	plasma membrane;integral component of membrane;gastrulation;G protein-coupled receptor activity	K04174	APLNR	http://www.genome.jp/dbget-bin/www_bget?ko:K04174	Apelin signaling pathway;Neuroactive ligand-receptor interaction	ko04371,ko04080	-	-	sp|A0T2N3|APJB_DANRE	Apelin receptor B OS=Danio rerio OX=7955 GN=aplnrb PE=1 SV=1
Gga04875	-	POI30188.1	hypothetical protein CIB84_006064 [Bambusicola thoracicus]	GO:0036094;GO:0005576	small molecule binding;extracellular region	K01830	PTGDS	http://www.genome.jp/dbget-bin/www_bget?ko:K01830	Arachidonic acid metabolism	ko00590	-	-	sp|Q01584|LIPO_RHIMB	Lipocalin OS=Rhinella marina OX=8386 PE=1 SV=1
Gga08882	FCRL3	XP_024999408.1	Fc receptor-like protein 3 isoform X3 [Gallus gallus]	-	-	K06727	FCRL,IRTA,CD307	http://www.genome.jp/dbget-bin/www_bget?ko:K06727	-	-	-	-	sp|Q96P31|FCRL3_HUMAN	Fc receptor-like protein 3 OS=Homo sapiens OX=9606 GN=FCRL3 PE=1 SV=1
Gga09537	Phf7	XP_025000166.1	PHD finger protein 7-like [Gallus gallus]	-	-	K22371	G2H3	http://www.genome.jp/dbget-bin/www_bget?ko:K22371	-	-	-	-	sp|Q9DAG9|PHF7_MOUSE	PHD finger protein 7 OS=Mus musculus OX=10090 GN=Phf7 PE=1 SV=1
Gga15992	CYP2J2	XP_025009140.1	cytochrome P450, family 2, subfamily AB, polypeptide 1 isoform X1 [Gallus gallus]	GO:0020037;GO:0004497;GO:0005506;GO:0016705;GO:0016021	heme binding;monooxygenase activity;iron ion binding;oxidoreductase activity, acting on paired donors, with incorporation or reduction of molecular oxygen;integral component of membrane	-	-	-	-	-	-	-	sp|P51589|CP2J2_HUMAN	Cytochrome P450 2J2 OS=Homo sapiens OX=9606 GN=CYP2J2 PE=1 SV=2
Gga08780	-	NP_001338366.1;XP_021232471.1	uncharacterized LOC107055129 [Gallus gallus];late cornified envelope-like proline-rich protein 1 [Numida meleagris]	-	-	-	-	-	-	-	-	-	-	-
Gga11517	PMEL	AAT58250.1;AAT58246.1	PMEL17 protein [Gallus gallus];PMEL17 protein [Gallus gallus]	GO:0016021;GO:0042470;GO:0034493;GO:0005887;GO:0032438	integral component of membrane;melanosome;melanosome lumen;integral component of plasma membrane;melanosome organization	K17304	PMEL,SILV	http://www.genome.jp/dbget-bin/www_bget?ko:K17304	-	-	-	-	sp|Q98917|PMEL_CHICK	Melanocyte protein PMEL OS=Gallus gallus OX=9031 GN=PMEL PE=1 SV=3
Gga06990	MYBL1	XP_015138223.1;XP_025002828.1	myb-related protein A isoform X1 [Gallus gallus];myb-related protein A isoform X4 [Gallus gallus]	-	-	K09421	MYBL1,A-MYB	http://www.genome.jp/dbget-bin/www_bget?ko:K09421	-	-	KOG0048	Transcription factor, Myb superfamily	sp|P52550|MYBA_CHICK	Myb-related protein A OS=Gallus gallus OX=9031 GN=MYBL1 PE=2 SV=1
Gga02901	TPPP3	OXB74038.1	hypothetical protein H355_003101, partial [Colinus virginianus]	GO:0032273;GO:0005737;GO:0015631;GO:0097427;GO:0046785;GO:0048471;GO:0005874;GO:0001578	positive regulation of protein polymerization;cytoplasm;tubulin binding;microtubule bundle;microtubule polymerization;perinuclear region of cytoplasm;microtubule;microtubule bundle formation	-	-	-	-	-	KOG4070	Putative signal transduction protein p25	sp|Q9BW30|TPPP3_HUMAN	Tubulin polymerization-promoting protein family member 3 OS=Homo sapiens OX=9606 GN=TPPP3 PE=1 SV=1
Gga09329	KCNH6	NP_001292042.2	potassium voltage-gated channel subfamily H member 6 [Gallus gallus]	GO:0034765;GO:0071805;GO:0005249;GO:0016021;GO:0005887;GO:0042391	regulation of ion transmembrane transport;potassium ion transmembrane transport;voltage-gated potassium channel activity;integral component of membrane;integral component of plasma membrane;regulation of membrane potential	K04909	KCNH6,KV11.2	http://www.genome.jp/dbget-bin/www_bget?ko:K04909	-	-	KOG0501;KOG0498	K+-channel KCNQ;K+-channel ERG and related proteins, contain PAS/PAC sensor domain	sp|Q9PT84|KCNH6_CHICK	Potassium voltage-gated channel subfamily H member 6 OS=Gallus gallus OX=9031 GN=KCNH6 PE=2 SV=2
Gga16132	GPR149	NP_989993.1	probable G-protein coupled receptor 149 [Gallus gallus]	GO:0043005;GO:0016021;GO:0060280;GO:0005887;GO:0004930;GO:0042923;GO:0007218;GO:0042277;GO:0001547	neuron projection;integral component of membrane;negative regulation of ovulation;integral component of plasma membrane;G protein-coupled receptor activity;neuropeptide binding;neuropeptide signaling pathway;peptide binding;antral ovarian follicle growth	K08433	GPR149	http://www.genome.jp/dbget-bin/www_bget?ko:K08433	-	-	-	-	sp|Q9DDD1|GP149_CHICK	Probable G-protein coupled receptor 149 OS=Gallus gallus OX=9031 GN=GPR149 PE=2 SV=1
Gga14682	AHR	NP_001305922.1	aryl hydrocarbon receptor 1 beta [Gallus gallus]	GO:0006805;GO:0006355;GO:0046983;GO:0005634	xenobiotic metabolic process;regulation of transcription, DNA-templated;protein dimerization activity;nucleus	K09093	AHR	http://www.genome.jp/dbget-bin/www_bget?ko:K09093	Th17 cell differentiation	ko04659	-	-	sp|Q95LD9|AHR_DELLE	Aryl hydrocarbon receptor OS=Delphinapterus leucas OX=9749 GN=AHR PE=2 SV=1
Gga05990	BAMBI	NP_001182330.1;XP_013047207.1;XP_025003093.1	BMP and activin membrane-bound inhibitor homolog precursor [Gallus gallus];PREDICTED: BMP and activin membrane-bound inhibitor homolog [Anser cygnoides domesticus];BMP and activin membrane-bound inhibitor homolog isoform X1 [Gallus gallus]	GO:0030512;GO:0007179;GO:0030514;GO:0010718;GO:0005886;GO:0005109;GO:0045668;GO:0090263;GO:0016021;GO:0045893;GO:0008360;GO:0016477;GO:0005737;GO:0008284;GO:0032092	negative regulation of transforming growth factor beta receptor signaling pathway;transforming growth factor beta receptor signaling pathway;negative regulation of BMP signaling pathway;positive regulation of epithelial to mesenchymal transition;plasma membrane;frizzled binding;negative regulation of osteoblast differentiation;positive regulation of canonical Wnt signaling pathway;integral compon…	K10162	BAMBI	http://www.genome.jp/dbget-bin/www_bget?ko:K10162	TGF-beta signaling pathway;Wnt signaling pathway	ko04350,ko04310	-	-	sp|Q13145|BAMBI_HUMAN	BMP and activin membrane-bound inhibitor homolog OS=Homo sapiens OX=9606 GN=BAMBI PE=1 SV=1
Gga06096	CALCR	OPJ81827.1;XP_425985.3	calcitonin receptor [Patagioenas fasciata monilis];calcitonin receptor [Gallus gallus]	GO:0016021;GO:0004948;GO:0008528;GO:0007204;GO:0005929;GO:0043488;GO:0030424;GO:0032841;GO:0001669;GO:0017046;GO:0030279;GO:0007166;GO:0005886;GO:0016020;GO:0007188;GO:0007189;GO:0030316	integral component of membrane;calcitonin receptor activity;G protein-coupled peptide receptor activity;positive regulation of cytosolic calcium ion concentration;cilium;regulation of mRNA stability;axon;calcitonin binding;acrosomal vesicle;peptide hormone binding;negative regulation of ossification;cell surface receptor signaling pathway;plasma membrane;membrane;adenylate cyclase-modulating G pr…	K04576	CALCR	http://www.genome.jp/dbget-bin/www_bget?ko:K04576	Neuroactive ligand-receptor interaction;Osteoclast differentiation	ko04080,ko04380	-	-	sp|P30988|CALCR_HUMAN	Calcitonin receptor OS=Homo sapiens OX=9606 GN=CALCR PE=1 SV=3
Gga12323	MMRN1	XP_004941091.1	multimerin-1 isoform X1 [Gallus gallus]	GO:0007596	blood coagulation	K24247	MMRN	http://www.genome.jp/dbget-bin/www_bget?ko:K24247	-	-	-	-	sp|Q13201|MMRN1_HUMAN	Multimerin-1 OS=Homo sapiens OX=9606 GN=MMRN1 PE=1 SV=3
Gga15440	UOX	XP_015146362.1	uricase [Gallus gallus]	GO:0004846;GO:0005777;GO:0019628;GO:0006144	urate oxidase activity;peroxisome;urate catabolic process;purine nucleobase metabolic process	K00365	uaZ	http://www.genome.jp/dbget-bin/www_bget?ko:K00365	Caffeine metabolism;Purine metabolism	ko00232,ko00230	KOG1599	Uricase (urate oxidase)	sp|Q8MKJ2|URIC_AOTTR	Uricase OS=Aotus trivirgatus OX=9505 GN=UOX PE=3 SV=3
Gga01604	GPR143	NP_001264668.1	G-protein coupled receptor 143 [Gallus gallus]	GO:0072545;GO:0004930;GO:0035240;GO:0016021;GO:0072544	tyrosine binding;G protein-coupled receptor activity;dopamine binding;integral component of membrane;L-DOPA binding	K08470	OA1,GPR143	http://www.genome.jp/dbget-bin/www_bget?ko:K08470	-	-	-	-	sp|P51810|GP143_HUMAN	G-protein coupled receptor 143 OS=Homo sapiens OX=9606 GN=GPR143 PE=1 SV=2
Gga06375	Gpr141	XP_015137173.1	probable G-protein coupled receptor 141 isoform X1 [Gallus gallus]	GO:0016021;GO:0004930	integral component of membrane;G protein-coupled receptor activity	K08429	GPR141	http://www.genome.jp/dbget-bin/www_bget?ko:K08429	-	-	-	-	sp|Q7TQP0|GP141_MOUSE	Probable G-protein coupled receptor 141 OS=Mus musculus OX=10090 GN=Gpr141 PE=2 SV=1
Gga06457	Lrrc14b	XP_426030.1	leucine-rich repeat-containing protein 14B [Gallus gallus]	-	-	-	-	-	-	-	-	-	sp|Q3UJB3|LR14B_MOUSE	Leucine-rich repeat-containing protein 14B OS=Mus musculus OX=10090 GN=Lrrc14b PE=2 SV=1
Gga08083	Dusp26	XP_009569712.1	PREDICTED: LOW QUALITY PROTEIN: dual specificity protein phosphatase 26 [Cuculus canorus]	-	-	K14165	K14165	http://www.genome.jp/dbget-bin/www_bget?ko:K14165	-	-	KOG1716	Dual specificity phosphatase	sp|Q5FVI9|DUS26_RAT	Dual specificity protein phosphatase 26 OS=Rattus norvegicus OX=10116 GN=Dusp26 PE=2 SV=1
Gga00271	KCND2	XP_015132111.1	potassium voltage-gated channel subfamily D member 2 isoform X1 [Gallus gallus]	GO:0045475;GO:0016021;GO:1905030;GO:0043197;GO:0046872;GO:0098978;GO:0045211;GO:0071805;GO:0005250;GO:0019233;GO:0034765;GO:0099060;GO:0005249;GO:0043204;GO:0008076;GO:0019228;GO:0051260;GO:0014069;GO:0098982	locomotor rhythm;integral component of membrane;voltage-gated ion channel activity involved in regulation of postsynaptic membrane potential;dendritic spine;metal ion binding;glutamatergic synapse;postsynaptic membrane;potassium ion transmembrane transport;A-type (transient outward) potassium channel activity;sensory perception of pain;regulation of ion transmembrane transport;integral component …	K04892	KCND2,KV4.2	http://www.genome.jp/dbget-bin/www_bget?ko:K04892	Serotonergic synapse	ko04726	KOG4390	Voltage-gated A-type K+ channel KCND	sp|P59995|KCND2_RABIT	Potassium voltage-gated channel subfamily D member 2 OS=Oryctolagus cuniculus OX=9986 GN=KCND2 PE=2 SV=1
Gga09323	-	-	-	-	-	-	-	-	-	-	-	-	-	-
Gga16281	LIPG	XP_424455.5	endothelial lipase [Gallus gallus]	GO:0009986;GO:0008201;GO:0005769;GO:0004620;GO:0010983;GO:0016042;GO:0046872;GO:0008970;GO:0004465;GO:0019433;GO:0055091;GO:0042632;GO:0043691;GO:0016298;GO:0005576;GO:0050746;GO:0006633;GO:0005615;GO:0005794;GO:0032376;GO:0034375	cell surface;heparin binding;early endosome;phospholipase activity;positive regulation of high-density lipoprotein particle clearance;lipid catabolic process;metal ion binding;phospholipase A1 activity;lipoprotein lipase activity;triglyceride catabolic process;phospholipid homeostasis;cholesterol homeostasis;reverse cholesterol transport;lipase activity;extracellular region;regulation of lipoprot…	K22284	LIPG	http://www.genome.jp/dbget-bin/www_bget?ko:K22284	Glycerolipid metabolism;Cholesterol metabolism	ko00561,ko04979	-	-	sp|Q9Y5X9|LIPE_HUMAN	Endothelial lipase OS=Homo sapiens OX=9606 GN=LIPG PE=1 SV=1
Gga15417	CLCA2	XP_001234330.2	calcium-activated chloride channel regulator 2 isoform X2 [Gallus gallus]	GO:0008237;GO:0006821;GO:0046872;GO:0005229	metallopeptidase activity;chloride transport;metal ion binding;intracellular calcium activated chloride channel activity	K05028	CLCA2	http://www.genome.jp/dbget-bin/www_bget?ko:K05028	Pancreatic secretion;Renin secretion	ko04972,ko04924	-	-	sp|Q9UQC9|CLCA2_HUMAN	Calcium-activated chloride channel regulator 2 OS=Homo sapiens OX=9606 GN=CLCA2 PE=1 SV=2
Gga02643	GATM	Q9I9K9.2	RecName: Full=Glycine amidinotransferase, mitochondrial; AltName: Full=L-arginine:glycine amidinotransferase; AltName: Full=Transamidinase; Flags: Precursor [Gallus gallus]	GO:0005743;GO:0015068;GO:0006601	mitochondrial inner membrane;glycine amidinotransferase activity;creatine biosynthetic process	K00613	GATM	http://www.genome.jp/dbget-bin/www_bget?ko:K00613	Arginine and proline metabolism;Glycine, serine and threonine metabolism	ko00330,ko00260	-	-	sp|Q9I9K9|GATM_CHICK	Glycine amidinotransferase, mitochondrial OS=Gallus gallus OX=9031 GN=GATM PE=2 SV=2
Gga12041	EXOC1	XP_025006027.1	exocyst complex component 1 [Gallus gallus]	GO:0000145;GO:0006887	exocyst;exocytosis	K19983	EXOC1,SEC3	http://www.genome.jp/dbget-bin/www_bget?ko:K19983	-	-	KOG2148	Exocyst protein Sec3	sp|Q9NV70|EXOC1_HUMAN	Exocyst complex component 1 OS=Homo sapiens OX=9606 GN=EXOC1 PE=1 SV=4
Gga00166	FGL2	POI30650.1	hypothetical protein CIB84_005599 [Bambusicola thoracicus]	GO:0008233;GO:0002605;GO:0005102;GO:0002617;GO:0062023;GO:0005615;GO:0043381;GO:0016021;GO:0002291;GO:0050687	peptidase activity;negative regulation of dendritic cell antigen processing and presentation;signaling receptor binding;negative regulation of macrophage antigen processing and presentation;collagen-containing extracellular matrix;extracellular space;negative regulation of memory T cell differentiation;integral component of membrane;T cell activation via T cell receptor contact with antigen bound…	-	-	-	-	-	-	-	sp|Q14314|FGL2_HUMAN	Fibroleukin OS=Homo sapiens OX=9606 GN=FGL2 PE=1 SV=1
Gga12223	MGARP	XP_021252934.1;XP_015132182.1	protein MGARP [Numida meleagris];protein MGARP isoform X2 [Gallus gallus]	GO:1904115;GO:0008089;GO:0016021;GO:0005739	axon cytoplasm;anterograde axonal transport;integral component of membrane;mitochondrion	-	-	-	-	-	-	-	sp|Q8TDB4|HUMMR_HUMAN	Protein MGARP OS=Homo sapiens OX=9606 GN=MGARP PE=1 SV=1
Gga08929	LHFPL5	NP_989729.1	LHFPL tetraspan subfamily member 5 protein [Gallus gallus]	GO:0016021;GO:0007605;GO:0050910;GO:0060088;GO:0050974;GO:0016324;GO:0032426;GO:0005886;GO:0016020	integral component of membrane;sensory perception of sound;detection of mechanical stimulus involved in sensory perception of sound;auditory receptor cell stereocilium organization;detection of mechanical stimulus involved in sensory perception;apical plasma membrane;stereocilium tip;plasma membrane;membrane	K23893	LHFPL	http://www.genome.jp/dbget-bin/www_bget?ko:K23893	-	-	KOG4026	Uncharacterized conserved protein	sp|Q7ZZL8|LHPL5_CHICK	LHFPL tetraspan subfamily member 5 protein OS=Gallus gallus OX=9031 GN=LHFPL5 PE=2 SV=1
Gga11060	Pdik1l	NP_001026549.1	serine/threonine-protein kinase 35-like [Gallus gallus]	GO:0004674;GO:0005634;GO:0005524;GO:0004672;GO:0051321	protein serine/threonine kinase activity;nucleus;ATP binding;protein kinase activity;meiotic cell cycle	K08859	STK35,PDIK1,CLIK1	http://www.genome.jp/dbget-bin/www_bget?ko:K08859	-	-	KOG0032	Ca2+/calmodulin-dependent protein kinase, EF-Hand protein superfamily	sp|Q8QZR7|PDK1L_MOUSE	Serine/threonine-protein kinase PDIK1L OS=Mus musculus OX=10090 GN=Pdik1l PE=2 SV=1
Gga11475	Gpd1	NP_001376561.1;OXB56533.1	glycerol-3-phosphate dehydrogenase 1 [Gallus gallus];hypothetical protein ASZ78_008797 [Callipepla squamata]	GO:0042803;GO:0051287;GO:0009331;GO:0046168;GO:0004367;GO:0005975	protein homodimerization activity;NAD binding;glycerol-3-phosphate dehydrogenase complex;glycerol-3-phosphate catabolic process;glycerol-3-phosphate dehydrogenase [NAD+] activity;carbohydrate metabolic process	K00006	GPD1	http://www.genome.jp/dbget-bin/www_bget?ko:K00006	Glycerophospholipid metabolism	ko00564	KOG2711	Glycerol-3-phosphate dehydrogenase/dihydroxyacetone 3-phosphate reductase	sp|P13707|GPDA_MOUSE;sp|Q6P824|GPD1L_XENTR	Glycerol-3-phosphate dehydrogenase [NAD(+)], cytoplasmic OS=Mus musculus OX=10090 GN=Gpd1 PE=1 SV=3;Glycerol-3-phosphate dehydrogenase 1-like protein OS=Xenopus tropicalis OX=8364 GN=gpd1l PE=2 SV=1
Gga03802	FAT2	XP_414584.4	protocadherin Fat 2 [Gallus gallus]	GO:0031589;GO:0005912;GO:0010631;GO:0007156;GO:0005886;GO:0016021;GO:0098609;GO:0005509	cell-substrate adhesion;adherens junction;epithelial cell migration;homophilic cell adhesion via plasma membrane adhesion molecules;plasma membrane;integral component of membrane;cell-cell adhesion;calcium ion binding	K16506	FAT1_2_3	http://www.genome.jp/dbget-bin/www_bget?ko:K16506	-	-	KOG1219	Uncharacterized conserved protein, contains laminin, cadherin and EGF domains	sp|Q9NYQ8|FAT2_HUMAN	Protocadherin Fat 2 OS=Homo sapiens OX=9606 GN=FAT2 PE=1 SV=2
Gga11838	TBX22	NP_989437.1	T-box transcription factor TBX22 [Gallus gallus]	GO:0000981;GO:0003700;GO:0000122;GO:0001708;GO:0000978;GO:0003677;GO:0001947;GO:0005634;GO:0006357	DNA-binding transcription factor activity, RNA polymerase II-specific;DNA-binding transcription factor activity;negative regulation of transcription by RNA polymerase II;cell fate specification;RNA polymerase II cis-regulatory region sequence-specific DNA binding;DNA binding;heart looping;nucleus;regulation of transcription by RNA polymerase II	K10186	TBX22	http://www.genome.jp/dbget-bin/www_bget?ko:K10186	-	-	KOG3586	TBX1 and related T-box transcription factors	sp|Q9Y458|TBX22_HUMAN	T-box transcription factor TBX22 OS=Homo sapiens OX=9606 GN=TBX22 PE=1 SV=3
Gga09161	APOBEC2	OXB73702.1;XP_418038.1	hypothetical protein H355_017124 [Colinus virginianus];C-&gt;U-editing enzyme APOBEC-2 [Gallus gallus]	GO:0042802;GO:0005737;GO:0003824;GO:0005634;GO:0016556;GO:0016554;GO:0003723;GO:0080111;GO:0004126	identical protein binding;cytoplasm;catalytic activity;nucleus;mRNA modification;cytidine to uridine editing;RNA binding;DNA demethylation;cytidine deaminase activity	K18772	APOBEC2	http://www.genome.jp/dbget-bin/www_bget?ko:K18772	-	-	-	-	sp|Q9Y235|ABEC2_HUMAN	C-&gt;U-editing enzyme APOBEC-2 OS=Homo sapiens OX=9606 GN=APOBEC2 PE=1 SV=1
Gga09870	Tlr2	ACR26549.1	TLR15 [Gallus gallus]	GO:0050829;GO:0005886;GO:0034134;GO:0004888;GO:0016021;GO:0035681;GO:0002224;GO:0006954;GO:0045087;GO:0001817;GO:0002237;GO:0002755	defense response to Gram-negative bacterium;plasma membrane;toll-like receptor 2 signaling pathway;transmembrane signaling receptor activity;integral component of membrane;toll-like receptor 15 signaling pathway;toll-like receptor signaling pathway;inflammatory response;innate immune response;regulation of cytokine production;response to molecule of bacterial origin;MyD88-dependent toll-like rece…	K10159	TLR2,CD282	http://www.genome.jp/dbget-bin/www_bget?ko:K10159	Phagosome;PI3K-Akt signaling pathway;Neutrophil extracellular trap formation;Toll-like receptor signaling pathway	ko04145,ko04151,ko04613,ko04620	-	-	sp|Q9QUN7|TLR2_MOUSE	Toll-like receptor 2 OS=Mus musculus OX=10090 GN=Tlr2 PE=1 SV=1
Gga00310	PDZRN4	XP_015137898.1;XP_416030.4	PDZ domain-containing RING finger protein 4 isoform X1 [Gallus gallus];PDZ domain-containing RING finger protein 4 isoform X2 [Gallus gallus]	-	-	K15682	PDZRN3_4,LNX3_4	http://www.genome.jp/dbget-bin/www_bget?ko:K15682	-	-	KOG0312	Uncharacterized conserved protein	sp|Q6ZMN7|PZRN4_HUMAN	PDZ domain-containing RING finger protein 4 OS=Homo sapiens OX=9606 GN=PDZRN4 PE=1 SV=3
Gga13781	SERPINA1	XP_015143254.1	alpha-1-antitrypsin isoform X2 [Gallus gallus]	GO:0004867;GO:0005615;GO:0010951	serine-type endopeptidase inhibitor activity;extracellular space;negative regulation of endopeptidase activity	K04525	SERPINA	http://www.genome.jp/dbget-bin/www_bget?ko:K04525	-	-	-	-	sp|O00394|A1AT_CHLAE	Alpha-1-antitrypsin (Fragment) OS=Chlorocebus aethiops OX=9534 GN=SERPINA1 PE=2 SV=1
Gga00097	ENDOD1	NP_990350.1	K123 protein precursor [Gallus gallus]	GO:0046872;GO:0003676;GO:0016787	metal ion binding;nucleic acid binding;hydrolase activity	-	-	-	-	-	-	-	sp|O94919|ENDD1_HUMAN	Endonuclease domain-containing 1 protein OS=Homo sapiens OX=9606 GN=ENDOD1 PE=1 SV=2
Gga05154	MYH1B	KFV84794.1;XP_025914276.1;XP_010011211.1;KAF1623969.1;OXB52687.1;XP_024997496.1	Myosin heavy chain, skeletal muscle, adult, partial [Struthio camelus australis];LOW QUALITY PROTEIN: myosin heavy chain, skeletal muscle, adult-like [Apteryx rowi];PREDICTED: myosin heavy chain, skeletal muscle-like, partial [Nestor notabilis];Myosin heavy chain, skeletal muscle, adult, partial [Eudyptes chrysolophus];hypothetical protein H355_002212, partial [Colinus virginianus];myosin, heavy …	GO:0016459;GO:0051015;GO:0003779;GO:0005524;GO:0003774	myosin complex;actin filament binding;actin binding;ATP binding;cytoskeletal motor activity	K24220	MYH1s	http://www.genome.jp/dbget-bin/www_bget?ko:K24220	-	-	-	-	sp|P02565|MYH1B_CHICK;sp|P13538|MYSS_CHICK	Myosin-1B OS=Gallus gallus OX=9031 GN=MYH1B PE=2 SV=3;Myosin heavy chain, skeletal muscle, adult OS=Gallus gallus OX=9031 PE=1 SV=4
Gga05887	-	XP_015136617.1	cathelicidin-3 isoform X2 [Gallus gallus]	-	-	K13916	CAMP,LL37	http://www.genome.jp/dbget-bin/www_bget?ko:K13916	Salivary secretion;NOD-like receptor signaling pathway;Neutrophil extracellular trap formation	ko04970,ko04621,ko04613	-	-	-	-
Gga11823	inppl1a	XP_015133832.1	phosphatidylinositol 3,4,5-trisphosphate 5-phosphatase 2 [Gallus gallus]	GO:0046856;GO:0016020;GO:0005856;GO:0016787;GO:0002376	phosphatidylinositol dephosphorylation;membrane;cytoskeleton;hydrolase activity;immune system process	K15909	SHIP2,INPPL1	http://www.genome.jp/dbget-bin/www_bget?ko:K15909	Phosphatidylinositol signaling system;Inositol phosphate metabolism;Insulin signaling pathway;B cell receptor signaling pathway;Fc gamma R-mediated phagocytosis	ko04070,ko00562,ko04910,ko04662,ko04666	-	-	sp|Q2I6J1|SHP2A_DANRE	Phosphatidylinositol 3,4,5-trisphosphate 5-phosphatase 2A OS=Danio rerio OX=7955 GN=inppl1a PE=2 SV=2
Gga09470	KRT19	XP_010082481.1	PREDICTED: keratin, type I cytoskeletal 14-like, partial [Pterocles gutturalis]	GO:0005198;GO:0005882	structural molecule activity;intermediate filament	K07604	KRT1	http://www.genome.jp/dbget-bin/www_bget?ko:K07604	Estrogen signaling pathway	ko04915	-	-	sp|O93256|K1C19_CHICK	Keratin, type I cytoskeletal 19 OS=Gallus gallus OX=9031 GN=KRT19 PE=2 SV=1
Gga13258	Kcnj11	XP_426402.5	ATP-sensitive inward rectifier potassium channel 11 [Gallus gallus]	GO:0005524;GO:0005242;GO:0033198;GO:1990573;GO:0030315;GO:0034765;GO:0005886;GO:0042493;GO:0015272;GO:0006006;GO:0046676;GO:0016021;GO:0008282;GO:0030506;GO:0044325;GO:0042391;GO:0050877	ATP binding;inward rectifier potassium channel activity;response to ATP;potassium ion import across plasma membrane;T-tubule;regulation of ion transmembrane transport;plasma membrane;response to xenobiotic stimulus;ATP-activated inward rectifier potassium channel activity;glucose metabolic process;negative regulation of insulin secretion;integral component of membrane;inward rectifying potassium …	K05004	KCNJ11,KIR6.2	http://www.genome.jp/dbget-bin/www_bget?ko:K05004	GnRH secretion;Insulin secretion	ko04929,ko04911	-	-	sp|P70673|KCJ11_RAT	ATP-sensitive inward rectifier potassium channel 11 OS=Rattus norvegicus OX=10116 GN=Kcnj11 PE=1 SV=1
Gga09238	-	XP_015154724.1;XP_003213042.2	feather keratin Cos1-1/Cos1-3/Cos2-1-like [Gallus gallus];feather beta keratin-like [Meleagris gallopavo]	GO:0005882;GO:0005200	intermediate filament;structural constituent of cytoskeleton	-	-	-	-	-	-	-	sp|Q9PSV3|KRF4_COLLI	Feather keratin Cos2-3 OS=Columba livia OX=8932 PE=3 SV=3
Gga00677	LGALS2	XP_015143897.1	galectin-2 isoform X1 [Gallus gallus]	GO:0016936;GO:0005737;GO:0030246	galactoside binding;cytoplasm;carbohydrate binding	K10090	LGALS2	http://www.genome.jp/dbget-bin/www_bget?ko:K10090	-	-	-	-	sp|P05162|LEG2_HUMAN	Galectin-2 OS=Homo sapiens OX=9606 GN=LGALS2 PE=1 SV=3
Gga00279	WNT2	XP_416013.3;ABK34430.1	protein Wnt-2 [Gallus gallus];wingless-type MMTV integration site family member 2 precursor [Gallus gallus]	GO:0005109;GO:0051091;GO:0031232;GO:0005615;GO:0007275;GO:0005576;GO:0071560;GO:0002053;GO:0030182;GO:0048146;GO:0033278;GO:0005102;GO:0060045;GO:0055009;GO:0062023;GO:0060070;GO:0050769;GO:0005125;GO:0060317;GO:0060501;GO:0016055;GO:0016021;GO:1904954;GO:0045165;GO:0005737;GO:0060492;GO:0045944	frizzled binding;positive regulation of DNA-binding transcription factor activity;extrinsic component of external side of plasma membrane;extracellular space;multicellular organism development;extracellular region;cellular response to transforming growth factor beta stimulus;positive regulation of mesenchymal cell proliferation;neuron differentiation;positive regulation of fibroblast proliferatio…	K00182	WNT2	http://www.genome.jp/dbget-bin/www_bget?ko:K00182	Signaling pathways regulating pluripotency of stem cells;Hippo signaling pathway;Wnt signaling pathway;mTOR signaling pathway;Melanogenesis	ko04550,ko04390,ko04310,ko04150,ko04916	-	-	sp|Q2QL76|WNT2_DIDVI	Protein Wnt-2 OS=Didelphis virginiana OX=9267 GN=WNT2 PE=3 SV=1
Gga00775	SLC7A11	XP_004937917.1	cystine/glutamate transporter isoform X1 [Gallus gallus]	GO:0016021;GO:0015179	integral component of membrane;L-amino acid transmembrane transporter activity	K13869	SLC7A11	http://www.genome.jp/dbget-bin/www_bget?ko:K13869	Ferroptosis	ko04216	-	-	sp|Q5RAG7|XCT_PONAB	Cystine/glutamate transporter OS=Pongo abelii OX=9601 GN=SLC7A11 PE=2 SV=1
Gga15793	PASK	XP_015132572.1;XP_015132571.1	PAS domain-containing serine/threonine-protein kinase isoform X2 [Gallus gallus];PAS domain-containing serine/threonine-protein kinase isoform X1 [Gallus gallus]	GO:0005634;GO:0097009;GO:0005829;GO:0004674;GO:0006468;GO:0046777;GO:0045719;GO:0005737;GO:0035556;GO:0006355;GO:0070092;GO:0035091;GO:0005524;GO:0043576	nucleus;energy homeostasis;cytosol;protein serine/threonine kinase activity;protein phosphorylation;protein autophosphorylation;negative regulation of glycogen biosynthetic process;cytoplasm;intracellular signal transduction;regulation of transcription, DNA-templated;regulation of glucagon secretion;phosphatidylinositol binding;ATP binding;regulation of respiratory gaseous exchange	K08801	PASK	http://www.genome.jp/dbget-bin/www_bget?ko:K08801	-	-	KOG1152	Signal transduction serine/threonine kinase with PAS/PAC sensor domain	sp|Q96RG2|PASK_HUMAN	PAS domain-containing serine/threonine-protein kinase OS=Homo sapiens OX=9606 GN=PASK PE=1 SV=3
Gga08762	-	NP_001264724.1;XP_030910504.1	feather keratin 3-like [Gallus gallus];feather beta keratin-like [Melopsittacus undulatus]	GO:0005882;GO:0005200	intermediate filament;structural constituent of cytoskeleton	-	-	-	-	-	-	-	sp|P02450|KRFC_CHICK	Feather keratin 1 OS=Gallus gallus OX=9031 PE=3 SV=2
Gga01052	LAG3	XP_416510.2	lymphocyte activation gene 3 protein isoform X1 [Gallus gallus]	GO:0042289;GO:0004888;GO:0016021	MHC class II protein binding;transmembrane signaling receptor activity;integral component of membrane	K06565	LAG3,CD223	http://www.genome.jp/dbget-bin/www_bget?ko:K06565	-	-	-	-	sp|P18627|LAG3_HUMAN	Lymphocyte activation gene 3 protein OS=Homo sapiens OX=9606 GN=LAG3 PE=1 SV=5
Gga14333	Slc16a12	XP_004942200.1;XP_015143898.1	monocarboxylate transporter 12 isoform X1 [Gallus gallus];monocarboxylate transporter 12 isoform X2 [Gallus gallus]	GO:0016323;GO:0005308;GO:0022857;GO:0008028;GO:0016021;GO:0015718;GO:0005887	basolateral plasma membrane;creatine transmembrane transporter activity;transmembrane transporter activity;monocarboxylic acid transmembrane transporter activity;integral component of membrane;monocarboxylic acid transport;integral component of plasma membrane	K11810	SLC16A12	http://www.genome.jp/dbget-bin/www_bget?ko:K11810	-	-	-	-	sp|D4A734|MOT12_RAT;sp|Q6ZSM3|MOT12_HUMAN	Monocarboxylate transporter 12 OS=Rattus norvegicus OX=10116 GN=Slc16a12 PE=2 SV=1;Monocarboxylate transporter 12 OS=Homo sapiens OX=9606 GN=SLC16A12 PE=1 SV=3
Gga10525	TXLNB	XP_025004292.1	beta-taxilin isoform X1 [Gallus gallus]	GO:0006355;GO:0019905;GO:0010976;GO:0005615;GO:0005737;GO:0030017;GO:0005634	regulation of transcription, DNA-templated;syntaxin binding;positive regulation of neuron projection development;extracellular space;cytoplasm;sarcomere;nucleus	-	-	-	-	-	KOG1850	Myosin-like coiled-coil protein	sp|Q9I969|TXLNB_CHICK	Beta-taxilin OS=Gallus gallus OX=9031 GN=TXLNB PE=2 SV=1
Gga07485	GHRH	NP_001035554.1;XP_015151845.1	somatoliberin precursor [Gallus gallus];somatoliberin isoform X1 [Gallus gallus]	GO:0005179;GO:0008284;GO:0016608;GO:0060124;GO:0031770;GO:0040018;GO:0005184;GO:0030252;GO:0007189;GO:0005615;GO:0005576;GO:0043195;GO:0051428;GO:0043204	hormone activity;positive regulation of cell population proliferation;growth hormone-releasing hormone activity;positive regulation of growth hormone secretion;growth hormone-releasing hormone receptor binding;positive regulation of multicellular organism growth;neuropeptide hormone activity;growth hormone secretion;adenylate cyclase-activating G protein-coupled receptor signaling pathway;extrace…	-	-	-	-	-	-	-	sp|Q60549|SLIB_MESAU	Somatoliberin OS=Mesocricetus auratus OX=10036 GN=GHRH PE=3 SV=1
Gga09017	Kcna3	XP_024999448.1	potassium voltage-gated channel subfamily A member 3 isoform X1 [Gallus gallus]	GO:0051260;GO:0008076;GO:0005249;GO:0034765	protein homooligomerization;voltage-gated potassium channel complex;voltage-gated potassium channel activity;regulation of ion transmembrane transport	K04876	KCNA3,KV1.3	http://www.genome.jp/dbget-bin/www_bget?ko:K04876	-	-	-	-	sp|P15384|KCNA3_RAT	Potassium voltage-gated channel subfamily A member 3 OS=Rattus norvegicus OX=10116 GN=Kcna3 PE=1 SV=2
Gga13206	ovch2	XP_025006819.1	ovochymase-2 isoform X4 [Gallus gallus]	-	-	K20111	OVCH2	http://www.genome.jp/dbget-bin/www_bget?ko:K20111	-	-	-	-	sp|P79953|OVCH2_XENLA	Ovochymase-2 OS=Xenopus laevis OX=8355 GN=ovch2 PE=1 SV=1
Gga07531	TGM3	XP_015152173.1;XP_417392.3	protein-glutamine gamma-glutamyltransferase E isoform X2 [Gallus gallus];protein-glutamine gamma-glutamyltransferase E isoform X1 [Gallus gallus]	GO:0018149;GO:0003810;GO:0046872	peptide cross-linking;protein-glutamine gamma-glutamyltransferase activity;metal ion binding	K05620	TGM3	http://www.genome.jp/dbget-bin/www_bget?ko:K05620	-	-	-	-	sp|A6QP57|TGM3_BOVIN;sp|Q08188|TGM3_HUMAN	Protein-glutamine gamma-glutamyltransferase E OS=Bos taurus OX=9913 GN=TGM3 PE=2 SV=1;Protein-glutamine gamma-glutamyltransferase E OS=Homo sapiens OX=9606 GN=TGM3 PE=1 SV=4
Gga16468	C7	NP_001305331.1	complement component C7 precursor [Gallus gallus]	GO:0005576;GO:0019835;GO:0006958;GO:0005579;GO:0045087	extracellular region;cytolysis;complement activation, classical pathway;membrane attack complex;innate immune response	K03996	C7	http://www.genome.jp/dbget-bin/www_bget?ko:K03996	Complement and coagulation cascades	ko04610	-	-	sp|P10643|CO7_HUMAN	Complement component C7 OS=Homo sapiens OX=9606 GN=C7 PE=1 SV=2
Gga04229	HBAD	NP_001004375.1	hemoglobin subunit alpha-D [Gallus gallus]	GO:0020037;GO:0043177;GO:0042744;GO:0031838;GO:0098869;GO:0005833;GO:0005506;GO:0005344;GO:0046872;GO:0019825	heme binding;organic acid binding;hydrogen peroxide catabolic process;haptoglobin-hemoglobin complex;cellular oxidant detoxification;hemoglobin complex;iron ion binding;oxygen carrier activity;metal ion binding;oxygen binding	K13822	HBA	http://www.genome.jp/dbget-bin/www_bget?ko:K13822	-	-	-	-	sp|P02001|HBAD_CHICK	Hemoglobin subunit alpha-D OS=Gallus gallus OX=9031 GN=HBAD PE=1 SV=1
Gga15072	Hnmt	NP_001264802.1	histamine N-methyltransferase isoform 1 [Gallus gallus]	GO:0008170;GO:0005654;GO:0046539;GO:0005813;GO:0001695;GO:0032259;GO:0005829	N-methyltransferase activity;nucleoplasm;histamine N-methyltransferase activity;centrosome;histamine catabolic process;methylation;cytosol	K00546	HNMT	http://www.genome.jp/dbget-bin/www_bget?ko:K00546	Histidine metabolism	ko00340	-	-	sp|Q91VF2|HNMT_MOUSE	Histamine N-methyltransferase OS=Mus musculus OX=10090 GN=Hnmt PE=1 SV=1
Gga10575	AKAP7	XP_025941502.1	A-kinase anchoring protein 7 isoform X10 [Apteryx rowi]	GO:0016301	kinase activity	K16524	AKAP7	http://www.genome.jp/dbget-bin/www_bget?ko:K16524	-	-	-	-	sp|O43687|AKA7A_HUMAN	A-kinase anchor protein 7 isoforms alpha and beta OS=Homo sapiens OX=9606 GN=AKAP7 PE=1 SV=4
Gga15777	TM4SF1	NP_001264364.1	transmembrane 4 L6 family member 19 [Gallus gallus]	GO:0016021	integral component of membrane	K24922	TM4SF19	http://www.genome.jp/dbget-bin/www_bget?ko:K24922	-	-	-	-	sp|Q5RE43|T4S1_PONAB	Transmembrane 4 L6 family member 1 OS=Pongo abelii OX=9601 GN=TM4SF1 PE=2 SV=1
Gga09572	MATK	XP_001232095.1	megakaryocyte-associated tyrosine-protein kinase isoform X1 [Gallus gallus]	GO:0004714;GO:0004715;GO:0005524	transmembrane receptor protein tyrosine kinase activity;non-membrane spanning protein tyrosine kinase activity;ATP binding	K08888	MATK	http://www.genome.jp/dbget-bin/www_bget?ko:K08888	Neurotrophin signaling pathway	ko04722	KOG0197	Tyrosine kinases	sp|P42679|MATK_HUMAN	Megakaryocyte-associated tyrosine-protein kinase OS=Homo sapiens OX=9606 GN=MATK PE=1 SV=1
Gga01617	GYG2	XP_015133215.1	glycogenin-2 isoform X1 [Gallus gallus]	GO:0016757	glycosyltransferase activity	K00750	GYG1,GYG2	http://www.genome.jp/dbget-bin/www_bget?ko:K00750	Starch and sucrose metabolism	ko00500	KOG1950	Glycosyl transferase, family 8 - glycogenin	sp|O15488|GLYG2_HUMAN	Glycogenin-2 OS=Homo sapiens OX=9606 GN=GYG2 PE=1 SV=2
Gga09208	-	XP_015154724.1;XP_003213042.2	feather keratin Cos1-1/Cos1-3/Cos2-1-like [Gallus gallus];feather beta keratin-like [Meleagris gallopavo]	GO:0005882;GO:0005200	intermediate filament;structural constituent of cytoskeleton	-	-	-	-	-	-	-	sp|Q9PSV3|KRF4_COLLI	Feather keratin Cos2-3 OS=Columba livia OX=8932 PE=3 SV=3
Gga06612	env	XP_025005005.1;XP_025000363.1	uncharacterized protein LOC112532134 [Gallus gallus];uncharacterized protein LOC112530488 [Gallus gallus]	GO:0003676;GO:0008270;GO:0016032;GO:0016021;GO:0004190	nucleic acid binding;zinc ion binding;viral process;integral component of membrane;aspartic-type endopeptidase activity	-	-	-	-	-	-	-	sp|P03398|ENV_AVISU;sp|P03324|GAG_AVISU	Envelope glycoprotein (Fragment) OS=UR2 sarcoma virus OX=354090 GN=env PE=3 SV=1;Core protein p19 OS=UR2 sarcoma virus OX=354090 GN=gag PE=4 SV=1
Gga00846	USP18	XP_004938015.1	ubl carboxyl-terminal hydrolase 18 isoform X1 [Gallus gallus]	GO:0006511;GO:0016579;GO:0004843	ubiquitin-dependent protein catabolic process;protein deubiquitination;thiol-dependent deubiquitinase	K11846	USP18_41	http://www.genome.jp/dbget-bin/www_bget?ko:K11846	-	-	KOG1863	Ubiquitin carboxyl-terminal hydrolase	sp|Q9UMW8|UBP18_HUMAN	Ubl carboxyl-terminal hydrolase 18 OS=Homo sapiens OX=9606 GN=USP18 PE=1 SV=1
Gga16896	RFESD	XP_424710.2	Rieske domain-containing protein [Gallus gallus]	GO:0016021;GO:0046872;GO:0051537;GO:0008942;GO:0042128	integral component of membrane;metal ion binding;2 iron, 2 sulfur cluster binding;nitrite reductase [NAD(P)H] activity;nitrate assimilation	-	-	-	-	-	-	-	sp|Q8TAC1|RFESD_HUMAN	Rieske domain-containing protein OS=Homo sapiens OX=9606 GN=RFESD PE=1 SV=1
Gga16643	RLN3	NP_001106671.1	relaxin 3 precursor [Gallus gallus]	GO:1900721;GO:0005179;GO:0005576;GO:0001664	positive regulation of uterine smooth muscle relaxation;hormone activity;extracellular region;G protein-coupled receptor binding	K22000	RLN3	http://www.genome.jp/dbget-bin/www_bget?ko:K22000	Neuroactive ligand-receptor interaction;Relaxin signaling pathway	ko04080,ko04926	-	-	sp|Q8HY17|REL3_PIG	Relaxin-3 OS=Sus scrofa OX=9823 GN=RLN3 PE=1 SV=1
Gga15962	MUC4	XP_025009392.1;OXB75648.1	mucin-4-like isoform X2 [Gallus gallus];hypothetical protein H355_001292 [Colinus virginianus]	GO:0007160	cell-matrix adhesion	K22017	MUC4	http://www.genome.jp/dbget-bin/www_bget?ko:K22017	-	-	-	-	sp|Q99102|MUC4_HUMAN	Mucin-4 OS=Homo sapiens OX=9606 GN=MUC4 PE=1 SV=4
Gga04087	SSTR5	XP_015149731.1	somatostatin receptor type 5 isoform X1 [Gallus gallus]	GO:0032467;GO:0004994;GO:0043005;GO:0042923;GO:0071385;GO:0005887;GO:0004930;GO:0050796;GO:0042593;GO:0007218;GO:0042277	positive regulation of cytokinesis;somatostatin receptor activity;neuron projection;neuropeptide binding;cellular response to glucocorticoid stimulus;integral component of plasma membrane;G protein-coupled receptor activity;regulation of insulin secretion;glucose homeostasis;neuropeptide signaling pathway;peptide binding	K04221	SSTR5	http://www.genome.jp/dbget-bin/www_bget?ko:K04221	cAMP signaling pathway;Neuroactive ligand-receptor interaction;Growth hormone synthesis, secretion and action	ko04024,ko04080,ko04935	-	-	sp|F1MV99|SSR5_BOVIN	Somatostatin receptor type 5 OS=Bos taurus OX=9913 GN=SSTR5 PE=3 SV=2
Gga03770	SPINK6	XP_004944967.1	serine protease inhibitor Kazal-type 6 [Gallus gallus]	-	-	K23603	SPINK6_7_9	http://www.genome.jp/dbget-bin/www_bget?ko:K23603	-	-	-	-	sp|P01001|ISK6_BOVIN	Serine protease inhibitor Kazal-type 6 OS=Bos taurus OX=9913 GN=SPINK6 PE=1 SV=3
Gga15271	TNR	XP_015145730.1	tenascin-R isoform X1 [Gallus gallus]	GO:0005576;GO:0050767;GO:0062023;GO:0007155	extracellular region;regulation of neurogenesis;collagen-containing extracellular matrix;cell adhesion	K06252	TN	http://www.genome.jp/dbget-bin/www_bget?ko:K06252	Focal adhesion;PI3K-Akt signaling pathway;ECM-receptor interaction	ko04510,ko04151,ko04512	-	-	sp|Q00546|TENR_CHICK	Tenascin-R OS=Gallus gallus OX=9031 GN=TNR PE=1 SV=1
Gga14314	WDFY4	XP_015143911.1;XP_015143914.1	WD repeat- and FYVE domain-containing protein 4 isoform X1 [Gallus gallus];WD repeat- and FYVE domain-containing protein 4 isoform X2 [Gallus gallus]	-	-	K24777	WDFY4	http://www.genome.jp/dbget-bin/www_bget?ko:K24777	-	-	KOG1786	Lysosomal trafficking regulator LYST and related BEACH and WD40 repeat proteins	sp|Q6ZS81|WDFY4_HUMAN	WD repeat- and FYVE domain-containing protein 4 OS=Homo sapiens OX=9606 GN=WDFY4 PE=1 SV=3
Gga09231	-	XP_015154724.1;XP_003213042.2	feather keratin Cos1-1/Cos1-3/Cos2-1-like [Gallus gallus];feather beta keratin-like [Meleagris gallopavo]	GO:0005200;GO:0005882	structural constituent of cytoskeleton;intermediate filament	-	-	-	-	-	-	-	sp|Q9PSV3|KRF4_COLLI	Feather keratin Cos2-3 OS=Columba livia OX=8932 PE=3 SV=3
Gga09513	Wnk4	XP_024999785.1;XP_024999780.1;XP_024999778.1;XP_024999781.1;XP_024999782.1	serine/threonine-protein kinase WNK4 isoform X10 [Gallus gallus];serine/threonine-protein kinase WNK4 isoform X4 [Gallus gallus];serine/threonine-protein kinase WNK4 isoform X2 [Gallus gallus];serine/threonine-protein kinase WNK4 isoform X5 [Gallus gallus];serine/threonine-protein kinase WNK4 isoform X6 [Gallus gallus]	-	-	K08867	WNK,PRKWNK	http://www.genome.jp/dbget-bin/www_bget?ko:K08867	-	-	KOG0584	Serine/threonine protein kinase	sp|Q7TPK6|WNK4_RAT	Serine/threonine-protein kinase WNK4 OS=Rattus norvegicus OX=10116 GN=Wnk4 PE=1 SV=3
Gga06538	C1orf216	XP_025003426.1	UPF0500 protein C1orf216 homolog [Gallus gallus]	-	-	-	-	-	-	-	-	-	sp|Q8TAB5|CA216_HUMAN	UPF0500 protein C1orf216 OS=Homo sapiens OX=9606 GN=C1orf216 PE=1 SV=1
Gga08084	Unc5d	XP_004947638.1;XP_010721407.1	netrin receptor UNC5D isoform X2 [Gallus gallus];netrin receptor UNC5D isoform X1 [Meleagris gallopavo]	GO:2001222;GO:0007275;GO:0005042;GO:0005886;GO:0007411;GO:0016021;GO:0009986;GO:0021859	regulation of neuron migration;multicellular organism development;netrin receptor activity;plasma membrane;axon guidance;integral component of membrane;cell surface;pyramidal neuron differentiation	K07521	UNC5	http://www.genome.jp/dbget-bin/www_bget?ko:K07521	Axon guidance	ko04360	KOG1480	Netrin transmembrane receptor unc-5	sp|Q8K1S2|UNC5D_MOUSE;sp|Q6UXZ4|UNC5D_HUMAN	Netrin receptor UNC5D OS=Mus musculus OX=10090 GN=Unc5d PE=1 SV=1;Netrin receptor UNC5D OS=Homo sapiens OX=9606 GN=UNC5D PE=1 SV=1
Gga03166	FANCA	NP_001127831.1	Fanconi anemia group A protein [Gallus gallus]	GO:0036297;GO:0043240	interstrand cross-link repair;Fanconi anaemia nuclear complex	K10888	FANCA	http://www.genome.jp/dbget-bin/www_bget?ko:K10888	Fanconi anemia pathway	ko03460	-	-	sp|O15360|FANCA_HUMAN	Fanconi anemia group A protein OS=Homo sapiens OX=9606 GN=FANCA PE=1 SV=2
Gga10736	Fut9	XP_015140150.1	alpha-(1,3)-fucosyltransferase 9 isoform X1 [Gallus gallus]	GO:0032588;GO:0016021;GO:0046920;GO:0006486;GO:0032580;GO:0017083;GO:0030182;GO:0036065;GO:0033692;GO:1903236;GO:0010976	trans-Golgi network membrane;integral component of membrane;alpha-(1->3)-fucosyltransferase activity;protein glycosylation;Golgi cisterna membrane;4-galactosyl-N-acetylglucosaminide 3-alpha-L-fucosyltransferase activity;neuron differentiation;fucosylation;cellular polysaccharide biosynthetic process;regulation of leukocyte tethering or rolling;positive regulation of neuron projection development	K03663	FUT9	http://www.genome.jp/dbget-bin/www_bget?ko:K03663	Glycosphingolipid biosynthesis - globo and isoglobo series;Glycosphingolipid biosynthesis - lacto and neolacto series;Mannose type O-glycan biosynthesis	ko00603,ko00601,ko00515	KOG2619	Fucosyltransferase	sp|O88819|FUT9_MOUSE	4-galactosyl-N-acetylglucosaminide 3-alpha-L-fucosyltransferase 9 OS=Mus musculus OX=10090 GN=Fut9 PE=1 SV=1
Gga01294	EPHA6	XP_021257334.1	ephrin type-A receptor 6 isoform X3 [Numida meleagris]	GO:0005524;GO:0005003;GO:0005887	ATP binding;ephrin receptor activity;integral component of plasma membrane	K05107	EPHA6,EHK2	http://www.genome.jp/dbget-bin/www_bget?ko:K05107	Axon guidance	ko04360	-	-	sp|Q9UF33|EPHA6_HUMAN	Ephrin type-A receptor 6 OS=Homo sapiens OX=9606 GN=EPHA6 PE=2 SV=3
Gga14324	TMEM72	XP_003641527.1	transmembrane protein 72 [Gallus gallus]	GO:0016021	integral component of membrane	-	-	-	-	-	-	-	sp|A0PK05|TMM72_HUMAN	Transmembrane protein 72 OS=Homo sapiens OX=9606 GN=TMEM72 PE=1 SV=1
Gga14648	BARD1	NP_001026417.1	BRCA1-associated RING domain protein 1 [Gallus gallus]	GO:0016740;GO:0046872	transferase activity;metal ion binding	K10683	BARD1	http://www.genome.jp/dbget-bin/www_bget?ko:K10683	Homologous recombination	ko03440	-	-	sp|Q99728|BARD1_HUMAN	BRCA1-associated RING domain protein 1 OS=Homo sapiens OX=9606 GN=BARD1 PE=1 SV=2
Gga04434	GLT1D1	XP_015130754.1;NP_001025827.1	glycosyltransferase 1 domain-containing protein 1 isoform X4 [Gallus gallus];glycosyltransferase 1 domain-containing protein 1 [Gallus gallus]	GO:0016757;GO:0005829	glycosyltransferase activity;cytosol	-	-	-	-	-	-	-	sp|Q96MS3|GL1D1_HUMAN	Glycosyltransferase 1 domain-containing protein 1 OS=Homo sapiens OX=9606 GN=GLT1D1 PE=2 SV=2
Gga03723	MSX2	NP_989890.1	homeobox protein MSX-2 [Gallus gallus]	GO:0001503;GO:0000981;GO:0000122;GO:0016607;GO:0003677;GO:0048598;GO:0005634;GO:0005829;GO:0006357;GO:0000977	ossification;DNA-binding transcription factor activity, RNA polymerase II-specific;negative regulation of transcription by RNA polymerase II;nuclear speck;DNA binding;embryonic morphogenesis;nucleus;cytosol;regulation of transcription by RNA polymerase II;RNA polymerase II transcription regulatory region sequence-specific DNA binding	K09341	MSX	http://www.genome.jp/dbget-bin/www_bget?ko:K09341	-	-	KOG0488	Transcription factor BarH and related HOX domain proteins	sp|P28362|MSX2_CHICK	Homeobox protein MSX-2 OS=Gallus gallus OX=9031 GN=MSX2 PE=2 SV=2
Gga07656	DNMT3B	XP_015151885.1;XP_015151888.1	DNA (cytosine-5)-methyltransferase 3B isoform X1 [Gallus gallus];DNA (cytosine-5)-methyltransferase 3B isoform X3 [Gallus gallus]	GO:0005654;GO:0000122;GO:0003714;GO:0003677;GO:0005634;GO:0010468;GO:0051573;GO:0003886;GO:0010628;GO:0051571;GO:0046872	nucleoplasm;negative regulation of transcription by RNA polymerase II;transcription corepressor activity;DNA binding;nucleus;regulation of gene expression;negative regulation of histone H3-K9 methylation;DNA (cytosine-5-)-methyltransferase activity;positive regulation of gene expression;positive regulation of histone H3-K4 methylation;metal ion binding	K17399	DNMT3B	http://www.genome.jp/dbget-bin/www_bget?ko:K17399	Cysteine and methionine metabolism	ko00270	-	-	sp|Q9UBC3|DNM3B_HUMAN	DNA (cytosine-5)-methyltransferase 3B OS=Homo sapiens OX=9606 GN=DNMT3B PE=1 SV=1
Gga09229	-	XP_015154724.1;XP_003213042.2	feather keratin Cos1-1/Cos1-3/Cos2-1-like [Gallus gallus];feather beta keratin-like [Meleagris gallopavo]	GO:0005882;GO:0005200	intermediate filament;structural constituent of cytoskeleton	-	-	-	-	-	-	-	sp|Q9PSV3|KRF4_COLLI	Feather keratin Cos2-3 OS=Columba livia OX=8932 PE=3 SV=3
Gga17321	-	NP_990848.1	blue-sensitive opsin [Gallus gallus]	GO:0007602;GO:0016038;GO:0016021;GO:0007186;GO:0004930;GO:0005887;GO:0001750;GO:0071482;GO:0009881;GO:0008020;GO:0007601;GO:0018298	phototransduction;absorption of visible light;integral component of membrane;G protein-coupled receptor signaling pathway;G protein-coupled receptor activity;integral component of plasma membrane;photoreceptor outer segment;cellular response to light stimulus;photoreceptor activity;G protein-coupled photoreceptor activity;visual perception;protein-chromophore linkage	K04252	OPN1SW	http://www.genome.jp/dbget-bin/www_bget?ko:K04252	-	-	-	-	sp|P28682|OPSB_CHICK	Blue-sensitive opsin OS=Gallus gallus OX=9031 PE=1 SV=1
Gga09225	-	XP_015740909.2	feather keratin Cos1-1/Cos1-3/Cos2-1-like [Coturnix japonica]	GO:0005200;GO:0005882	structural constituent of cytoskeleton;intermediate filament	-	-	-	-	-	-	-	sp|Q9PSV3|KRF4_COLLI	Feather keratin Cos2-3 OS=Columba livia OX=8932 PE=3 SV=3
Gga01888	-	NP_001264680.1	feather keratin 1 [Gallus gallus]	GO:0005200;GO:0005882	structural constituent of cytoskeleton;intermediate filament	-	-	-	-	-	-	-	sp|P02450|KRFC_CHICK	Feather keratin 1 OS=Gallus gallus OX=9031 PE=3 SV=2
Gga15814	GPR35	XP_004937083.1	G-protein coupled receptor 35 [Gallus gallus]	GO:0051482;GO:0035025;GO:0016021;GO:0005887;GO:0004930	positive regulation of cytosolic calcium ion concentration involved in phospholipase C-activating G protein-coupled signaling pathway;positive regulation of Rho protein signal transduction;integral component of membrane;integral component of plasma membrane;G protein-coupled receptor activity	K04276	CXCR8,GPR35	http://www.genome.jp/dbget-bin/www_bget?ko:K04276	Neuroactive ligand-receptor interaction	ko04080	-	-	sp|Q9HC97|GPR35_HUMAN	G-protein coupled receptor 35 OS=Homo sapiens OX=9606 GN=GPR35 PE=2 SV=4
Gga01218	FILIP1L	XP_021255636.1;XP_004938300.1	filamin A-interacting protein 1-like [Numida meleagris];filamin A-interacting protein 1-like isoform X1 [Gallus gallus]	-	-	-	-	-	-	-	KOG1103	Predicted coiled-coil protein	sp|Q4L180|FIL1L_HUMAN	Filamin A-interacting protein 1-like OS=Homo sapiens OX=9606 GN=FILIP1L PE=1 SV=2
Gga15077	VWDE	XP_015724670.1;KAF1498710.1	von Willebrand factor D and EGF domain-containing protein-like isoform X3 [Coturnix japonica];von Willebrand factor D and EGF domain-containing protein, partial [Eudyptula novaehollandiae]	-	-	-	-	-	-	-	-	-	sp|Q8N2E2|VWDE_HUMAN	von Willebrand factor D and EGF domain-containing protein OS=Homo sapiens OX=9606 GN=VWDE PE=2 SV=4
Gga08097	nodal	XP_015152908.1	nodal homolog [Gallus gallus]	GO:0008083;GO:0005576	growth factor activity;extracellular region	K04666	NODAL	http://www.genome.jp/dbget-bin/www_bget?ko:K04666	Signaling pathways regulating pluripotency of stem cells;TGF-beta signaling pathway;Cytokine-cytokine receptor interaction	ko04550,ko04350,ko04060	-	-	sp|Q28GB8|NODAL_XENTR	Nodal homolog OS=Xenopus tropicalis OX=8364 GN=nodal PE=2 SV=1
Gga07944	Efhd2	XP_428222.5	EF-hand domain-containing protein D2 [Gallus gallus]	GO:0005509	calcium ion binding	K23922	EFHD2	http://www.genome.jp/dbget-bin/www_bget?ko:K23922	-	-	KOG0041	Predicted Ca2+-binding protein, EF-Hand protein superfamily	sp|Q4FZY0|EFHD2_RAT	EF-hand domain-containing protein D2 OS=Rattus norvegicus OX=10116 GN=Efhd2 PE=1 SV=1
Gga16522	ANKRD55	XP_015133059.1	ankyrin repeat domain-containing protein 55 isoform X1 [Gallus gallus]	-	-	-	-	-	-	-	KOG0504	FOG: Ankyrin repeat	sp|Q3KP44|ANR55_HUMAN	Ankyrin repeat domain-containing protein 55 OS=Homo sapiens OX=9606 GN=ANKRD55 PE=1 SV=3
Gga11036	PBK	NP_001264928.1	lymphokine-activated killer T-cell-originated protein kinase [Gallus gallus]	GO:0032435;GO:0034644;GO:0005634;GO:0004674;GO:0001933;GO:0005524;GO:0050728;GO:0032873	negative regulation of proteasomal ubiquitin-dependent protein catabolic process;cellular response to UV;nucleus;protein serine/threonine kinase activity;negative regulation of protein phosphorylation;ATP binding;negative regulation of inflammatory response;negative regulation of stress-activated MAPK cascade	K08865	PBK	http://www.genome.jp/dbget-bin/www_bget?ko:K08865	-	-	KOG0192	Tyrosine kinase specific for activated (GTP-bound) p21cdc42Hs	sp|Q96KB5|TOPK_HUMAN	Lymphokine-activated killer T-cell-originated protein kinase OS=Homo sapiens OX=9606 GN=PBK PE=1 SV=3
Gga02207	Rab38	XP_015135839.2	ras-related protein Rab-38 [Gallus gallus]	-	-	K07923	RAB38	http://www.genome.jp/dbget-bin/www_bget?ko:K07923	-	-	-	-	sp|Q8QZZ8|RAB38_MOUSE	Ras-related protein Rab-38 OS=Mus musculus OX=10090 GN=Rab38 PE=1 SV=1
Gga16062	CLDN11	XP_005146942.1	claudin-11 [Melopsittacus undulatus]	GO:0005886;GO:0005198;GO:0005923;GO:0016021	plasma membrane;structural molecule activity;bicellular tight junction;integral component of membrane	K06087	CLDN	http://www.genome.jp/dbget-bin/www_bget?ko:K06087	Tight junction;Cell adhesion molecules;Leukocyte transendothelial migration	ko04530,ko04514,ko04670	-	-	sp|Q4R3L1|CLD11_MACFA	Claudin-11 OS=Macaca fascicularis OX=9541 GN=CLDN11 PE=2 SV=1
Gga04823	CD1D	NP_001017412.1;AAX49403.1	CD1c molecule precursor [Gallus gallus];CD1.1 antigen [Gallus gallus]	GO:0016021	integral component of membrane	K06448	CD1	http://www.genome.jp/dbget-bin/www_bget?ko:K06448	Tight junction;Hematopoietic cell lineage	ko04530,ko04640	-	-	sp|Q4ACW4|CD1D_PANTR	Antigen-presenting glycoprotein CD1d OS=Pan troglodytes OX=9598 GN=CD1D PE=3 SV=1
Gga12782	NCAPG	XP_025006124.1	condensin complex subunit 3 [Gallus gallus]	-	-	K06678	YCG1,CAPG	http://www.genome.jp/dbget-bin/www_bget?ko:K06678	-	-	KOG2025	Chromosome condensation complex Condensin, subunit G	sp|Q9BPX3|CND3_HUMAN	Condensin complex subunit 3 OS=Homo sapiens OX=9606 GN=NCAPG PE=1 SV=1
Gga17065	melk	NP_001026680.1	maternal embryonic leucine zipper kinase [Gallus gallus]	GO:0106311;GO:0005524;GO:0106310	protein serine/threonine kinase activity;ATP binding;protein serine kinase activity	K08799	MELK	http://www.genome.jp/dbget-bin/www_bget?ko:K08799	-	-	KOG0583	Serine/threonine protein kinase	sp|Q28GW8|MELK_XENTR	Maternal embryonic leucine zipper kinase OS=Xenopus tropicalis OX=8364 GN=melk PE=2 SV=1
Gga09026	PI16	XP_015154623.2;XP_031461838.1;XP_010722535.1;XP_024999632.1	peptidase inhibitor 16 isoform X2 [Gallus gallus];peptidase inhibitor 16 isoform X2 [Phasianus colchicus];peptidase inhibitor 16 isoform X2 [Meleagris gallopavo];peptidase inhibitor 16 isoform X1 [Gallus gallus]	-	-	K20412	PI16,CRISP9,CD364	http://www.genome.jp/dbget-bin/www_bget?ko:K20412	-	-	-	-	sp|Q58D34|PI16_BOVIN;sp|Q9ET66|PI16_MOUSE	Peptidase inhibitor 16 OS=Bos taurus OX=9913 GN=PI16 PE=2 SV=1;Peptidase inhibitor 16 OS=Mus musculus OX=10090 GN=Pi16 PE=1 SV=2
Gga07497	-	XP_004947084.1	elafin [Gallus gallus]	GO:0005576;GO:0030414	extracellular region;peptidase inhibitor activity	K23642	PI3,WFDC14	http://www.genome.jp/dbget-bin/www_bget?ko:K23642	-	-	-	-	sp|A7X4M1|WAP1_PSEPL	Waprin-Enh1 OS=Pseudoferania polylepis OX=338839 PE=2 SV=1
Gga05558	COL26A1	OPJ78752.1;XP_015151475.1;XP_015151472.1;XP_015151476.1;XP_004946529.1;XP_015151477.1;XP_010074301.1	hypothetical protein AV530_003518 [Patagioenas fasciata monilis];collagen alpha-1(XXVI) chain isoform X5 [Gallus gallus];collagen alpha-1(XXVI) chain isoform X1 [Gallus gallus];collagen alpha-1(XXVI) chain isoform X6 [Gallus gallus];collagen alpha-1(XXVI) chain isoform X4 [Gallus gallus];collagen alpha-1(XXVI) chain isoform X7 [Gallus gallus];PREDICTED: collagen alpha-1(XXVI) chain [Pterocles gut…	GO:0005581	collagen trimer	K24358	COL26A,EMID2	http://www.genome.jp/dbget-bin/www_bget?ko:K24358	Protein digestion and absorption	ko04974	-	-	sp|Q96A83|COQA1_HUMAN;sp|Q91VF6|COQA1_MOUSE	Collagen alpha-1(XXVI) chain OS=Homo sapiens OX=9606 GN=COL26A1 PE=1 SV=1;Collagen alpha-1(XXVI) chain OS=Mus musculus OX=10090 GN=Col26a1 PE=1 SV=1
Gga00751	Pah	NP_001001298.1;PKU41435.1	phenylalanine-4-hydroxylase [Gallus gallus];rna-directed dna polymerase from mobile element jockey- hypothetical protein [Limosa lapponica baueri]	GO:0004505;GO:0005506;GO:0006559;GO:0006571;GO:0003964	phenylalanine 4-monooxygenase activity;iron ion binding;L-phenylalanine catabolic process;tyrosine biosynthetic process;RNA-directed DNA polymerase activity	K00500	phhA,PAH	http://www.genome.jp/dbget-bin/www_bget?ko:K00500	Phenylalanine metabolism;Phenylalanine, tyrosine and tryptophan biosynthesis;Folate biosynthesis	ko00360,ko00400,ko00790	-	-	sp|P04176|PH4H_RAT	Phenylalanine-4-hydroxylase OS=Rattus norvegicus OX=10116 GN=Pah PE=1 SV=3
Gga14158	Lipm	XP_001234209.1	lipase member M-like [Gallus gallus]	GO:0016042;GO:0016788	lipid catabolic process;hydrolase activity, acting on ester bonds	K19406	LIPM	http://www.genome.jp/dbget-bin/www_bget?ko:K19406	-	-	KOG2624	Triglyceride lipase-cholesterol esterase	sp|Q8K2A6|LIPM_MOUSE	Lipase member M OS=Mus musculus OX=10090 GN=Lipm PE=2 SV=1
Gga11624	-	P01875.2	RecName: Full=Ig mu chain C region [Gallus gallus]	GO:0005576;GO:0006958;GO:0006956;GO:0030890	extracellular region;complement activation, classical pathway;complement activation;positive regulation of B cell proliferation	K19720	COL3A	http://www.genome.jp/dbget-bin/www_bget?ko:K19720	Protein digestion and absorption;Relaxin signaling pathway;Platelet activation	ko04974,ko04926,ko04611	-	-	sp|P01875|IGHM_CHICK	Ig mu chain C region OS=Gallus gallus OX=9031 PE=2 SV=2
Gga07403	Sla2	XP_003642494.3	src-like-adapter 2 [Gallus gallus]	GO:0009966	regulation of signal transduction	K23698	SLA	http://www.genome.jp/dbget-bin/www_bget?ko:K23698	-	-	-	-	sp|Q8R4L0|SLAP2_MOUSE	Src-like-adapter 2 OS=Mus musculus OX=10090 GN=Sla2 PE=1 SV=3
Gga04481	hpd	NP_001264420.1	4-hydroxyphenylpyruvate dioxygenase [Gallus gallus]	GO:0006572;GO:0003868;GO:0046872;GO:0005789;GO:0000139;GO:0009072	tyrosine catabolic process;4-hydroxyphenylpyruvate dioxygenase activity;metal ion binding;endoplasmic reticulum membrane;Golgi membrane;aromatic amino acid family metabolic process	K00457	HPD,hppD	http://www.genome.jp/dbget-bin/www_bget?ko:K00457	Phenylalanine metabolism;Tyrosine metabolism;Ubiquinone and other terpenoid-quinone biosynthesis	ko00360,ko00350,ko00130	KOG0638	4-hydroxyphenylpyruvate dioxygenase	sp|Q6TGZ5|HPPD_DANRE	4-hydroxyphenylpyruvate dioxygenase OS=Danio rerio OX=7955 GN=hpd PE=2 SV=1
Gga16909	ADGRV1	XP_015136037.1;XP_031413591.1	G-protein coupled receptor 98 isoform X1 [Gallus gallus];adhesion G-protein coupled receptor V1-like, partial [Meleagris gallopavo]	GO:0007194;GO:0004930;GO:0016021	negative regulation of adenylate cyclase activity;G protein-coupled receptor activity;integral component of membrane	K18263	ADGRV1,GPR98,USH2C	http://www.genome.jp/dbget-bin/www_bget?ko:K18263	-	-	KOG1306	Ca2+/Na+ exchanger NCX1 and related proteins	sp|Q8WXG9|AGRV1_HUMAN	Adhesion G-protein coupled receptor V1 OS=Homo sapiens OX=9606 GN=ADGRV1 PE=1 SV=2
Gga13401	ELF5	XP_004941596.1	ETS-related transcription factor Elf-5 isoform X1 [Gallus gallus]	GO:0005634;GO:0043565;GO:0000981	nucleus;sequence-specific DNA binding;DNA-binding transcription factor activity, RNA polymerase II-specific	K17101	ELF5	http://www.genome.jp/dbget-bin/www_bget?ko:K17101	Prolactin signaling pathway	ko04917	KOG3805	ERG and related ETS transcription factors	sp|Q58DT0|ELF5_BOVIN	ETS-related transcription factor Elf-5 OS=Bos taurus OX=9913 GN=ELF5 PE=2 SV=1
Gga04808	-	BAG69306.1	MHC class II beta chain 1 [Gallus gallus]	GO:0042613;GO:0016021;GO:0002250;GO:0002504	MHC class II protein complex;integral component of membrane;adaptive immune response;antigen processing and presentation of peptide or polysaccharide antigen via MHC class II	K06752	MHC2	http://www.genome.jp/dbget-bin/www_bget?ko:K06752	Phagosome;Cell adhesion molecules;Antigen processing and presentation;Hematopoietic cell lineage;Intestinal immune network for IgA production;Th1 and Th2 cell differentiation;Th17 cell differentiation	ko04145,ko04514,ko04612,ko04640,ko04672,ko04658,ko04659	-	-	sp|P23068|HB2L_CHICK	Class II histocompatibility antigen, B-L beta chain (Fragment) OS=Gallus gallus OX=9031 PE=3 SV=1
Gga07038	-	XP_004939983.1	uncharacterized protein LOC101750271 [Gallus gallus]	-	-	-	-	-	-	-	-	-	-	-
Gga14899	SLC38A11	XP_004942867.1;XP_422027.4	putative sodium-coupled neutral amino acid transporter 11 isoform X1 [Gallus gallus];putative sodium-coupled neutral amino acid transporter 11 isoform X2 [Gallus gallus]	-	-	K14997	SLC38A11	http://www.genome.jp/dbget-bin/www_bget?ko:K14997	-	-	KOG1305	Amino acid transporter protein	sp|Q5EA97|S38AB_BOVIN	Putative sodium-coupled neutral amino acid transporter 11 OS=Bos taurus OX=9913 GN=SLC38A11 PE=2 SV=1
Gga12703	CORIN	XP_015140976.1	atrial natriuretic peptide-converting enzyme isoform X1 [Gallus gallus]	GO:0009986;GO:0016486;GO:0016021;GO:0004252;GO:0005886;GO:0035813;GO:0008217;GO:0015629;GO:0016604;GO:0003050	cell surface;peptide hormone processing;integral component of membrane;serine-type endopeptidase activity;plasma membrane;regulation of renal sodium excretion;regulation of blood pressure;actin cytoskeleton;nuclear body;regulation of systemic arterial blood pressure by atrial natriuretic peptide	K09614	CORIN	http://www.genome.jp/dbget-bin/www_bget?ko:K09614	-	-	-	-	sp|Q9Y5Q5|CORIN_HUMAN	Atrial natriuretic peptide-converting enzyme OS=Homo sapiens OX=9606 GN=CORIN PE=1 SV=2
Gga12367	SLC25A4	XP_031463306.1	ADP/ATP translocase 1 [Phasianus colchicus]	GO:0005471;GO:0005757;GO:1990544;GO:1990845;GO:0022904;GO:0006979;GO:0046902;GO:0015866;GO:0060546;GO:0005739;GO:0140021;GO:1901526;GO:0005743;GO:0017077;GO:0015078;GO:0008637;GO:0015867;GO:0016021	ATP:ADP antiporter activity;mitochondrial permeability transition pore complex;mitochondrial ATP transmembrane transport;adaptive thermogenesis;respiratory electron transport chain;response to oxidative stress;regulation of mitochondrial membrane permeability;ADP transport;negative regulation of necroptotic process;mitochondrion;mitochondrial ADP transmembrane transport;positive regulation of mit…	K05863	SLC25A4S,ANT	http://www.genome.jp/dbget-bin/www_bget?ko:K05863	Cellular senescence;Necroptosis;Calcium signaling pathway;cGMP-PKG signaling pathway;Neutrophil extracellular trap formation	ko04218,ko04217,ko04020,ko04022,ko04613	KOG0749	Mitochondrial ADP/ATP carrier proteins	sp|O46373|ADT1_RABIT	ADP/ATP translocase 1 OS=Oryctolagus cuniculus OX=9986 GN=SLC25A4 PE=2 SV=3
Gga12315	CXCL8	NP_001335584.1;POI26236.1	C-X-C motif chemokine ligand 13-like 3 precursor [Gallus gallus];hypothetical protein CIB84_010014, partial [Bambusicola thoracicus]	GO:0006952;GO:0006955;GO:0008009;GO:0005615	defense response;immune response;chemokine activity;extracellular space	K10032	CXCL13	http://www.genome.jp/dbget-bin/www_bget?ko:K10032	Cytokine-cytokine receptor interaction;Viral protein interaction with cytokine and cytokine receptor;Chemokine signaling pathway	ko04060,ko04061,ko04062	-	-	sp|P08317|IL8_CHICK	Interleukin-8 OS=Gallus gallus OX=9031 GN=CXCL8 PE=2 SV=1
Gga11747	RYR1	XP_025000226.1	LOW QUALITY PROTEIN: ryanodine receptor 1 [Gallus gallus]	GO:0005516;GO:0016021;GO:0033017;GO:0005509;GO:0005524;GO:0005219;GO:0007275	calmodulin binding;integral component of membrane;sarcoplasmic reticulum membrane;calcium ion binding;ATP binding;ryanodine-sensitive calcium-release channel activity;multicellular organism development	K04961	RYR1	http://www.genome.jp/dbget-bin/www_bget?ko:K04961	Apelin signaling pathway;Calcium signaling pathway;Oxytocin signaling pathway;Circadian entrainment;Long-term depression	ko04371,ko04020,ko04921,ko04713,ko04730	-	-	sp|P21817|RYR1_HUMAN;sp|P11716|RYR1_RABIT	Ryanodine receptor 1 OS=Homo sapiens OX=9606 GN=RYR1 PE=1 SV=3;Ryanodine receptor 1 OS=Oryctolagus cuniculus OX=9986 GN=RYR1 PE=1 SV=1
Gga10961	SDC1	XP_419972.2	syndecan-1 [Gallus gallus]	GO:0009986;GO:1903543;GO:0016021;GO:0016477;GO:0042802;GO:0060070;GO:0048627;GO:1903553;GO:0055002;GO:0008022;GO:0042060;GO:0005576;GO:0009897	cell surface;positive regulation of exosomal secretion;integral component of membrane;cell migration;identical protein binding;canonical Wnt signaling pathway;myoblast development;positive regulation of extracellular exosome assembly;striated muscle cell development;protein C-terminus binding;wound healing;extracellular region;external side of plasma membrane	K06257	SDC1,CD138	http://www.genome.jp/dbget-bin/www_bget?ko:K06257	Cell adhesion molecules;ECM-receptor interaction	ko04514,ko04512	-	-	sp|P18827|SDC1_HUMAN	Syndecan-1 OS=Homo sapiens OX=9606 GN=SDC1 PE=1 SV=3
Gga06596	BCL2	POI27420.1;XP_015710100.1	hypothetical protein CIB84_008830 [Bambusicola thoracicus];apoptosis regulator Bcl-2 [Coturnix japonica]	GO:0031103;GO:0001782;GO:0005741;GO:0007409;GO:0016248;GO:0051434;GO:0016021;GO:0015267;GO:0043066;GO:0005789;GO:0031965;GO:0006915;GO:0002020;GO:0005829;GO:0007015;GO:0005739	axon regeneration;B cell homeostasis;mitochondrial outer membrane;axonogenesis;channel inhibitor activity;BH3 domain binding;integral component of membrane;channel activity;negative regulation of apoptotic process;endoplasmic reticulum membrane;nuclear membrane;apoptotic process;protease binding;cytosol;actin filament organization;mitochondrion	K02161	BCL2	http://www.genome.jp/dbget-bin/www_bget?ko:K02161	Apoptosis;Apoptosis - multiple species;Necroptosis;p53 signaling pathway;Focal adhesion;Autophagy - animal;HIF-1 signaling pathway;Hedgehog signaling pathway;JAK-STAT signaling pathway;NF-kappa B signaling pathway;PI3K-Akt signaling pathway;Sphingolipid signaling pathway;Protein processing in endoplasmic reticulum;Adrenergic signaling in cardiomyocytes;Estrogen signaling pathway;Parathyroid hormo…	ko04210,ko04215,ko04217,ko04115,ko04510,ko04140,ko04066,ko04340,ko04630,ko04064,ko04151,ko04071,ko04141,ko04261,ko04915,ko04928,ko04621,ko04725,ko04722	-	-	sp|Q00709|BCL2_CHICK	Apoptosis regulator Bcl-2 OS=Gallus gallus OX=9031 GN=BCL2 PE=2 SV=1
Gga08769	-	POI31381.1	hypothetical protein CIB84_004867 [Bambusicola thoracicus]	GO:0005882;GO:0005200	intermediate filament;structural constituent of cytoskeleton	-	-	-	-	-	-	-	-	-
Gga09404	Tbx21	XP_031456556.1;XP_015154966.2	T-box transcription factor TBX21 [Phasianus colchicus];T-box transcription factor TBX21 [Gallus gallus]	GO:0030976;GO:0003700;GO:0003677;GO:0000287;GO:0005634	thiamine pyrophosphate binding;DNA-binding transcription factor activity;DNA binding;magnesium ion binding;nucleus	K10166	TBX21	http://www.genome.jp/dbget-bin/www_bget?ko:K10166	Th1 and Th2 cell differentiation;Th17 cell differentiation	ko04658,ko04659	-	-	sp|Q9JKD8|TBX21_MOUSE	T-box transcription factor TBX21 OS=Mus musculus OX=10090 GN=Tbx21 PE=1 SV=1
Gga02943	-	XP_005504830.1;OXB74093.1;NP_990606.1	metallothionein-1 [Columba livia];hypothetical protein H355_003156, partial [Colinus virginianus];metallothionein [Gallus gallus]	GO:0005737;GO:0046872;GO:0008270;GO:0071294;GO:0071280;GO:0032496;GO:0005634;GO:0006882;GO:0006875;GO:0010273;GO:0071276;GO:0070555	cytoplasm;metal ion binding;zinc ion binding;cellular response to zinc ion;cellular response to copper ion;response to lipopolysaccharide;nucleus;cellular zinc ion homeostasis;cellular metal ion homeostasis;detoxification of copper ion;cellular response to cadmium ion;response to interleukin-1	K14739	MT1_2	http://www.genome.jp/dbget-bin/www_bget?ko:K14739	Longevity regulating pathway - worm;Mineral absorption	ko04212,ko04978	-	-	sp|P15786|MT1_COLLI;sp|P68494|MT_ANAPL	Metallothionein-1 OS=Columba livia OX=8932 PE=1 SV=1;Metallothionein OS=Anas platyrhynchos OX=8839 PE=1 SV=1
Gga16051	ECT2	XP_015147193.1;XP_004943526.1	protein ECT2 isoform X2 [Gallus gallus];protein ECT2 isoform X1 [Gallus gallus]	GO:0071277;GO:0005923;GO:0043065;GO:0030496;GO:0051988;GO:0000281;GO:0000902;GO:0032147;GO:0045666;GO:0042307;GO:0005938;GO:0090630;GO:0051260;GO:0016604;GO:2000431;GO:0005085;GO:0032154;GO:0042803;GO:0031267;GO:0032467;GO:0007399;GO:0071479;GO:0035556;GO:0005829;GO:0005634;GO:0070301;GO:0070830;GO:0097149	cellular response to calcium ion;bicellular tight junction;positive regulation of apoptotic process;midbody;regulation of attachment of spindle microtubules to kinetochore;mitotic cytokinesis;cell morphogenesis;activation of protein kinase activity;positive regulation of neuron differentiation;positive regulation of protein import into nucleus;cell cortex;activation of GTPase activity;protein hom…	K20704	ECT2,ARHGEF31	http://www.genome.jp/dbget-bin/www_bget?ko:K20704	-	-	KOG3524	Predicted guanine nucleotide exchange factor (PEBBLE)	sp|Q9H8V3|ECT2_HUMAN	Protein ECT2 OS=Homo sapiens OX=9606 GN=ECT2 PE=1 SV=4
Gga08946	Lgr6	XP_010722374.2	leucine-rich repeat-containing G-protein coupled receptor 6 [Meleagris gallopavo]	GO:0004930;GO:0016021;GO:0005886;GO:0016500	G protein-coupled receptor activity;integral component of membrane;plasma membrane;protein-hormone receptor activity	K08399	LGR6	http://www.genome.jp/dbget-bin/www_bget?ko:K08399	Wnt signaling pathway	ko04310	KOG2087	Glycoprotein hormone receptor	sp|Q3UVD5|LGR6_MOUSE	Leucine-rich repeat-containing G-protein coupled receptor 6 OS=Mus musculus OX=10090 GN=Lgr6 PE=2 SV=1
Gga02410	-	XP_015147344.2;XP_025009833.1	uncharacterized protein LOC107054158 isoform X1 [Gallus gallus];uncharacterized protein LOC107054158 isoform X3 [Gallus gallus]	-	-	-	-	-	-	-	-	-	-	-
Gga04264	NLRC3	XP_015150163.2;XP_015150162.2	NLR family CARD domain-containing protein 3 isoform X2 [Gallus gallus];NLR family CARD domain-containing protein 3 isoform X3 [Gallus gallus]	GO:0042981;GO:0005737	regulation of apoptotic process;cytoplasm	K22614	NLRC3,NOD3	http://www.genome.jp/dbget-bin/www_bget?ko:K22614	-	-	-	-	sp|Q7RTR2|NLRC3_HUMAN	NLR family CARD domain-containing protein 3 OS=Homo sapiens OX=9606 GN=NLRC3 PE=1 SV=2
Gga04938	Pappa	XP_415522.5	pappalysin-1 isoform X1 [Gallus gallus]	-	-	K07762	PAPPA	http://www.genome.jp/dbget-bin/www_bget?ko:K07762	-	-	-	-	sp|Q8R4K8|PAPP1_MOUSE	Pappalysin-1 OS=Mus musculus OX=10090 GN=Pappa PE=2 SV=2
Gga11888	CENPI	NP_989863.1	centromere protein I [Gallus gallus]	GO:0000776;GO:0005829;GO:0016604;GO:0034508	kinetochore;cytosol;nuclear body;centromere complex assembly	K11501	CENPI	http://www.genome.jp/dbget-bin/www_bget?ko:K11501	-	-	-	-	sp|Q8AYS7|CENPI_CHICK	Centromere protein I OS=Gallus gallus OX=9031 GN=CENPI PE=1 SV=1
Gga08879	ADAMTS4	XP_015135540.2	A disintegrin and metalloproteinase with thrombospondin motifs 4 [Gallus gallus]	GO:0004222;GO:0005576	metalloendopeptidase activity;extracellular region	K07764	ADAMTS4	http://www.genome.jp/dbget-bin/www_bget?ko:K07764	-	-	-	-	sp|O75173|ATS4_HUMAN	A disintegrin and metalloproteinase with thrombospondin motifs 4 OS=Homo sapiens OX=9606 GN=ADAMTS4 PE=1 SV=3
Gga02201	FOLH1	XP_417205.3	putative N-acetylated-alpha-linked acidic dipeptidase [Gallus gallus]	GO:0004180;GO:0016805;GO:0005886;GO:1904492;GO:0004181;GO:0009986;GO:0016021;GO:0006760;GO:1904493;GO:0008235;GO:0035609;GO:0005887	carboxypeptidase activity;dipeptidase activity;plasma membrane;Ac-Asp-Glu binding;metallocarboxypeptidase activity;cell surface;integral component of membrane;folic acid-containing compound metabolic process;tetrahydrofolyl-poly(glutamate) polymer binding;metalloexopeptidase activity;C-terminal protein deglutamylation;integral component of plasma membrane	K14592	FOLH1,GCPII	http://www.genome.jp/dbget-bin/www_bget?ko:K14592	Alanine, aspartate and glutamate metabolism;Vitamin digestion and absorption	ko00250,ko04977	KOG2195	Transferrin receptor and related proteins containing the protease-associated (PA) domain	sp|O77564|FOLH1_PIG;sp|Q04609|FOLH1_HUMAN	Glutamate carboxypeptidase 2 OS=Sus scrofa OX=9823 GN=FOLH1 PE=1 SV=1;Glutamate carboxypeptidase 2 OS=Homo sapiens OX=9606 GN=FOLH1 PE=1 SV=1
Gga09293	FZD2	NP_989553.1	frizzled-2 precursor [Gallus gallus]	GO:0017147;GO:0007275;GO:0005886;GO:0004930;GO:0042813;GO:0060070;GO:0016021	Wnt-protein binding;multicellular organism development;plasma membrane;G protein-coupled receptor activity;Wnt-activated receptor activity;canonical Wnt signaling pathway;integral component of membrane	K02235	FZD2	http://www.genome.jp/dbget-bin/www_bget?ko:K02235	Signaling pathways regulating pluripotency of stem cells;Hippo signaling pathway;Wnt signaling pathway;mTOR signaling pathway;Melanogenesis	ko04550,ko04390,ko04310,ko04150,ko04916	-	-	sp|Q9IA06|FZD2_CHICK	Frizzled-2 (Fragment) OS=Gallus gallus OX=9031 GN=FZD2 PE=2 SV=1
Gga15524	TSPAN1	POI20115.1;NP_001264519.1	hypothetical protein CIB84_016138 [Bambusicola thoracicus];tetraspanin-1 [Gallus gallus]	GO:0016021	integral component of membrane	K17348	TSPAN1	http://www.genome.jp/dbget-bin/www_bget?ko:K17348	-	-	KOG3882	Tetraspanin family integral membrane protein	sp|Q3T0S3|TSN1_BOVIN	Tetraspanin-1 OS=Bos taurus OX=9913 GN=TSPAN1 PE=2 SV=1
Gga11854	ERCC6L	XP_420137.3	DNA excision repair protein ERCC-6-like [Gallus gallus]	GO:0005524;GO:0070615;GO:0016787;GO:0015616	ATP binding;ATP-dependent chromatin remodeler activity;hydrolase activity;DNA translocase activity	K20093	ERCC6L,PICH	http://www.genome.jp/dbget-bin/www_bget?ko:K20093	-	-	KOG0387	Transcription-coupled repair protein CSB/RAD26 (contains SNF2 family DNA-dependent ATPase domain)	sp|Q2NKX8|ERC6L_HUMAN	DNA excision repair protein ERCC-6-like OS=Homo sapiens OX=9606 GN=ERCC6L PE=1 SV=1
Gga12904	-	NP_001159385.1	uncharacterized protein LOC422926 [Gallus gallus]	GO:0016021	integral component of membrane	-	-	-	-	-	-	-	-	-
Gga08825	CKS1B	NP_001106277.1;XP_024999151.1	cyclin-dependent kinases regulatory subunit 1 [Gallus gallus];cyclin-dependent kinases regulatory subunit 1 isoform X1 [Gallus gallus]	GO:0042393;GO:0019901;GO:0016538;GO:0007049;GO:0000307;GO:0043130;GO:0007346;GO:0019005;GO:0051301;GO:0061575	histone binding;protein kinase binding;cyclin-dependent protein serine/threonine kinase regulator activity;cell cycle;cyclin-dependent protein kinase holoenzyme complex;ubiquitin binding;regulation of mitotic cell cycle;SCF ubiquitin ligase complex;cell division;cyclin-dependent protein serine/threonine kinase activator activity	K02219	CKS1	http://www.genome.jp/dbget-bin/www_bget?ko:K02219	-	-	KOG3484	Cyclin-dependent protein kinase CDC28, regulatory subunit CKS1, and related proteins	sp|Q0P5A5|CKS1_BOVIN	Cyclin-dependent kinases regulatory subunit 1 OS=Bos taurus OX=9913 GN=CKS1B PE=3 SV=1
Gga06586	SERPINB1	XP_015137679.1	leukocyte elastase inhibitor [Gallus gallus]	GO:0005615;GO:0010951;GO:0044342;GO:0036464;GO:0032691;GO:0004867	extracellular space;negative regulation of endopeptidase activity;type B pancreatic cell proliferation;cytoplasmic ribonucleoprotein granule;negative regulation of interleukin-1 beta production;serine-type endopeptidase inhibitor activity	K23425	SERPINB1	http://www.genome.jp/dbget-bin/www_bget?ko:K23425	-	-	-	-	sp|P30740|ILEU_HUMAN	Leukocyte elastase inhibitor OS=Homo sapiens OX=9606 GN=SERPINB1 PE=1 SV=1
Gga13037	Cd6	XP_015141613.2	T-cell differentiation antigen CD6 isoform X2 [Gallus gallus]	-	-	K06456	CD6	http://www.genome.jp/dbget-bin/www_bget?ko:K06456	Cell adhesion molecules	ko04514	-	-	sp|Q61003|CD6_MOUSE	T-cell differentiation antigen CD6 OS=Mus musculus OX=10090 GN=Cd6 PE=1 SV=2
Gga12163	Fgg	NP_990320.2	fibrinogen gamma chain precursor [Gallus gallus]	GO:0007160;GO:0005615;GO:0070527;GO:0062023;GO:0072378;GO:0005102;GO:0030674;GO:0046872;GO:0051258;GO:0030168;GO:0005577	cell-matrix adhesion;extracellular space;platelet aggregation;collagen-containing extracellular matrix;blood coagulation, fibrin clot formation;signaling receptor binding;protein-macromolecule adaptor activity;metal ion binding;protein polymerization;platelet activation;fibrinogen complex	K03905	FGG	http://www.genome.jp/dbget-bin/www_bget?ko:K03905	Complement and coagulation cascades;Neutrophil extracellular trap formation;Platelet activation	ko04610,ko04613,ko04611	-	-	sp|P02680|FIBG_RAT	Fibrinogen gamma chain OS=Rattus norvegicus OX=10116 GN=Fgg PE=1 SV=3
Gga07087	CALB1	NP_990844.1	calbindin [Gallus gallus]	GO:0006816;GO:0051480;GO:0019233;GO:0007626;GO:0043025;GO:0007614;GO:0030425;GO:0007616;GO:0072286;GO:0010842;GO:0071310;GO:0098982;GO:0045202;GO:0005499;GO:0043195;GO:0099567;GO:0043005;GO:1900271;GO:0072205;GO:0099509;GO:0006874;GO:0043197;GO:0098686;GO:0005509;GO:0008270;GO:0045211;GO:0098978;GO:0055074;GO:0035502;GO:0072221;GO:0099534;GO:0005829;GO:0005634;GO:0012506	calcium ion transport;regulation of cytosolic calcium ion concentration;sensory perception of pain;locomotory behavior;neuronal cell body;short-term memory;dendrite;long-term memory;metanephric connecting tubule development;retina layer formation;cellular response to organic substance;GABA-ergic synapse;synapse;vitamin D binding;terminal bouton;calcium ion binding involved in regulation of postsy…	K14757	CALB1,CALB	http://www.genome.jp/dbget-bin/www_bget?ko:K14757	Endocrine and other factor-regulated calcium reabsorption	ko04961	KOG0027	Calmodulin and related proteins (EF-Hand superfamily)	sp|P04354|CALB1_CHICK	Calbindin OS=Gallus gallus OX=9031 GN=CALB1 PE=1 SV=3
Gga07679	UBE2C	XP_015152064.1;OXB79307.1	ubiquitin-conjugating enzyme E2 C [Gallus gallus];hypothetical protein H355_013228 [Colinus virginianus]	GO:0000209;GO:0031536;GO:0044389;GO:0016740;GO:0005829;GO:0010458;GO:0005634;GO:0031145;GO:0070936;GO:0061631;GO:0010994;GO:0005886;GO:0005680;GO:0070979;GO:0030071;GO:0005524	protein polyubiquitination;positive regulation of exit from mitosis;ubiquitin-like protein ligase binding;transferase activity;cytosol;exit from mitosis;nucleus;anaphase-promoting complex-dependent catabolic process;protein K48-linked ubiquitination;ubiquitin conjugating enzyme activity;free ubiquitin chain polymerization;plasma membrane;anaphase-promoting complex;protein K11-linked ubiquitinatio…	K06688	UBE2C,UBC11	http://www.genome.jp/dbget-bin/www_bget?ko:K06688	Ubiquitin mediated proteolysis	ko04120	KOG0421	Ubiquitin-protein ligase	sp|O00762|UBE2C_HUMAN	Ubiquitin-conjugating enzyme E2 C OS=Homo sapiens OX=9606 GN=UBE2C PE=1 SV=1
Gga02275	MYO7A	XP_015136368.2;XP_032298173.1;XP_015707985.1;XP_015707986.1	unconventional myosin-VIIa isoform X5 [Gallus gallus];unconventional myosin-VIIa isoform X1 [Coturnix japonica];unconventional myosin-VIIa isoform X5 [Coturnix japonica];unconventional myosin-VIIa isoform X6 [Coturnix japonica]	GO:0003774;GO:0005524;GO:0016020;GO:0005737;GO:0016459;GO:0051015	cytoskeletal motor activity;ATP binding;membrane;cytoplasm;myosin complex;actin filament binding	K10359	MYO7A,USH1B	http://www.genome.jp/dbget-bin/www_bget?ko:K10359	-	-	KOG4229	Myosin VII, myosin IXB and related myosins	sp|Q13402|MYO7A_HUMAN	Unconventional myosin-VIIa OS=Homo sapiens OX=9606 GN=MYO7A PE=1 SV=2
Gga09718	REEP6	XP_025000176.1	receptor expression-enhancing protein 6 isoform X2 [Gallus gallus]	GO:0016021	integral component of membrane	K17279	REEP5_6	http://www.genome.jp/dbget-bin/www_bget?ko:K17279	-	-	KOG1725	Protein involved in membrane traffic (YOP1/TB2/DP1/HVA22 family)	sp|Q32LG5|REEP6_BOVIN	Receptor expression-enhancing protein 6 OS=Bos taurus OX=9913 GN=REEP6 PE=1 SV=1
Gga15908	AGTR1	NP_990488.1	type-1 angiotensin II receptor [Gallus gallus]	GO:0007204;GO:0032270;GO:0004930;GO:0019229;GO:0010873;GO:0007186;GO:1903589;GO:0016021;GO:0001822;GO:0006954;GO:0007266;GO:0005886;GO:0046982;GO:0032430;GO:0060326;GO:0019722;GO:0031711;GO:0004945;GO:0001596;GO:0051482	positive regulation of cytosolic calcium ion concentration;positive regulation of cellular protein metabolic process;G protein-coupled receptor activity;regulation of vasoconstriction;positive regulation of cholesterol esterification;G protein-coupled receptor signaling pathway;positive regulation of blood vessel endothelial cell proliferation involved in sprouting angiogenesis;integral component…	K04166	AGTR1	http://www.genome.jp/dbget-bin/www_bget?ko:K04166	Apelin signaling pathway;Calcium signaling pathway;Phospholipase D signaling pathway;cGMP-PKG signaling pathway;Neuroactive ligand-receptor interaction;Adrenergic signaling in cardiomyocytes;Vascular smooth muscle contraction;Aldosterone synthesis and secretion;Cortisol synthesis and secretion;Renin secretion;Renin-angiotensin system	ko04371,ko04020,ko04072,ko04022,ko04080,ko04261,ko04270,ko04925,ko04927,ko04924,ko04614	-	-	sp|P79785|AGTR1_CHICK	Type-1 angiotensin II receptor OS=Gallus gallus OX=9031 GN=AGTR1 PE=2 SV=1
Gga07232	SQLE	NP_001181856.1	squalene monooxygenase [Gallus gallus]	GO:0016126;GO:0005783;GO:0005789;GO:0071949;GO:0042127;GO:0008203;GO:0016021;GO:0050660;GO:0004506;GO:0140042	sterol biosynthetic process;endoplasmic reticulum;endoplasmic reticulum membrane;FAD binding;regulation of cell population proliferation;cholesterol metabolic process;integral component of membrane;flavin adenine dinucleotide binding;squalene monooxygenase activity;lipid droplet formation	K00511	SQLE,ERG1	http://www.genome.jp/dbget-bin/www_bget?ko:K00511	Steroid biosynthesis	ko00100	KOG1298	Squalene monooxygenase	sp|Q14534|ERG1_HUMAN	Squalene monooxygenase OS=Homo sapiens OX=9606 GN=SQLE PE=1 SV=3
Gga11310	Gp6	XP_025001856.1;XP_025001857.1	leukocyte immunoglobulin-like receptor subfamily A member 2, partial [Gallus gallus];natural cytotoxicity triggering receptor 1-like, partial [Gallus gallus]	-	-	-	-	-	-	-	-	-	sp|P0C191|GPVI_MOUSE	Platelet glycoprotein VI OS=Mus musculus OX=10090 GN=Gp6 PE=1 SV=2
Gga04810	-	ADX68984.1	MHC class II antigen beta chain [Gallus gallus]	GO:0042613;GO:0016021;GO:0002504;GO:0002250	MHC class II protein complex;integral component of membrane;antigen processing and presentation of peptide or polysaccharide antigen via MHC class II;adaptive immune response	K06752	MHC2	http://www.genome.jp/dbget-bin/www_bget?ko:K06752	Phagosome;Cell adhesion molecules;Antigen processing and presentation;Hematopoietic cell lineage;Intestinal immune network for IgA production;Th1 and Th2 cell differentiation;Th17 cell differentiation	ko04145,ko04514,ko04612,ko04640,ko04672,ko04658,ko04659	-	-	sp|P23068|HB2L_CHICK	Class II histocompatibility antigen, B-L beta chain (Fragment) OS=Gallus gallus OX=9031 PE=3 SV=1
Gga08751	-	NP_001264727.1	feather keratin 1-like [Gallus gallus]	GO:0005882;GO:0005200	intermediate filament;structural constituent of cytoskeleton	-	-	-	-	-	-	-	sp|P02450|KRFC_CHICK	Feather keratin 1 OS=Gallus gallus OX=9031 PE=3 SV=2
Gga03322	Oasl2	BAB19015.1	2&apos;,5&apos;-oligo adenylate synthetase A [Gallus gallus]	GO:0003725;GO:0001730;GO:0045087;GO:0005737;GO:0051607	double-stranded RNA binding;2'-5'-oligoadenylate synthetase activity;innate immune response;cytoplasm;defense response to virus	K14608	OASL	http://www.genome.jp/dbget-bin/www_bget?ko:K14608	-	-	-	-	sp|Q9Z2F2|OASL2_MOUSE;sp|Q5MYT9|OASL2_RAT	2&apos;-5&apos;-oligoadenylate synthase-like protein 2 OS=Mus musculus OX=10090 GN=Oasl2 PE=1 SV=2;2&apos;-5&apos;-oligoadenylate synthase-like protein 2 OS=Rattus norvegicus OX=10116 GN=Oasl2 PE=2 SV=1
Gga09212	-	XP_015740909.2;XP_003213042.2	feather keratin Cos1-1/Cos1-3/Cos2-1-like [Coturnix japonica];feather beta keratin-like [Meleagris gallopavo]	GO:0005200;GO:0005882	structural constituent of cytoskeleton;intermediate filament	-	-	-	-	-	-	-	sp|Q9PSV3|KRF4_COLLI	Feather keratin Cos2-3 OS=Columba livia OX=8932 PE=3 SV=3
Gga01692	IL1R2	XP_416914.3;XP_015133296.1	interleukin-1 receptor type 2 isoform X1 [Gallus gallus];interleukin-1 receptor type 2 isoform X2 [Gallus gallus]	GO:0010955;GO:0032690;GO:2000660;GO:0005737;GO:0004910;GO:0016021;GO:1900016;GO:0004908;GO:0019966	negative regulation of protein processing;negative regulation of interleukin-1 alpha production;negative regulation of interleukin-1-mediated signaling pathway;cytoplasm;interleukin-1, type II, blocking receptor activity;integral component of membrane;negative regulation of cytokine production involved in inflammatory response;interleukin-1 receptor activity;interleukin-1 binding	K04387	IL1R2,CD121b	http://www.genome.jp/dbget-bin/www_bget?ko:K04387	Cytokine-cytokine receptor interaction;Hematopoietic cell lineage	ko04060,ko04640	-	-	sp|P27930|IL1R2_HUMAN;sp|Q29612|IL1R2_CHLAE	Interleukin-1 receptor type 2 OS=Homo sapiens OX=9606 GN=IL1R2 PE=1 SV=1;Interleukin-1 receptor type 2 OS=Chlorocebus aethiops OX=9534 GN=IL1R2 PE=1 SV=1
Gga08834	FDPS	XP_015154135.1	farnesyl pyrophosphate synthase isoform X2 [Gallus gallus]	GO:0008299;GO:0046872;GO:0004337;GO:0016740;GO:0005829;GO:0005737;GO:0006695;GO:0004161;GO:0033384;GO:0005654;GO:0045337	isoprenoid biosynthetic process;metal ion binding;geranyltranstransferase activity;transferase activity;cytosol;cytoplasm;cholesterol biosynthetic process;dimethylallyltranstransferase activity;geranyl diphosphate biosynthetic process;nucleoplasm;farnesyl diphosphate biosynthetic process	K00787	FDPS	http://www.genome.jp/dbget-bin/www_bget?ko:K00787	Terpenoid backbone biosynthesis	ko00900	KOG0711	Polyprenyl synthetase	sp|P08836|FPPS_CHICK	Farnesyl pyrophosphate synthase OS=Gallus gallus OX=9031 GN=FDPS PE=1 SV=2
Gga08758	-	XP_021232261.1;NP_001264892.2	feather keratin 1-like isoform X2 [Numida meleagris];feather keratin 3-like [Gallus gallus]	GO:0005200;GO:0005882	structural constituent of cytoskeleton;intermediate filament	-	-	-	-	-	-	-	sp|P02450|KRFC_CHICK	Feather keratin 1 OS=Gallus gallus OX=9031 PE=3 SV=2
Gga00596	CENPM	XP_021239372.1	centromere protein M [Numida meleagris]	GO:0000775;GO:0005694;GO:0005634;GO:0005829	chromosome, centromeric region;chromosome;nucleus;cytosol	K11505	CENPM	http://www.genome.jp/dbget-bin/www_bget?ko:K11505	-	-	-	-	sp|Q1T7B9|CENPM_CHICK	Centromere protein M OS=Gallus gallus OX=9031 GN=CENPM PE=1 SV=1
Gga02260	USP35	XP_015136356.1	ubiquitin carboxyl-terminal hydrolase 35 [Gallus gallus]	GO:0004843;GO:0016579;GO:0006511	thiol-dependent deubiquitinase;protein deubiquitination;ubiquitin-dependent protein catabolic process	K11854	USP35_38	http://www.genome.jp/dbget-bin/www_bget?ko:K11854	-	-	KOG1864	Ubiquitin-specific protease	sp|Q9P2H5|UBP35_HUMAN	Ubiquitin carboxyl-terminal hydrolase 35 OS=Homo sapiens OX=9606 GN=USP35 PE=1 SV=3
Gga02916	CALB2	POI27304.1	hypothetical protein CIB84_008947 [Bambusicola thoracicus]	GO:0030425;GO:0051480;GO:0043195;GO:0045202;GO:0099509;GO:1900271;GO:0043005;GO:0005634;GO:0005829;GO:0005509	dendrite;regulation of cytosolic calcium ion concentration;terminal bouton;synapse;regulation of presynaptic cytosolic calcium ion concentration;regulation of long-term synaptic potentiation;neuron projection;nucleus;cytosol;calcium ion binding	K23908	CALB2	http://www.genome.jp/dbget-bin/www_bget?ko:K23908	-	-	KOG0027	Calmodulin and related proteins (EF-Hand superfamily)	sp|P07090|CALB2_CHICK	Calretinin OS=Gallus gallus OX=9031 GN=CALB2 PE=2 SV=3
Gga03097	HSD17B2	XP_414168.4	estradiol 17-beta-dehydrogenase 2 [Gallus gallus]	GO:0016021;GO:0032526;GO:0004303;GO:0047035;GO:0016491	integral component of membrane;response to retinoic acid;estradiol 17-beta-dehydrogenase activity;testosterone dehydrogenase (NAD+) activity;oxidoreductase activity	K13368	HSD17B2	http://www.genome.jp/dbget-bin/www_bget?ko:K13368	Steroid hormone biosynthesis;Ovarian steroidogenesis	ko00140,ko04913	-	-	sp|P37059|DHB2_HUMAN	17-beta-hydroxysteroid dehydrogenase type 2 OS=Homo sapiens OX=9606 GN=HSD17B2 PE=1 SV=1
Gga11822	p2ry4	XP_003641185.2	P2Y purinoceptor 4 isoform X1 [Gallus gallus]	GO:0045030;GO:0071380;GO:0030321;GO:0045028;GO:0016021;GO:0005886	G protein-coupled UTP receptor activity;cellular response to prostaglandin E stimulus;transepithelial chloride transport;G protein-coupled purinergic nucleotide receptor activity;integral component of membrane;plasma membrane	K04271	P2RY4	http://www.genome.jp/dbget-bin/www_bget?ko:K04271	Neuroactive ligand-receptor interaction;Taste transduction	ko04080,ko04742	-	-	sp|P79928|P2RY4_XENLA	P2Y purinoceptor 4 OS=Xenopus laevis OX=8355 GN=p2ry4 PE=2 SV=1
Gga00854	-	POI25962.1	hypothetical protein CIB84_010288 [Bambusicola thoracicus]	GO:0016021	integral component of membrane	-	-	-	-	-	-	-	-	-
Gga14313	Arhgap22	XP_004942183.1;XP_004942188.1;XP_015143923.1;XP_421651.2	rho GTPase-activating protein 22 isoform X2 [Gallus gallus];rho GTPase-activating protein 22 isoform X10 [Gallus gallus];rho GTPase-activating protein 22 isoform X7 [Gallus gallus];rho GTPase-activating protein 22 isoform X4 [Gallus gallus]	GO:0007165	signal transduction	K20642	ARHGAP22_24_25	http://www.genome.jp/dbget-bin/www_bget?ko:K20642	-	-	-	-	sp|Q8BL80|RHG22_MOUSE;sp|Q7Z5H3|RHG22_HUMAN	Rho GTPase-activating protein 22 OS=Mus musculus OX=10090 GN=Arhgap22 PE=1 SV=2;Rho GTPase-activating protein 22 OS=Homo sapiens OX=9606 GN=ARHGAP22 PE=1 SV=1
Gga15986	PRSS56	XP_025009491.1	serine protease 56 isoform X3 [Gallus gallus]	GO:0004252	serine-type endopeptidase activity	K23440	PRSS56	http://www.genome.jp/dbget-bin/www_bget?ko:K23440	-	-	-	-	sp|P0CW18|PRS56_HUMAN	Serine protease 56 OS=Homo sapiens OX=9606 GN=PRSS56 PE=2 SV=1
Gga13861	Pld4	POI30184.1;XP_421399.4	hypothetical protein CIB84_006066 [Bambusicola thoracicus];phospholipase D4 isoform X1 [Gallus gallus]	GO:0003824;GO:0032588;GO:0005789;GO:0005769;GO:0016021;GO:1900015;GO:0005634;GO:0005783;GO:0006909;GO:0045335;GO:0002244;GO:0045145	catalytic activity;trans-Golgi network membrane;endoplasmic reticulum membrane;early endosome;integral component of membrane;regulation of cytokine production involved in inflammatory response;nucleus;endoplasmic reticulum;phagocytosis;phagocytic vesicle;hematopoietic progenitor cell differentiation;single-stranded DNA 5'-3' exodeoxyribonuclease activity	K16860	PLD3_4	http://www.genome.jp/dbget-bin/www_bget?ko:K16860	Ether lipid metabolism;Glycerophospholipid metabolism	ko00565,ko00564	-	-	sp|Q8BG07|PLD4_MOUSE;sp|Q96BZ4|PLD4_HUMAN	5&apos;-3&apos; exonuclease PLD4 OS=Mus musculus OX=10090 GN=Pld4 PE=1 SV=1;5&apos;-3&apos; exonuclease PLD4 OS=Homo sapiens OX=9606 GN=PLD4 PE=2 SV=2
Gga06133	DGKB	XP_025003174.1;XP_027655368.1;XP_014793389.1;XP_009911862.1;XP_015137363.1	diacylglycerol kinase beta isoform X7 [Gallus gallus];diacylglycerol kinase beta [Falco cherrug];PREDICTED: diacylglycerol kinase beta isoform X8 [Calidris pugnax];PREDICTED: diacylglycerol kinase beta, partial [Haliaeetus albicilla];diacylglycerol kinase beta isoform X3 [Gallus gallus]	GO:0008289;GO:0099175;GO:0005509;GO:0098978;GO:0003951;GO:0035556;GO:0004143;GO:0050804;GO:0046834;GO:0005886;GO:0005524;GO:0098685;GO:0009617;GO:0007205;GO:0046486;GO:0046339	lipid binding;regulation of postsynapse organization;calcium ion binding;glutamatergic synapse;NAD+ kinase activity;intracellular signal transduction;diacylglycerol kinase activity;modulation of chemical synaptic transmission;lipid phosphorylation;plasma membrane;ATP binding;Schaffer collateral - CA1 synapse;response to bacterium;protein kinase C-activating G protein-coupled receptor signaling pa…	K00901	dgkA,DGK	http://www.genome.jp/dbget-bin/www_bget?ko:K00901	Phosphatidylinositol signaling system;Phospholipase D signaling pathway;Glycerolipid metabolism;Glycerophospholipid metabolism;Axon regeneration	ko04070,ko04072,ko00561,ko00564,ko04361	KOG1169	Diacylglycerol kinase	sp|Q9Y6T7|DGKB_HUMAN;sp|P49621|DGKB_RAT	Diacylglycerol kinase beta OS=Homo sapiens OX=9606 GN=DGKB PE=1 SV=2;Diacylglycerol kinase beta OS=Rattus norvegicus OX=10116 GN=Dgkb PE=1 SV=1
Gga03726	KIF20A	NP_001012801.1	kinesin-like protein KIF20A [Gallus gallus]	GO:0000281;GO:0005794;GO:0007018;GO:0005524;GO:0005874;GO:1990939;GO:0008017	mitotic cytokinesis;Golgi apparatus;microtubule-based movement;ATP binding;microtubule;microtubule motor activity;microtubule binding	K10402	KIF20	http://www.genome.jp/dbget-bin/www_bget?ko:K10402	-	-	KOG0247	Kinesin-like protein	sp|Q29RT6|KI20A_BOVIN	Kinesin-like protein KIF20A OS=Bos taurus OX=9913 GN=KIF20A PE=2 SV=1
Gga08863	VSIG8	XP_019478674.1	V-set and immunoglobulin domain-containing protein 8 [Meleagris gallopavo]	-	-	-	-	-	-	-	-	-	sp|P0DPA2|VSIG8_HUMAN	V-set and immunoglobulin domain-containing protein 8 OS=Homo sapiens OX=9606 GN=VSIG8 PE=2 SV=1
Gga12100	SH2D1A	XP_021262032.1	SH2 domain-containing protein 1A [Numida meleagris]	GO:0050860;GO:0045954;GO:0005737;GO:0006959	negative regulation of T cell receptor signaling pathway;positive regulation of natural killer cell mediated cytotoxicity;cytoplasm;humoral immune response	K07990	SH2D1A,SAP	http://www.genome.jp/dbget-bin/www_bget?ko:K07990	Natural killer cell mediated cytotoxicity	ko04650	-	-	sp|Q3ZBB1|SH21A_BOVIN	SH2 domain-containing protein 1A OS=Bos taurus OX=9913 GN=SH2D1A PE=2 SV=1
Gga09221	-	XP_015740909.2;XP_003213042.2	feather keratin Cos1-1/Cos1-3/Cos2-1-like [Coturnix japonica];feather beta keratin-like [Meleagris gallopavo]	GO:0005200;GO:0005882	structural constituent of cytoskeleton;intermediate filament	-	-	-	-	-	-	-	sp|Q9PSV3|KRF4_COLLI	Feather keratin Cos2-3 OS=Columba livia OX=8932 PE=3 SV=3
Gga05176	ARHGAP44	XP_032055630.1;XP_015150734.1	rho GTPase-activating protein 44 isoform X3 [Aythya fuligula];rho GTPase-activating protein 44 isoform X2 [Gallus gallus]	-	-	K21067	ARHGAP44,RICH2	http://www.genome.jp/dbget-bin/www_bget?ko:K21067	-	-	KOG4270	GTPase-activator protein	sp|Q17R89|RHG44_HUMAN	Rho GTPase-activating protein 44 OS=Homo sapiens OX=9606 GN=ARHGAP44 PE=1 SV=1
Gga00004	Carmil3	XP_015128455.2	capping protein, Arp2/3 and myosin-I linker protein 3 isoform X8 [Gallus gallus]	-	-	K20493	LRRC16,CARMIL	http://www.genome.jp/dbget-bin/www_bget?ko:K20493	-	-	-	-	sp|Q3UFQ8|CARL3_MOUSE	Capping protein, Arp2/3 and myosin-I linker protein 3 OS=Mus musculus OX=10090 GN=Carmil3 PE=1 SV=2
Gga04151	IL21R	XP_025010868.1	interleukin-21 receptor isoform X1 [Gallus gallus]	GO:0016021	integral component of membrane	K05075	IL21R,CD360	http://www.genome.jp/dbget-bin/www_bget?ko:K05075	JAK-STAT signaling pathway;Cytokine-cytokine receptor interaction;Th17 cell differentiation	ko04630,ko04060,ko04659	-	-	sp|Q9HBE5|IL21R_HUMAN	Interleukin-21 receptor OS=Homo sapiens OX=9606 GN=IL21R PE=1 SV=1
Gga01278	TAGLN3	OPJ69452.1;XP_003202846.1	transgelin-3 [Patagioenas fasciata monilis];transgelin-3 [Meleagris gallopavo]	GO:0000122;GO:0005634	negative regulation of transcription by RNA polymerase II;nucleus	K20526	TAGLN	http://www.genome.jp/dbget-bin/www_bget?ko:K20526	-	-	KOG2046	Calponin	sp|Q3ZBY2|TAGL3_BOVIN	Transgelin-3 OS=Bos taurus OX=9913 GN=TAGLN3 PE=2 SV=1
Gga09598	CTSG	XP_423728.2	mast cell protease 1A [Gallus gallus]	GO:0004252	serine-type endopeptidase activity	K01319	CTSG	http://www.genome.jp/dbget-bin/www_bget?ko:K01319	Lysosome;Neuroactive ligand-receptor interaction;Renin-angiotensin system;Neutrophil extracellular trap formation	ko04142,ko04080,ko04614,ko04613	-	-	sp|P80931|MCT1A_SHEEP;sp|P08311|CATG_HUMAN	Mast cell protease 1A OS=Ovis aries OX=9940 PE=1 SV=2;Cathepsin G OS=Homo sapiens OX=9606 GN=CTSG PE=1 SV=2
Gga14085	SFTPA1	NP_989937.1	surfactant protein A2 precursor [Gallus gallus]	GO:0005791;GO:0005771;GO:0005581;GO:0005615	rough endoplasmic reticulum;multivesicular body;collagen trimer;extracellular space	K10067	SFTPA	http://www.genome.jp/dbget-bin/www_bget?ko:K10067	Phagosome	ko04145	-	-	sp|Q6RXL1|SFTPA_BOVIN	Pulmonary surfactant-associated protein A OS=Bos taurus OX=9913 GN=SFTPA1 PE=2 SV=2
Gga00627	CACNA1I	XP_015144220.2;XP_015144216.2	voltage-dependent T-type calcium channel subunit alpha-1I isoform X3 [Gallus gallus];voltage-dependent T-type calcium channel subunit alpha-1I isoform X2 [Gallus gallus]	-	-	K04856	CACNA1I,CAV3.3	http://www.genome.jp/dbget-bin/www_bget?ko:K04856	Calcium signaling pathway;MAPK signaling pathway;Aldosterone synthesis and secretion;Cortisol synthesis and secretion;GnRH secretion;Circadian entrainment	ko04020,ko04010,ko04925,ko04927,ko04929,ko04713	KOG2302	T-type voltage-gated Ca2+ channel, pore-forming alpha1I subunit	sp|Q9P0X4|CAC1I_HUMAN	Voltage-dependent T-type calcium channel subunit alpha-1I OS=Homo sapiens OX=9606 GN=CACNA1I PE=1 SV=1
Gga15209	Fmo3	NP_989910.1	flavin containing monooxygenase 3 [Gallus gallus]	GO:0004499;GO:0050661;GO:0005789;GO:0016021;GO:0050660	N,N-dimethylaniline monooxygenase activity;NADP binding;endoplasmic reticulum membrane;integral component of membrane;flavin adenine dinucleotide binding	K00485	FMO	http://www.genome.jp/dbget-bin/www_bget?ko:K00485	Drug metabolism - cytochrome P450	ko00982	-	-	sp|Q9EQ76|FMO3_RAT	Dimethylaniline monooxygenase [N-oxide-forming] 3 OS=Rattus norvegicus OX=10116 GN=Fmo3 PE=1 SV=1
Gga09352	dlx4b	XP_015154954.1	homeobox protein DLX-4 [Gallus gallus]	GO:0000981;GO:0003677;GO:0005634	DNA-binding transcription factor activity, RNA polymerase II-specific;DNA binding;nucleus	K09314	DLX1_4_6	http://www.genome.jp/dbget-bin/www_bget?ko:K09314	-	-	KOG0850	Transcription factor DLX and related proteins with LIM Zn-binding and HOX domains	sp|Q98878|DLX4B_DANRE	Homeobox protein Dlx4b OS=Danio rerio OX=7955 GN=dlx4b PE=2 SV=2
Gga04197	CIITA	XP_004945373.1	MHC class II transactivator isoform X1 [Gallus gallus]	-	-	K08060	CIITA	http://www.genome.jp/dbget-bin/www_bget?ko:K08060	Antigen processing and presentation	ko04612	-	-	sp|P33076|C2TA_HUMAN	MHC class II transactivator OS=Homo sapiens OX=9606 GN=CIITA PE=1 SV=3
Gga08781	-	NP_001338365.1	epidermal differentiation protein containing cysteine histidine motifs 3 [Gallus gallus]	-	-	-	-	-	-	-	-	-	-	-
Gga15869	CCL20	NP_989769.1	C-C motif chemokine 20 precursor [Gallus gallus]	GO:0035584;GO:0071346;GO:0070374;GO:0005615;GO:0031731;GO:0070098;GO:0043547;GO:0048020;GO:0002548;GO:0048247;GO:0071356;GO:0071347;GO:0006955;GO:0030593;GO:0006954;GO:0008009;GO:0007186;GO:2000406	calcium-mediated signaling using intracellular calcium source;cellular response to interferon-gamma;positive regulation of ERK1 and ERK2 cascade;extracellular space;CCR6 chemokine receptor binding;chemokine-mediated signaling pathway;positive regulation of GTPase activity;CCR chemokine receptor binding;monocyte chemotaxis;lymphocyte chemotaxis;cellular response to tumor necrosis factor;cellular r…	K14625	CCL20	http://www.genome.jp/dbget-bin/www_bget?ko:K14625	TNF signaling pathway;Cytokine-cytokine receptor interaction;Viral protein interaction with cytokine and cytokine receptor;Chemokine signaling pathway;IL-17 signaling pathway	ko04668,ko04060,ko04061,ko04062,ko04657	-	-	sp|P78556|CCL20_HUMAN	C-C motif chemokine 20 OS=Homo sapiens OX=9606 GN=CCL20 PE=1 SV=1
Gga16556	Cd180	XP_003642957.3	CD180 antigen [Gallus gallus]	GO:0006955;GO:0002224;GO:0016021;GO:0004888	immune response;toll-like receptor signaling pathway;integral component of membrane;transmembrane signaling receptor activity	K06555	CD180	http://www.genome.jp/dbget-bin/www_bget?ko:K06555	-	-	-	-	sp|Q62192|CD180_MOUSE	CD180 antigen OS=Mus musculus OX=10090 GN=Cd180 PE=1 SV=2
Gga01268	SH2D1B	NP_001265002.1	SH2 domain-containing protein 1B [Gallus gallus]	-	-	K07989	SH2D1B,EAT2	http://www.genome.jp/dbget-bin/www_bget?ko:K07989	Natural killer cell mediated cytotoxicity	ko04650	-	-	sp|O14796|SH21B_HUMAN	SH2 domain-containing protein 1B OS=Homo sapiens OX=9606 GN=SH2D1B PE=1 SV=2
Gga12696	zar1	XP_003641256.3	zygote arrest protein 1 [Gallus gallus]	-	-	K18762	ZAR1	http://www.genome.jp/dbget-bin/www_bget?ko:K18762	-	-	-	-	sp|Q7T3U0|ZAR1_XENLA	Zygote arrest protein 1 OS=Xenopus laevis OX=8355 GN=zar1 PE=2 SV=1
Gga06003	Ptchd3	XP_425978.4	patched domain-containing protein 3 [Gallus gallus]	GO:0016020;GO:0016021	membrane;integral component of membrane	K24682	PTCHD	http://www.genome.jp/dbget-bin/www_bget?ko:K24682	-	-	KOG1934	Predicted membrane protein (patched superfamily)	sp|Q0EEE2|PTHD3_MOUSE	Patched domain-containing protein 3 OS=Mus musculus OX=10090 GN=Ptchd3 PE=1 SV=1
Gga09802	CPAMD8	XP_025000180.1;XP_015155654.1;XP_025000179.1	C3 and PZP-like alpha-2-macroglobulin domain-containing protein 8 isoform X3 [Gallus gallus];C3 and PZP-like alpha-2-macroglobulin domain-containing protein 8 isoform X2 [Gallus gallus];C3 and PZP-like alpha-2-macroglobulin domain-containing protein 8 isoform X1 [Gallus gallus]	GO:0004867;GO:0005615	serine-type endopeptidase inhibitor activity;extracellular space	-	-	-	-	-	KOG1366	Alpha-macroglobulin	sp|Q8IZJ3|CPMD8_HUMAN	C3 and PZP-like alpha-2-macroglobulin domain-containing protein 8 OS=Homo sapiens OX=9606 GN=CPAMD8 PE=1 SV=2
Gga07770	PADI1	NP_001305368.1	protein-arginine deiminase type-1 [Gallus gallus]	GO:0004668;GO:0036414;GO:0005737;GO:0018101;GO:0005634;GO:0005509	protein-arginine deiminase activity;histone citrullination;cytoplasm;protein citrullination;nucleus;calcium ion binding	K01481	E3.5.3.15	http://www.genome.jp/dbget-bin/www_bget?ko:K01481	-	-	-	-	sp|Q9ULC6|PADI1_HUMAN	Protein-arginine deiminase type-1 OS=Homo sapiens OX=9606 GN=PADI1 PE=1 SV=2
Gga12667	PPAT	NP_001004401.1	amidophosphoribosyltransferase [Gallus gallus]	GO:0006189;GO:0006541;GO:0009113;GO:0051539;GO:0004044;GO:0051536;GO:0005829;GO:0009116;GO:0046872;GO:0016021	'de novo' IMP biosynthetic process;glutamine metabolic process;purine nucleobase biosynthetic process;4 iron, 4 sulfur cluster binding;amidophosphoribosyltransferase activity;iron-sulfur cluster binding;cytosol;nucleoside metabolic process;metal ion binding;integral component of membrane	K00764	purF,PPAT	http://www.genome.jp/dbget-bin/www_bget?ko:K00764	Alanine, aspartate and glutamate metabolism;Purine metabolism	ko00250,ko00230	KOG0572	Glutamine phosphoribosylpyrophosphate amidotransferase	sp|P28173|PUR1_CHICK	Amidophosphoribosyltransferase OS=Gallus gallus OX=9031 GN=PPAT PE=2 SV=1
Gga12127	LONRF3	XP_025005648.1;XP_004940903.1	LON peptidase N-terminal domain and RING finger protein 3 isoform X2 [Gallus gallus];LON peptidase N-terminal domain and RING finger protein 3 isoform X1 [Gallus gallus]	GO:0046872	metal ion binding	-	-	-	-	-	KOG4159	Predicted E3 ubiquitin ligase	sp|Q8HXH0|LONF3_MACFA;sp|Q496Y0|LONF3_HUMAN	LON peptidase N-terminal domain and RING finger protein 3 OS=Macaca fascicularis OX=9541 GN=LONRF3 PE=2 SV=1;LON peptidase N-terminal domain and RING finger protein 3 OS=Homo sapiens OX=9606 GN=LONRF3 PE=1 SV=1
Gga09118	PTPN22	XP_001235234.1	tyrosine-protein phosphatase non-receptor type 22 [Gallus gallus]	GO:0002230;GO:0070433;GO:0002685;GO:0004726;GO:0035335;GO:0032720;GO:0042307;GO:0070374;GO:0071663;GO:0032727;GO:0034141;GO:0034145;GO:0034165;GO:2000566;GO:1901222;GO:0071225;GO:0005634;GO:0032717;GO:0034157;GO:0032728;GO:0032715;GO:0009898;GO:0035644;GO:0004725;GO:0050852;GO:0030217;GO:0017124;GO:0005737;GO:0019900;GO:0050868;GO:1902523;GO:1903753	positive regulation of defense response to virus by host;negative regulation of nucleotide-binding oligomerization domain containing 2 signaling pathway;regulation of leukocyte migration;non-membrane spanning protein tyrosine phosphatase activity;peptidyl-tyrosine dephosphorylation;negative regulation of tumor necrosis factor production;positive regulation of protein import into nucleus;positive …	K18024	PTPN12_18_22	http://www.genome.jp/dbget-bin/www_bget?ko:K18024	-	-	-	-	sp|Q9Y2R2|PTN22_HUMAN	Tyrosine-protein phosphatase non-receptor type 22 OS=Homo sapiens OX=9606 GN=PTPN22 PE=1 SV=2
Gga11101	MCM3	POI25956.1	hypothetical protein CIB84_010294, partial [Bambusicola thoracicus]	GO:0005524;GO:0006267;GO:0003678;GO:0000727;GO:0003688;GO:0071162;GO:0003697;GO:0006270;GO:0006271;GO:0003677;GO:1902975;GO:0007049;GO:0005634;GO:0016787;GO:0005694;GO:0042555;GO:0003682	ATP binding;pre-replicative complex assembly involved in nuclear cell cycle DNA replication;DNA helicase activity;double-strand break repair via break-induced replication;DNA replication origin binding;CMG complex;single-stranded DNA binding;DNA replication initiation;DNA strand elongation involved in DNA replication;DNA binding;mitotic DNA replication initiation;cell cycle;nucleus;hydrolase acti…	K02541	MCM3	http://www.genome.jp/dbget-bin/www_bget?ko:K02541	Cell cycle;DNA replication	ko04110,ko03030	KOG0479	DNA replication licensing factor, MCM3 component	sp|Q5ZMN2|MCM3_CHICK	DNA replication licensing factor MCM3 OS=Gallus gallus OX=9031 GN=MCM3 PE=2 SV=1
Gga12333	HPGDS	NP_990342.1	hematopoietic prostaglandin D synthase [Gallus gallus]	GO:0005654;GO:2000255;GO:0006749;GO:0004364;GO:0042803;GO:0005509;GO:0001516;GO:0004667;GO:0005829;GO:0000287;GO:0006693	nucleoplasm;negative regulation of male germ cell proliferation;glutathione metabolic process;glutathione transferase activity;protein homodimerization activity;calcium ion binding;prostaglandin biosynthetic process;prostaglandin-D synthase activity;cytosol;magnesium ion binding;prostaglandin metabolic process	K04097	HPGDS	http://www.genome.jp/dbget-bin/www_bget?ko:K04097	Arachidonic acid metabolism;Glutathione metabolism;Drug metabolism - cytochrome P450;Metabolism of xenobiotics by cytochrome P450	ko00590,ko00480,ko00982,ko00980	KOG1695	Glutathione S-transferase	sp|O73888|HPGDS_CHICK	Hematopoietic prostaglandin D synthase OS=Gallus gallus OX=9031 GN=HPGDS PE=1 SV=3
Gga11092	GAL2	XP_015715126.1;P46158.2	antimicrobial peptide THP2 isoform X1 [Coturnix japonica];RecName: Full=Gallinacin-2; Short=Gal-2; AltName: Full=Beta-defensin 2; Flags: Precursor [Gallus gallus]	GO:0006952;GO:0060326;GO:0005615;GO:0005576;GO:0030141;GO:0042056;GO:0031731;GO:0042742	defense response;cell chemotaxis;extracellular space;extracellular region;secretory granule;chemoattractant activity;CCR6 chemokine receptor binding;defense response to bacterium	K21100	DEFB4	http://www.genome.jp/dbget-bin/www_bget?ko:K21100	IL-17 signaling pathway;NOD-like receptor signaling pathway	ko04657,ko04621	-	-	sp|P46158|GLL2_CHICK	Gallinacin-2 OS=Gallus gallus OX=9031 GN=GAL2 PE=1 SV=2
Gga08768	-	XP_015154006.1;XP_030910504.1	feather keratin 1-like isoform X1 [Gallus gallus];feather beta keratin-like [Melopsittacus undulatus]	GO:0005882;GO:0005200	intermediate filament;structural constituent of cytoskeleton	-	-	-	-	-	-	-	sp|P04458|KRFB_CHICK;sp|P02450|KRFC_CHICK	Feather keratin 2 OS=Gallus gallus OX=9031 PE=3 SV=3;Feather keratin 1 OS=Gallus gallus OX=9031 PE=3 SV=2
Gga15584	LRP8	XP_031458495.1;NP_990517.1	low-density lipoprotein receptor-related protein 8 isoform X2 [Phasianus colchicus];low-density lipoprotein receptor-related protein 8 precursor [Gallus gallus]	GO:0016021;GO:0005509;GO:0006897;GO:0021517	integral component of membrane;calcium ion binding;endocytosis;ventral spinal cord development	K20052	LRP8,APOER2	http://www.genome.jp/dbget-bin/www_bget?ko:K20052	-	-	-	-	sp|Q98931|LRP8_CHICK	Low-density lipoprotein receptor-related protein 8 OS=Gallus gallus OX=9031 GN=LRP8 PE=1 SV=1
Gga15740	NME9	XP_031452438.1	thioredoxin domain-containing protein 6 [Phasianus colchicus]	-	-	K03671	trxA	http://www.genome.jp/dbget-bin/www_bget?ko:K03671	NOD-like receptor signaling pathway	ko04621	KOG0907	Thioredoxin	sp|Q86XW9|TXND6_HUMAN	Thioredoxin domain-containing protein 6 OS=Homo sapiens OX=9606 GN=NME9 PE=2 SV=1
Gga08743	-	XP_015153846.1;OXB55936.1;POI23144.1	keratin isoform X1 [Gallus gallus];hypothetical protein ASZ78_012185 [Callipepla squamata];hypothetical protein CIB84_013105 [Bambusicola thoracicus]	GO:0005200;GO:0005882	structural constituent of cytoskeleton;intermediate filament	-	-	-	-	-	-	-	sp|P04459|KRSC_CHICK	Scale keratin OS=Gallus gallus OX=9031 PE=2 SV=3
Gga15953	MASP1	XP_015727423.1	mannan-binding lectin serine protease 1 isoform X1 [Coturnix japonica]	GO:0005509;GO:0030246;GO:0004252;GO:0006956;GO:0005576;GO:0001867	calcium ion binding;carbohydrate binding;serine-type endopeptidase activity;complement activation;extracellular region;complement activation, lectin pathway	K03992	MASP1	http://www.genome.jp/dbget-bin/www_bget?ko:K03992	Complement and coagulation cascades	ko04610	-	-	sp|P48740|MASP1_HUMAN	Mannan-binding lectin serine protease 1 OS=Homo sapiens OX=9606 GN=MASP1 PE=1 SV=3
Gga02771	NOX5	NP_001292401.2	NADPH oxidase 5 [Gallus gallus]	GO:0016491;GO:0016021;GO:0005509	oxidoreductase activity;integral component of membrane;calcium ion binding	K21424	NOX5	http://www.genome.jp/dbget-bin/www_bget?ko:K21424	-	-	KOG0039	Ferric reductase, NADH/NADPH oxidase and related proteins	sp|Q96PH1|NOX5_HUMAN	NADPH oxidase 5 OS=Homo sapiens OX=9606 GN=NOX5 PE=1 SV=1
Gga10282	SULT6B1	XP_025005071.1;XP_025005070.1	sulfotransferase 6B1 isoform X2 [Gallus gallus];sulfotransferase 6B1 isoform X1 [Gallus gallus]	-	-	K22523	SULT6B1	http://www.genome.jp/dbget-bin/www_bget?ko:K22523	-	-	-	-	sp|Q6WG18|ST6B1_PANTR;sp|P0CC03|ST6B1_MOUSE	Sulfotransferase 6B1 OS=Pan troglodytes OX=9598 GN=SULT6B1 PE=3 SV=2;Sulfotransferase 6B1 OS=Mus musculus OX=10090 GN=Sult6b1 PE=1 SV=1
Gga09242	-	XP_004948533.2;XP_003642818.3	feather keratin Cos1-1/Cos1-3/Cos2-1 isoform X1 [Gallus gallus];feather keratin Cos1-1/Cos1-3/Cos2-1 isoform X2 [Gallus gallus]	-	-	-	-	-	-	-	-	-	sp|Q9PSV3|KRF4_COLLI	Feather keratin Cos2-3 OS=Columba livia OX=8932 PE=3 SV=3
Gga15052	NCKAP5	XP_025008410.1;XP_015145420.1	nck-associated protein 5 isoform X3 [Gallus gallus];nck-associated protein 5 isoform X5 [Gallus gallus]	-	-	-	-	-	-	-	-	-	sp|O14513|NCKP5_HUMAN	Nck-associated protein 5 OS=Homo sapiens OX=9606 GN=NCKAP5 PE=1 SV=2
Gga08718	Slamf1	AFV08850.1	CD150, partial [Gallus gallus]	GO:0016021	integral component of membrane	K06536	SLAMF1,CD150	http://www.genome.jp/dbget-bin/www_bget?ko:K06536	-	-	-	-	sp|Q9QUM4|SLAF1_MOUSE;sp|Q95MM9|SLAF1_CANLF	Signaling lymphocytic activation molecule OS=Mus musculus OX=10090 GN=Slamf1 PE=1 SV=1;Signaling lymphocytic activation molecule OS=Canis lupus familiaris OX=9615 GN=SLAMF1 PE=1 SV=1
Gga17133	ODF3	XP_021238777.1;XP_015128807.1	outer dense fiber protein 3-like, partial [Numida meleagris];outer dense fiber protein 3-like [Gallus gallus]	-	-	-	-	-	-	-	-	-	sp|Q2TBH0|ODF3A_BOVIN;sp|Q96PU9|ODF3A_HUMAN	Outer dense fiber protein 3 OS=Bos taurus OX=9913 GN=ODF3 PE=2 SV=1;Outer dense fiber protein 3 OS=Homo sapiens OX=9606 GN=ODF3 PE=1 SV=1
Gga15722	AMER3	XP_004937030.1	APC membrane recruitment protein 3 [Gallus gallus]	GO:0005886;GO:0008013;GO:0016020;GO:0005546;GO:0060828	plasma membrane;beta-catenin binding;membrane;phosphatidylinositol-4,5-bisphosphate binding;regulation of canonical Wnt signaling pathway	-	-	-	-	-	-	-	sp|Q8N944|AMER3_HUMAN	APC membrane recruitment protein 3 OS=Homo sapiens OX=9606 GN=AMER3 PE=1 SV=2
Gga03080	CLEC3A	NP_001264547.1	C-type lectin domain family 3 member A precursor [Gallus gallus]	GO:0001503;GO:0005615	ossification;extracellular space	K17519	CLEC3A	http://www.genome.jp/dbget-bin/www_bget?ko:K17519	-	-	-	-	sp|Q28008|CLC3A_BOVIN	C-type lectin domain family 3 member A OS=Bos taurus OX=9913 GN=CLEC3A PE=2 SV=1
Gga12488	PRAG1	XP_015131925.1	tyrosine-protein kinase PRAG1 [Gallus gallus]	GO:0042802;GO:0016477;GO:0005925;GO:0006468;GO:0005634;GO:0008593;GO:0005524;GO:0004672	identical protein binding;cell migration;focal adhesion;protein phosphorylation;nucleus;regulation of Notch signaling pathway;ATP binding;protein kinase activity	K17537	SGK223	http://www.genome.jp/dbget-bin/www_bget?ko:K17537	-	-	-	-	sp|Q86YV5|PRAG1_HUMAN	Inactive tyrosine-protein kinase PRAG1 OS=Homo sapiens OX=9606 GN=PRAG1 PE=1 SV=4
Gga04200	TEKT5	XP_414934.3;XP_019476258.1	tektin-5 [Gallus gallus];tektin-5 [Meleagris gallopavo]	GO:0060271;GO:0060294;GO:0015630;GO:0036126;GO:0031514	cilium assembly;cilium movement involved in cell motility;microtubule cytoskeleton;sperm flagellum;motile cilium	K18632	TEKT5	http://www.genome.jp/dbget-bin/www_bget?ko:K18632	-	-	KOG2685	Cystoskeletal protein Tektin	sp|Q96M29|TEKT5_HUMAN	Tektin-5 OS=Homo sapiens OX=9606 GN=TEKT5 PE=1 SV=1
Gga00791	WEE2	XP_015142823.1	wee1-like protein kinase 2 [Gallus gallus]	GO:0045736;GO:0005654;GO:0004713;GO:0004672;GO:0060631;GO:0005524;GO:0035038;GO:1900194;GO:0005886;GO:0051321;GO:0004715;GO:0000278;GO:0080154;GO:0007143;GO:0000287;GO:0042327;GO:0005829;GO:0005634;GO:0004714	negative regulation of cyclin-dependent protein serine/threonine kinase activity;nucleoplasm;protein tyrosine kinase activity;protein kinase activity;regulation of meiosis I;ATP binding;female pronucleus assembly;negative regulation of oocyte maturation;plasma membrane;meiotic cell cycle;non-membrane spanning protein tyrosine kinase activity;mitotic cell cycle;regulation of fertilization;female m…	K06632	WEE1	http://www.genome.jp/dbget-bin/www_bget?ko:K06632	Cell cycle	ko04110	KOG0601	Cyclin-dependent kinase WEE1	sp|E1BTE1|WEE2_CHICK	Wee1-like protein kinase 2 OS=Gallus gallus OX=9031 GN=WEE2 PE=3 SV=1
Gga12029	EDNRB	XP_015133634.1;XP_015133630.1	endothelin receptor B subtype 2 isoform X3 [Gallus gallus];endothelin receptor B subtype 2 isoform X1 [Gallus gallus]	GO:0042310;GO:0016021;GO:0008217;GO:0048484;GO:0005886;GO:0004962	vasoconstriction;integral component of membrane;regulation of blood pressure;enteric nervous system development;plasma membrane;endothelin receptor activity	K04198	EDNRB	http://www.genome.jp/dbget-bin/www_bget?ko:K04198	Calcium signaling pathway;cGMP-PKG signaling pathway;Neuroactive ligand-receptor interaction;Melanogenesis;Relaxin signaling pathway	ko04020,ko04022,ko04080,ko04916,ko04926	-	-	sp|Q90328|EDNRB_COTJA	Endothelin receptor type B (Fragment) OS=Coturnix japonica OX=93934 GN=EDNRB PE=2 SV=1
Gga05823	GIMAP7	XP_004939120.1	GTPase IMAP family member 7 [Gallus gallus]	GO:0005525	GTP binding	-	-	-	-	-	-	-	sp|Q8NHV1|GIMA7_HUMAN	GTPase IMAP family member 7 OS=Homo sapiens OX=9606 GN=GIMAP7 PE=1 SV=1
Gga14325	LIPA	XP_426515.4	lysosomal acid lipase/cholesteryl ester hydrolase [Gallus gallus]	GO:0016042;GO:0016788	lipid catabolic process;hydrolase activity, acting on ester bonds	K01052	LIPA	http://www.genome.jp/dbget-bin/www_bget?ko:K01052	Lysosome;Steroid biosynthesis;Cholesterol metabolism	ko04142,ko00100,ko04979	-	-	sp|P38571|LICH_HUMAN	Lysosomal acid lipase/cholesteryl ester hydrolase OS=Homo sapiens OX=9606 GN=LIPA PE=1 SV=2
Gga11850	Sash3	XP_015715543.1;XP_015715542.1;NP_001026281.1	SAM and SH3 domain-containing protein 3 isoform X2 [Coturnix japonica];SAM and SH3 domain-containing protein 3 isoform X1 [Coturnix japonica];SAM and SH3 domain-containing protein 3 [Gallus gallus]	-	-	K23706	SASH3	http://www.genome.jp/dbget-bin/www_bget?ko:K23706	-	-	-	-	sp|Q8K352|SASH3_MOUSE	SAM and SH3 domain-containing protein 3 OS=Mus musculus OX=10090 GN=Sash3 PE=1 SV=2
Gga07533	EPB42	NP_001308488.1	protein 4.2 [Gallus gallus]	GO:0003810;GO:0018149	protein-glutamine gamma-glutamyltransferase activity;peptide cross-linking	K25094	EPB42	http://www.genome.jp/dbget-bin/www_bget?ko:K25094	-	-	-	-	sp|P16452|EPB42_HUMAN	Protein 4.2 OS=Homo sapiens OX=9606 GN=EPB42 PE=1 SV=3
Gga07385	LILRA2	CAQ87570.1;XP_015151704.1	Fc Receptor precursor [Gallus gallus];immunoglobulin superfamily member 1 isoform X1 [Gallus gallus]	GO:0016021	integral component of membrane	K14377	OSCAR	http://www.genome.jp/dbget-bin/www_bget?ko:K14377	Osteoclast differentiation	ko04380	-	-	sp|Q8N149|LIRA2_HUMAN	Leukocyte immunoglobulin-like receptor subfamily A member 2 OS=Homo sapiens OX=9606 GN=LILRA2 PE=1 SV=2
Gga08595	JAML	XP_015153742.1;XP_417915.4	junctional adhesion molecule-like isoform X2 [Gallus gallus];junctional adhesion molecule-like isoform X1 [Gallus gallus]	GO:0016021;GO:0050900;GO:0046629	integral component of membrane;leukocyte migration;gamma-delta T cell activation	-	-	-	-	-	-	-	sp|Q86YT9|JAML_HUMAN	Junctional adhesion molecule-like OS=Homo sapiens OX=9606 GN=JAML PE=1 SV=1
Gga14332	IFIT5	NP_001307351.1	interferon-induced protein with tetratricopeptide repeats 5 [Gallus gallus]	-	-	K24850	IFIT5	http://www.genome.jp/dbget-bin/www_bget?ko:K24850	-	-	-	-	sp|Q13325|IFIT5_HUMAN	Interferon-induced protein with tetratricopeptide repeats 5 OS=Homo sapiens OX=9606 GN=IFIT5 PE=1 SV=1
Gga02403	-	POI30394.1	hypothetical protein CIB84_005856, partial [Bambusicola thoracicus]	-	-	K06856	IGH	http://www.genome.jp/dbget-bin/www_bget?ko:K06856	Phagosome;Calcium signaling pathway;NF-kappa B signaling pathway;PI3K-Akt signaling pathway;Phospholipase D signaling pathway;B cell receptor signaling pathway;Fc epsilon RI signaling pathway;Fc gamma R-mediated phagocytosis;Hematopoietic cell lineage;Intestinal immune network for IgA production;Natural killer cell mediated cytotoxicity;Neutrophil extracellular trap formation	ko04145,ko04020,ko04064,ko04151,ko04072,ko04662,ko04664,ko04666,ko04640,ko04672,ko04650,ko04613	-	-	-	-
Gga09538	Phf7	XP_025000166.1	PHD finger protein 7-like [Gallus gallus]	-	-	K22371	G2H3	http://www.genome.jp/dbget-bin/www_bget?ko:K22371	-	-	-	-	sp|Q9DAG9|PHF7_MOUSE	PHD finger protein 7 OS=Mus musculus OX=10090 GN=Phf7 PE=1 SV=1
Gga14694	Lss	NP_001006514.2	lanosterol synthase [Gallus gallus]	GO:0005811;GO:0042300;GO:0031647;GO:0006695;GO:0005789;GO:0016104;GO:0000250	lipid droplet;beta-amyrin synthase activity;regulation of protein stability;cholesterol biosynthetic process;endoplasmic reticulum membrane;triterpenoid biosynthetic process;lanosterol synthase activity	K01852	LSS,ERG7	http://www.genome.jp/dbget-bin/www_bget?ko:K01852	Steroid biosynthesis	ko00100	KOG0497	Oxidosqualene-lanosterol cyclase and related proteins	sp|P48450|LSS_RAT	Lanosterol synthase OS=Rattus norvegicus OX=10116 GN=Lss PE=1 SV=2
Gga12453	PLAC8	XP_025005526.1;POI26680.1;XP_015131809.1	placenta-specific 8-like 1 isoform X1 [Gallus gallus];hypothetical protein CIB84_009570, partial [Bambusicola thoracicus];placenta-specific 8-like 1 isoform X2 [Gallus gallus]	GO:0045944	positive regulation of transcription by RNA polymerase II	-	-	-	-	-	-	-	sp|Q9NZF1|PLAC8_HUMAN;sp|Q3ZCB2|PLAC8_BOVIN	Placenta-specific gene 8 protein OS=Homo sapiens OX=9606 GN=PLAC8 PE=2 SV=1;Placenta-specific gene 8 protein OS=Bos taurus OX=9913 GN=PLAC8 PE=3 SV=1
Gga01598	Mroh2b	XP_025001928.1	maestro heat-like repeat-containing protein family member 2B [Gallus gallus]	-	-	-	-	-	-	-	-	-	sp|Q7M6Y6|MRO2B_MOUSE	Maestro heat-like repeat-containing protein family member 2B OS=Mus musculus OX=10090 GN=Mroh2b PE=1 SV=2
Gga11213	-	XP_025001719.1;XP_423742.1	uncharacterized protein LOC769729 isoform X1 [Gallus gallus];uncharacterized protein LOC426064 isoform X1 [Gallus gallus]	GO:0005886;GO:0044179;GO:0019898;GO:0044218	plasma membrane;hemolysis in other organism;extrinsic component of membrane;other organism cell membrane	-	-	-	-	-	-	-	-	-
Gga02931	MLKL	XP_015134716.1	mixed lineage kinase domain-like protein [Gallus gallus]	GO:0005886;GO:0007166;GO:0004672;GO:0004706;GO:0044877;GO:0005524;GO:0070207;GO:0019901;GO:0005634;GO:0005829;GO:0007257;GO:0097527;GO:0051607;GO:0097528;GO:0030054	plasma membrane;cell surface receptor signaling pathway;protein kinase activity;JUN kinase kinase kinase activity;protein-containing complex binding;ATP binding;protein homotrimerization;protein kinase binding;nucleus;cytosol;obsolete activation of JUN kinase activity;necroptotic signaling pathway;defense response to virus;execution phase of necroptosis;cell junction	K08849	MLKL	http://www.genome.jp/dbget-bin/www_bget?ko:K08849	Necroptosis;TNF signaling pathway	ko04217,ko04668	-	-	sp|Q8NB16|MLKL_HUMAN	Mixed lineage kinase domain-like protein OS=Homo sapiens OX=9606 GN=MLKL PE=1 SV=1
Gga05077	LHX3	NP_001025506.1;POI26347.1	LIM/homeobox protein Lhx3 [Gallus gallus];hypothetical protein CIB84_009902, partial [Bambusicola thoracicus]	GO:0046872;GO:0000977;GO:0006357;GO:0021521;GO:0005634;GO:0008045;GO:0003677;GO:0043066;GO:0021983;GO:0000978;GO:0021526;GO:0048839;GO:0001085;GO:0021520;GO:0021527;GO:0000981;GO:0001228;GO:0030182;GO:0005667	metal ion binding;RNA polymerase II transcription regulatory region sequence-specific DNA binding;regulation of transcription by RNA polymerase II;ventral spinal cord interneuron specification;nucleus;motor neuron axon guidance;DNA binding;negative regulation of apoptotic process;pituitary gland development;RNA polymerase II cis-regulatory region sequence-specific DNA binding;medial motor column …	K09374	LHX3_4	http://www.genome.jp/dbget-bin/www_bget?ko:K09374	-	-	KOG0490	Transcription factor, contains HOX domain	sp|P53412|LHX3_CHICK	LIM/homeobox protein Lhx3 OS=Gallus gallus OX=9031 GN=LHX3 PE=2 SV=1
Gga17088	CDKN2B	NP_989764.1	cyclin-dependent kinase 4 inhibitor B [Gallus gallus]	-	-	K04685	CDKN2B,P15,INK4B	http://www.genome.jp/dbget-bin/www_bget?ko:K04685	Cell cycle;Cellular senescence;FoxO signaling pathway;TGF-beta signaling pathway	ko04110,ko04218,ko04068,ko04350	-	-	sp|Q2KJD8|CDN2B_BOVIN	Cyclin-dependent kinase 4 inhibitor B OS=Bos taurus OX=9913 GN=CDKN2B PE=2 SV=1
Gga13803	Pkdcc	XP_421361.3	extracellular tyrosine-protein kinase PKDCC [Gallus gallus]	GO:0016021;GO:0005524;GO:0004715	integral component of membrane;ATP binding;non-membrane spanning protein tyrosine kinase activity	K17548	PKDCC	http://www.genome.jp/dbget-bin/www_bget?ko:K17548	-	-	-	-	sp|Q5RJI4|PKDCC_MOUSE	Extracellular tyrosine-protein kinase PKDCC OS=Mus musculus OX=10090 GN=Pkdcc PE=1 SV=2
Gga08190	NKL	NP_001038145.1	granulysin precursor [Gallus gallus]	GO:0042742;GO:0061844;GO:0006629;GO:0031640	defense response to bacterium;antimicrobial humoral immune response mediated by antimicrobial peptide;lipid metabolic process;killing of cells of other organism	-	-	-	-	-	-	-	sp|Q29075|NKL_PIG	Antimicrobial peptide NK-lysin (Fragment) OS=Sus scrofa OX=9823 GN=NKL PE=1 SV=1
Gga08757	-	POI23145.1;NP_001264736.1	hypothetical protein CIB84_013106 [Bambusicola thoracicus];feather keratin 1-like [Gallus gallus]	GO:0005882;GO:0005200	intermediate filament;structural constituent of cytoskeleton	-	-	-	-	-	-	-	sp|P02450|KRFC_CHICK	Feather keratin 1 OS=Gallus gallus OX=9031 PE=3 SV=2
Gga02351	-	P55806.1	RecName: Full=NAD(P)(+)--arginine ADP-ribosyltransferase 1; AltName: Full=Mono(ADP-ribosyl)transferase 1; Short=AT1; Flags: Precursor [Gallus gallus]	GO:0106274;GO:0003950;GO:0044194;GO:0006471;GO:0018120;GO:0046677;GO:0005615;GO:0106275	NAD+-protein-arginine ADP-ribosyltransferase activity;NAD+ ADP-ribosyltransferase activity;cytolytic granule;protein ADP-ribosylation;peptidyl-arginine ADP-ribosylation;response to antibiotic;extracellular space;NADP+-protein-arginine ADP-ribosyltransferase activity	K06716	ART1,CD296	http://www.genome.jp/dbget-bin/www_bget?ko:K06716	-	-	-	-	sp|P55806|NRT1_CHICK	NAD(P)(+)--arginine ADP-ribosyltransferase 1 OS=Gallus gallus OX=9031 PE=1 SV=1
Gga11677	-	XP_015706731.1;XP_015706732.1	membrane-associated tyrosine- and threonine-specific cdc2-inhibitory kinase-like isoform X1 [Coturnix japonica];membrane-associated tyrosine- and threonine-specific cdc2-inhibitory kinase-like isoform X2 [Coturnix japonica]	GO:0005524;GO:0004672	ATP binding;protein kinase activity	K06633	PKMYT	http://www.genome.jp/dbget-bin/www_bget?ko:K06633	Cell cycle;Oocyte meiosis;Progesterone-mediated oocyte maturation	ko04110,ko04114,ko04914	-	-	-	-
Gga03159	Cpne7	XP_021264491.1;XP_414211.4;KAG0117246.1	copine-7 isoform X4 [Numida meleagris];copine-7 [Gallus gallus];hypothetical protein IHE44_002892 [Lamprotornis superbus]	-	-	K24525	CPNE4_6_7	http://www.genome.jp/dbget-bin/www_bget?ko:K24525	-	-	KOG1327	Copine	sp|H1UBN0|CPNE7_RAT	Copine-7 OS=Rattus norvegicus OX=10116 GN=Cpne7 PE=1 SV=1
Gga01350	CHODL	XP_004938415.1;XP_001231435.1;XP_416682.2	chondrolectin isoform X5 [Gallus gallus];chondrolectin isoform X4 [Gallus gallus];chondrolectin isoform X1 [Gallus gallus]	GO:0050772;GO:0048471;GO:0005829;GO:0005813;GO:0005737;GO:0016021	positive regulation of axonogenesis;perinuclear region of cytoplasm;cytosol;centrosome;cytoplasm;integral component of membrane	K10078	CHODL	http://www.genome.jp/dbget-bin/www_bget?ko:K10078	-	-	-	-	sp|Q9H9P2|CHODL_HUMAN	Chondrolectin OS=Homo sapiens OX=9606 GN=CHODL PE=1 SV=2
Gga09876	BUB1	NP_001012888.1	mitotic checkpoint serine/threonine-protein kinase BUB1 [Gallus gallus]	GO:0007094;GO:0005524;GO:0004672	mitotic spindle assembly checkpoint signaling;ATP binding;protein kinase activity	K02178	BUB1	http://www.genome.jp/dbget-bin/www_bget?ko:K02178	Cell cycle;Oocyte meiosis;Progesterone-mediated oocyte maturation	ko04110,ko04114,ko04914	KOG1166	Mitotic checkpoint serine/threonine protein kinase	sp|O43683|BUB1_HUMAN	Mitotic checkpoint serine/threonine-protein kinase BUB1 OS=Homo sapiens OX=9606 GN=BUB1 PE=1 SV=1
Gga13222	LYVE1	NP_001186516.1	lymphatic vessel endothelial hyaluronic acid receptor 1 [Gallus gallus]	GO:0005540;GO:0005886;GO:0016021;GO:0004888;GO:0007155;GO:0006027	hyaluronic acid binding;plasma membrane;integral component of membrane;transmembrane signaling receptor activity;cell adhesion;glycosaminoglycan catabolic process	K19012	LYVE1	http://www.genome.jp/dbget-bin/www_bget?ko:K19012	-	-	-	-	sp|Q6UC88|LYVE1_BOVIN	Lymphatic vessel endothelial hyaluronic acid receptor 1 OS=Bos taurus OX=9913 GN=LYVE1 PE=1 SV=1
Gga08280	MAP3K6	XP_024998869.1;XP_024998868.1	mitogen-activated protein kinase kinase kinase 6 isoform X4 [Gallus gallus];mitogen-activated protein kinase kinase kinase 6 isoform X3 [Gallus gallus]	-	-	K04425	MAP3K6,ASK2	http://www.genome.jp/dbget-bin/www_bget?ko:K04425	MAPK signaling pathway	ko04010	KOG4279	Serine/threonine protein kinase	sp|O95382|M3K6_HUMAN	Mitogen-activated protein kinase kinase kinase 6 OS=Homo sapiens OX=9606 GN=MAP3K6 PE=1 SV=3
Gga11941	GPC3	XP_015134145.2;XP_025006018.1;XP_025006019.1	glypican-3 isoform X3 [Gallus gallus];glypican-3 isoform X1 [Gallus gallus];glypican-3 isoform X2 [Gallus gallus]	GO:0009966;GO:0062023;GO:0046658	regulation of signal transduction;collagen-containing extracellular matrix;anchored component of plasma membrane	K08109	GPC3	http://www.genome.jp/dbget-bin/www_bget?ko:K08109	-	-	-	-	sp|P51654|GPC3_HUMAN	Glypican-3 OS=Homo sapiens OX=9606 GN=GPC3 PE=1 SV=1
Gga02886	LCAT	XP_010716166.1;NP_001280023.1	phosphatidylcholine-sterol acyltransferase [Meleagris gallopavo];phosphatidylcholine-sterol acyltransferase precursor [Gallus gallus]	GO:0008203;GO:0004607;GO:0006629;GO:0004806;GO:0034435;GO:0046470;GO:0005615;GO:0008374	cholesterol metabolic process;phosphatidylcholine-sterol O-acyltransferase activity;lipid metabolic process;triglyceride lipase activity;cholesterol esterification;phosphatidylcholine metabolic process;extracellular space;O-acyltransferase activity	K00650	LCAT	http://www.genome.jp/dbget-bin/www_bget?ko:K00650	Glycerophospholipid metabolism;Cholesterol metabolism	ko00564,ko04979	KOG2369	Lecithin:cholesterol acyltransferase (LCAT)/Acyl-ceramide synthase	sp|P53760|LCAT_CHICK	Phosphatidylcholine-sterol acyltransferase (Fragment) OS=Gallus gallus OX=9031 GN=LCAT PE=1 SV=1
Gga09552	SLC1A6	XP_004948712.1;XP_031460628.1	excitatory amino acid transporter 4 isoform X1 [Gallus gallus];LOW QUALITY PROTEIN: excitatory amino acid transporter 4-like [Phasianus colchicus]	GO:0015293;GO:0016021	symporter activity;integral component of membrane	K05617	SLC1A6,EAAT4	http://www.genome.jp/dbget-bin/www_bget?ko:K05617	Glutamatergic synapse;Synaptic vesicle cycle	ko04724,ko04721	-	-	sp|P48664|EAA4_HUMAN	Excitatory amino acid transporter 4 OS=Homo sapiens OX=9606 GN=SLC1A6 PE=2 SV=1
Gga03906	shroom1	XP_003210545.2	protein Shroom1 isoform X2 [Meleagris gallopavo]	GO:0005874;GO:0051015;GO:0005737	microtubule;actin filament binding;cytoplasm	K18625	SHROOM	http://www.genome.jp/dbget-bin/www_bget?ko:K18625	-	-	-	-	sp|Q01613|SHRM1_XENLA	Protein Shroom1 OS=Xenopus laevis OX=8355 GN=shroom1 PE=1 SV=1
Gga14858	dll4	XP_025008373.1	LOW QUALITY PROTEIN: homeobox protein DLX-2 [Gallus gallus]	GO:0000981;GO:0005634;GO:0003677	DNA-binding transcription factor activity, RNA polymerase II-specific;nucleus;DNA binding	K18488	DLX2	http://www.genome.jp/dbget-bin/www_bget?ko:K18488	-	-	KOG0850	Transcription factor DLX and related proteins with LIM Zn-binding and HOX domains	sp|P53775|DLL4_XENLA	Homeobox protein DLL-4 OS=Xenopus laevis OX=8355 GN=dll4 PE=2 SV=1
Gga10676	slc22a16	XP_419787.3	solute carrier family 22 member 16 isoform X1 [Gallus gallus]	GO:0007338;GO:0016021;GO:0015101;GO:0046717;GO:0005829;GO:0015226;GO:0015695;GO:0005275;GO:0030317;GO:0022857;GO:0005886	single fertilization;integral component of membrane;organic cation transmembrane transporter activity;acid secretion;cytosol;carnitine transmembrane transporter activity;organic cation transport;amine transmembrane transporter activity;flagellated sperm motility;transmembrane transporter activity;plasma membrane	K08212	SLC22A16	http://www.genome.jp/dbget-bin/www_bget?ko:K08212	-	-	KOG0255	Synaptic vesicle transporter SVOP and related transporters (major facilitator superfamily)	sp|Q66KG0|S22AG_XENLA	Solute carrier family 22 member 16 OS=Xenopus laevis OX=8355 GN=slc22a16 PE=2 SV=2
Gga03849	Tmsb4x	XP_015731087.1;OPJ88154.1	protein Wnt-8a [Coturnix japonica];thymosin beta-12 [Patagioenas fasciata monilis]	GO:0007015;GO:0060173;GO:0060070;GO:0007492;GO:0005125;GO:0060828;GO:0016055;GO:0003785;GO:0010085;GO:0045165;GO:0045743;GO:0035116;GO:0005856;GO:0005109;GO:0007275;GO:0005615;GO:0009949;GO:0000902;GO:0005576;GO:0090270;GO:0030182;GO:0048561;GO:0005102;GO:0032880	actin filament organization;limb development;canonical Wnt signaling pathway;endoderm development;cytokine activity;regulation of canonical Wnt signaling pathway;Wnt signaling pathway;actin monomer binding;polarity specification of proximal/distal axis;cell fate commitment;positive regulation of fibroblast growth factor receptor signaling pathway;embryonic hindlimb morphogenesis;cytoskeleton;friz…	K00714;K05764	WNT8;TMSB4	http://www.genome.jp/dbget-bin/www_bget?ko:K00714;http://www.genome.jp/dbget-bin/www_bget?ko:K05764	Signaling pathways regulating pluripotency of stem cells;Hippo signaling pathway;Wnt signaling pathway;mTOR signaling pathway;Melanogenesis;Regulation of actin cytoskeleton	ko04550,ko04390,ko04310,ko04150,ko04916,ko04810	-	-	sp|P20065|TYB4_MOUSE;sp|P51030|WNT8C_CHICK	Thymosin beta-4 OS=Mus musculus OX=10090 GN=Tmsb4x PE=1 SV=1;Protein Wnt-8c OS=Gallus gallus OX=9031 GN=WNT8C PE=2 SV=1
Gga05592	TMEM132E	XP_015151505.1;XP_021271796.1	transmembrane protein 132E [Gallus gallus];transmembrane protein 132E [Numida meleagris]	GO:0016021;GO:0035677	integral component of membrane;posterior lateral line neuromast hair cell development	K17599	TMEM132	http://www.genome.jp/dbget-bin/www_bget?ko:K17599	-	-	KOG4789	Uncharacterized conserved protein	sp|Q6IEE7|T132E_HUMAN	Transmembrane protein 132E OS=Homo sapiens OX=9606 GN=TMEM132E PE=2 SV=2
Gga09536	Phf7	XP_025000166.1	PHD finger protein 7-like [Gallus gallus]	-	-	K22371	G2H3	http://www.genome.jp/dbget-bin/www_bget?ko:K22371	-	-	-	-	sp|Q9DAG9|PHF7_MOUSE	PHD finger protein 7 OS=Mus musculus OX=10090 GN=Phf7 PE=1 SV=1
Gga07248	SLA	XP_015138563.1	src-like-adapter isoform X1 [Gallus gallus]	GO:0009966;GO:0005737	regulation of signal transduction;cytoplasm	K23698	SLA	http://www.genome.jp/dbget-bin/www_bget?ko:K23698	-	-	-	-	sp|Q13239|SLAP1_HUMAN	Src-like-adapter OS=Homo sapiens OX=9606 GN=SLA PE=1 SV=3
Gga17020	HEMGN	XP_430508.3;XP_004949672.1	hemogen isoform X1 [Gallus gallus];hemogen isoform X2 [Gallus gallus]	GO:0030154	cell differentiation	-	-	-	-	-	-	-	sp|Q9BXL5|HEMGN_HUMAN	Hemogen OS=Homo sapiens OX=9606 GN=HEMGN PE=1 SV=1
Gga01206	Xcl1	POI31530.1	hypothetical protein CIB84_004719, partial [Bambusicola thoracicus]	GO:0030593;GO:0006955;GO:0071347;GO:0071356;GO:0048247;GO:0002548;GO:0007186;GO:0008009;GO:0006954;GO:0005615;GO:0070374;GO:0071346;GO:0048020;GO:0043547;GO:0070098	neutrophil chemotaxis;immune response;cellular response to interleukin-1;cellular response to tumor necrosis factor;lymphocyte chemotaxis;monocyte chemotaxis;G protein-coupled receptor signaling pathway;chemokine activity;inflammatory response;extracellular space;positive regulation of ERK1 and ERK2 cascade;cellular response to interferon-gamma;CCR chemokine receptor binding;positive regulation o…	K05507	XCL1,SCM1	http://www.genome.jp/dbget-bin/www_bget?ko:K05507	Cytokine-cytokine receptor interaction;Viral protein interaction with cytokine and cytokine receptor;Chemokine signaling pathway	ko04060,ko04061,ko04062	-	-	sp|P47993|XCL1_MOUSE	Lymphotactin OS=Mus musculus OX=10090 GN=Xcl1 PE=2 SV=1
Gga08773	-	NP_001338371.1	keratin-associated protein 21-1-like [Gallus gallus]	GO:0005882;GO:0005200	intermediate filament;structural constituent of cytoskeleton	-	-	-	-	-	-	-	-	-
Gga02211	-	KAF7250892.1	Adhesion G protein-coupled receptor E1 [Varanus komodoensis]	GO:0016021;GO:0030688;GO:0006364	integral component of membrane;preribosome, small subunit precursor;rRNA processing	K14849	RRP1	http://www.genome.jp/dbget-bin/www_bget?ko:K14849	-	-	-	-	-	-
Gga09439	IKZF3	XP_024999720.1;XP_024999718.1	zinc finger protein Aiolos isoform X5 [Gallus gallus];zinc finger protein Aiolos isoform X3 [Gallus gallus]	GO:0001228;GO:0042826;GO:0030888;GO:0005654;GO:0009617;GO:0003700;GO:0045577;GO:1990841;GO:0042803;GO:0000978;GO:0006357;GO:0005829;GO:0042981	DNA-binding transcription activator activity, RNA polymerase II-specific;histone deacetylase binding;regulation of B cell proliferation;nucleoplasm;response to bacterium;DNA-binding transcription factor activity;regulation of B cell differentiation;promoter-specific chromatin binding;protein homodimerization activity;RNA polymerase II cis-regulatory region sequence-specific DNA binding;regulation…	K09220	IKZF,ZNFN1A	http://www.genome.jp/dbget-bin/www_bget?ko:K09220	-	-	-	-	sp|A2VDW9|IKZF3_BOVIN	Zinc finger protein Aiolos OS=Bos taurus OX=9913 GN=IKZF3 PE=2 SV=1
Gga15198	-	XP_430147.2	tumor necrosis factor ligand superfamily member 4 [Gallus gallus]	GO:0005125;GO:0016021	cytokine activity;integral component of membrane	K05469	TNFSF4,OX40L,CD252	http://www.genome.jp/dbget-bin/www_bget?ko:K05469	Cytokine-cytokine receptor interaction	ko04060	-	-	-	-
Gga08627	-	XP_001234251.1	uncharacterized protein C11orf52 homolog [Gallus gallus]	-	-	-	-	-	-	-	-	-	sp|Q9D8L0|CK052_MOUSE	Uncharacterized protein C11orf52 homolog OS=Mus musculus OX=10090 PE=2 SV=1
Gga14336	Kif20b	XP_025007781.1;XP_025007782.1	kinesin-like protein KIF20B isoform X2 [Gallus gallus];kinesin-like protein KIF20B isoform X3 [Gallus gallus]	-	-	K10402	KIF20	http://www.genome.jp/dbget-bin/www_bget?ko:K10402	-	-	KOG0247	Kinesin-like protein	sp|Q80WE4|KI20B_MOUSE	Kinesin-like protein KIF20B OS=Mus musculus OX=10090 GN=Kif20b PE=1 SV=3
Gga16470	PLCXD3	XP_003642980.1	PI-PLC X domain-containing protein 3 [Gallus gallus]	GO:0008081;GO:0006629	phosphoric diester hydrolase activity;lipid metabolic process	-	-	-	-	-	KOG4306	Glycosylphosphatidylinositol-specific phospholipase C	sp|A6QNU9|PLCX3_BOVIN	PI-PLC X domain-containing protein 3 OS=Bos taurus OX=9913 GN=PLCXD3 PE=2 SV=1
Gga01551	PPEF1	XP_004934741.1	serine/threonine-protein phosphatase with EF-hands 1 isoform X1 [Gallus gallus]	GO:0030145;GO:0106307;GO:0106306;GO:0050906;GO:0005634;GO:0005829;GO:0005506;GO:0005509;GO:0004722	manganese ion binding;protein threonine phosphatase activity;protein serine phosphatase activity;detection of stimulus involved in sensory perception;nucleus;cytosol;iron ion binding;calcium ion binding;protein serine/threonine phosphatase activity	K13807	PPEF,PPP7C	http://www.genome.jp/dbget-bin/www_bget?ko:K13807	Phototransduction - fly	ko04745	KOG0376	Serine-threonine phosphatase 2A, catalytic subunit	sp|O14829|PPE1_HUMAN	Serine/threonine-protein phosphatase with EF-hands 1 OS=Homo sapiens OX=9606 GN=PPEF1 PE=1 SV=1
Gga04066	MYO15A	XP_015149899.1	unconventional myosin-XV isoform X3 [Gallus gallus]	-	-	K10361	MYO15	http://www.genome.jp/dbget-bin/www_bget?ko:K10361	-	-	KOG4229	Myosin VII, myosin IXB and related myosins	sp|Q9UKN7|MYO15_HUMAN	Unconventional myosin-XV OS=Homo sapiens OX=9606 GN=MYO15A PE=1 SV=2
Gga11000	Prkg1	XP_025004879.1	cGMP-dependent protein kinase 1-like isoform X1 [Gallus gallus]	GO:0030553;GO:0004692;GO:0005524	cGMP binding;cGMP-dependent protein kinase activity;ATP binding	K19477	PRKG2	http://www.genome.jp/dbget-bin/www_bget?ko:K19477	Gap junction;cGMP-PKG signaling pathway;Salivary secretion;Regulation of lipolysis in adipocytes;Renin secretion;Circadian entrainment;Thermogenesis;Platelet activation;Long-term depression;Olfactory transduction	ko04540,ko04022,ko04970,ko04923,ko04924,ko04713,ko04714,ko04611,ko04730,ko04740	KOG0614	cGMP-dependent protein kinase	sp|P0C605|KGP1_MOUSE	cGMP-dependent protein kinase 1 OS=Mus musculus OX=10090 GN=Prkg1 PE=1 SV=1
Gga11836	GPR174	NP_001008464.1	probable G-protein coupled receptor 174 [Gallus gallus]	GO:0004930;GO:0005887;GO:0016021;GO:0035025;GO:0051482	G protein-coupled receptor activity;integral component of plasma membrane;integral component of membrane;positive regulation of Rho protein signal transduction;positive regulation of cytosolic calcium ion concentration involved in phospholipase C-activating G protein-coupled signaling pathway	K08391	GPR174	http://www.genome.jp/dbget-bin/www_bget?ko:K08391	-	-	-	-	sp|Q9BXC1|GP174_HUMAN	Probable G-protein coupled receptor 174 OS=Homo sapiens OX=9606 GN=GPR174 PE=2 SV=1
Gga08233	NKAIN1	XP_015153056.1	sodium/potassium-transporting ATPase subunit beta-1-interacting protein 1 isoform X2 [Gallus gallus]	GO:0005886;GO:0016021	plasma membrane;integral component of membrane	K22735	NKAIN	http://www.genome.jp/dbget-bin/www_bget?ko:K22735	-	-	-	-	sp|Q4KMZ8|NKAI1_HUMAN	Sodium/potassium-transporting ATPase subunit beta-1-interacting protein 1 OS=Homo sapiens OX=9606 GN=NKAIN1 PE=2 SV=3
Gga03907	GDF9	AAT74587.1	growth differentiation factor 9 [Gallus gallus]	GO:0005576;GO:0005615;GO:0010862;GO:0030509;GO:0008083;GO:0060395;GO:2000870;GO:0008284;GO:0005125;GO:0070698	extracellular region;extracellular space;positive regulation of pathway-restricted SMAD protein phosphorylation;BMP signaling pathway;growth factor activity;SMAD protein signal transduction;regulation of progesterone secretion;positive regulation of cell population proliferation;cytokine activity;type I activin receptor binding	K22673	GDF9	http://www.genome.jp/dbget-bin/www_bget?ko:K22673	Cytokine-cytokine receptor interaction	ko04060	KOG3900	Transforming growth factor beta, bone morphogenetic protein and related proteins	sp|A9CB18|GDF9_PAPAN	Growth/differentiation factor 9 OS=Papio anubis OX=9555 GN=GDF9 PE=3 SV=1
Gga02173	HEPHL1	XP_015135978.1;XP_025002663.1	hephaestin-like protein 1 isoform X1 [Gallus gallus];hephaestin-like protein 1 isoform X2 [Gallus gallus]	-	-	K14735	HEPH	http://www.genome.jp/dbget-bin/www_bget?ko:K14735	Porphyrin and chlorophyll metabolism;Mineral absorption	ko00860,ko04978	-	-	sp|Q6MZM0|HPHL1_HUMAN	Ferroxidase HEPHL1 OS=Homo sapiens OX=9606 GN=HEPHL1 PE=1 SV=2
Gga06354	CCR4	NP_001026162.1	C-C motif chemokine receptor 8 [Gallus gallus]	GO:0019722;GO:0009897;GO:0004950;GO:0060326;GO:0016021;GO:0005769;GO:0006935;GO:0016493;GO:0006955;GO:0007204;GO:0019957	calcium-mediated signaling;external side of plasma membrane;chemokine receptor activity;cell chemotaxis;integral component of membrane;early endosome;chemotaxis;C-C chemokine receptor activity;immune response;positive regulation of cytosolic calcium ion concentration;C-C chemokine binding	K04183	CCR8,CDw198	http://www.genome.jp/dbget-bin/www_bget?ko:K04183	Cytokine-cytokine receptor interaction;Viral protein interaction with cytokine and cytokine receptor;Chemokine signaling pathway	ko04060,ko04061,ko04062	-	-	sp|P51679|CCR4_HUMAN	C-C chemokine receptor type 4 OS=Homo sapiens OX=9606 GN=CCR4 PE=1 SV=1
Gga08579	APOA1	XP_015153457.1;OPJ68294.1	apolipoprotein A-I isoform X1 [Gallus gallus];serine/threonine-protein kinase SIK3 [Patagioenas fasciata monilis]	GO:0004672;GO:0055091;GO:0042158;GO:0051345;GO:0008211;GO:0070653;GO:0005524;GO:0050728;GO:0015485;GO:0018158;GO:0030325;GO:0042632;GO:0070508;GO:0043691;GO:0034364;GO:1900026;GO:0050766;GO:0045499;GO:0030300;GO:0005576;GO:0031072;GO:0005615;GO:0051496;GO:0018206;GO:0002719;GO:0005543;GO:0030139;GO:0032489;GO:0034375;GO:0051346;GO:0010873;GO:0034115;GO:1902995;GO:0019899;GO:0008035;GO:0034191;GO:…	protein kinase activity;phospholipid homeostasis;lipoprotein biosynthetic process;positive regulation of hydrolase activity;glucocorticoid metabolic process;high-density lipoprotein particle receptor binding;ATP binding;negative regulation of inflammatory response;cholesterol binding;protein oxidation;adrenal gland development;cholesterol homeostasis;cholesterol import;reverse cholesterol transpo…	K19009;K08757	SIK3;APOA1	http://www.genome.jp/dbget-bin/www_bget?ko:K19009;http://www.genome.jp/dbget-bin/www_bget?ko:K08757	Cholesterol metabolism;Fat digestion and absorption;Vitamin digestion and absorption;PPAR signaling pathway	ko04979,ko04975,ko04977,ko03320	-	-	sp|P08250|APOA1_CHICK;sp|Q6P4S6|SIK3_MOUSE	Apolipoprotein A-I OS=Gallus gallus OX=9031 GN=APOA1 PE=1 SV=2;Serine/threonine-protein kinase SIK3 OS=Mus musculus OX=10090 GN=Sik3 PE=1 SV=3
Gga04814	HLA-DMB	XP_015150453.1;XP_015150452.1;NP_001128638.1	major histocompatibility complex, class II, DM beta 2 isoform X2 [Gallus gallus];major histocompatibility complex, class II, DM beta 2 isoform X1 [Gallus gallus];major histocompatibility complex, class II, DM beta 2 precursor [Gallus gallus]	GO:0002504;GO:0002250;GO:0042613;GO:0016021	antigen processing and presentation of peptide or polysaccharide antigen via MHC class II;adaptive immune response;MHC class II protein complex;integral component of membrane	K06752	MHC2	http://www.genome.jp/dbget-bin/www_bget?ko:K06752	Phagosome;Cell adhesion molecules;Antigen processing and presentation;Hematopoietic cell lineage;Intestinal immune network for IgA production;Th1 and Th2 cell differentiation;Th17 cell differentiation	ko04145,ko04514,ko04612,ko04640,ko04672,ko04658,ko04659	-	-	sp|P28068|DMB_HUMAN	HLA class II histocompatibility antigen, DM beta chain OS=Homo sapiens OX=9606 GN=HLA-DMB PE=1 SV=1
Gga16456	GDNF	XP_015133017.1	glial cell line-derived neurotrophic factor isoform X1 [Gallus gallus]	GO:0030971;GO:0008083;GO:0060993;GO:0005576;GO:0030116	receptor tyrosine kinase binding;growth factor activity;kidney morphogenesis;extracellular region;glial cell-derived neurotrophic factor receptor binding	K05452	GDNF	http://www.genome.jp/dbget-bin/www_bget?ko:K05452	Calcium signaling pathway	ko04020	-	-	sp|P39905|GDNF_HUMAN	Glial cell line-derived neurotrophic factor OS=Homo sapiens OX=9606 GN=GDNF PE=1 SV=1
Gga12220	Slc7a11	XP_426289.3	cystine/glutamate transporter isoform X1 [Gallus gallus]	GO:0070527;GO:0097449;GO:1903786;GO:0098712;GO:0048286;GO:0008542;GO:0034775;GO:0014070;GO:0006749;GO:0015179;GO:0050804;GO:2000211;GO:0051775;GO:0034599;GO:1904717;GO:0033029;GO:0009986;GO:0030534;GO:0042127;GO:0050807;GO:0016021;GO:0021756;GO:0031526;GO:1903204;GO:0045177;GO:1901494;GO:0090461;GO:0048021;GO:0140206;GO:0060173;GO:0051223;GO:0009636;GO:0021591	platelet aggregation;astrocyte projection;regulation of glutathione biosynthetic process;L-glutamate import across plasma membrane;lung alveolus development;visual learning;glutathione transmembrane transport;response to organic cyclic compound;glutathione metabolic process;L-amino acid transmembrane transporter activity;modulation of chemical synaptic transmission;regulation of glutamate metabol…	K13869	SLC7A11	http://www.genome.jp/dbget-bin/www_bget?ko:K13869	Ferroptosis	ko04216	-	-	sp|Q9WTR6|XCT_MOUSE	Cystine/glutamate transporter OS=Mus musculus OX=10090 GN=Slc7a11 PE=1 SV=1
Gga12402	HPGD	XP_026703118.1;NP_001264713.1;XP_021251433.1;XP_036238509.1	15-hydroxyprostaglandin dehydrogenase [NAD(+)] isoform X2 [Athene cunicularia];15-hydroxyprostaglandin dehydrogenase [NAD(+)] [Gallus gallus];15-hydroxyprostaglandin dehydrogenase [NAD(+)] isoform X1 [Numida meleagris];15-hydroxyprostaglandin dehydrogenase [NAD(+)] isoform X2 [Molothrus ater]	GO:0016323;GO:0007567;GO:0016491;GO:0016404;GO:1905828;GO:0097070;GO:0007179;GO:0005654;GO:0045786;GO:0006693;GO:0005829;GO:0070403;GO:0042802;GO:0005737;GO:0004957	basolateral plasma membrane;parturition;oxidoreductase activity;15-hydroxyprostaglandin dehydrogenase (NAD+) activity;regulation of prostaglandin catabolic process;ductus arteriosus closure;transforming growth factor beta receptor signaling pathway;nucleoplasm;negative regulation of cell cycle;prostaglandin metabolic process;cytosol;NAD+ binding;identical protein binding;cytoplasm;prostaglandin E…	K00069	HPGD	http://www.genome.jp/dbget-bin/www_bget?ko:K00069	-	-	KOG0725	Reductases with broad range of substrate specificities	sp|P15428|PGDH_HUMAN	15-hydroxyprostaglandin dehydrogenase [NAD(+)] OS=Homo sapiens OX=9606 GN=HPGD PE=1 SV=1
Gga06902	TTR	NP_990666.1	transthyretin isoform 1 precursor [Gallus gallus]	GO:0019904;GO:0042572;GO:0006144;GO:0001555;GO:0070327;GO:0005576;GO:0005615;GO:0046982;GO:0030136;GO:0009615;GO:0036094;GO:0042562;GO:0060417;GO:0051262;GO:0065003;GO:0032991;GO:0005179;GO:0070324	protein domain specific binding;retinol metabolic process;purine nucleobase metabolic process;oocyte growth;thyroid hormone transport;extracellular region;extracellular space;protein heterodimerization activity;clathrin-coated vesicle;response to virus;small molecule binding;hormone binding;yolk;protein tetramerization;protein-containing complex assembly;protein-containing complex;hormone activit…	K20731	TTR	http://www.genome.jp/dbget-bin/www_bget?ko:K20731	Thyroid hormone synthesis	ko04918	-	-	sp|P27731|TTHY_CHICK	Transthyretin OS=Gallus gallus OX=9031 GN=TTR PE=1 SV=1
Gga06958	Penk	XP_419213.1	proenkephalin-A [Gallus gallus]	GO:0007600;GO:0005576;GO:0002118;GO:0005886;GO:0019233;GO:0031628;GO:0001662;GO:0043679;GO:0007218;GO:0009617;GO:0030425;GO:0043025;GO:0007626;GO:0001964;GO:0007268	sensory perception;extracellular region;aggressive behavior;plasma membrane;sensory perception of pain;opioid receptor binding;behavioral fear response;axon terminus;neuropeptide signaling pathway;response to bacterium;dendrite;neuronal cell body;locomotory behavior;startle response;chemical synaptic transmission	K18832	PENK	http://www.genome.jp/dbget-bin/www_bget?ko:K18832	Neuroactive ligand-receptor interaction	ko04080	-	-	sp|P04094|PENK_RAT	Proenkephalin-A OS=Rattus norvegicus OX=10116 GN=Penk PE=1 SV=1
Gga12334	OPN4	ABX10830.1	melanopsin 1 isoform L [Gallus gallus]	GO:0071482;GO:0009881;GO:0030424;GO:0008020;GO:0016020;GO:0018298;GO:0007601;GO:0016038;GO:0007602;GO:0043005;GO:0016021;GO:0007186;GO:0004930;GO:0005887;GO:0044297	cellular response to light stimulus;photoreceptor activity;axon;G protein-coupled photoreceptor activity;membrane;protein-chromophore linkage;visual perception;absorption of visible light;phototransduction;neuron projection;integral component of membrane;G protein-coupled receptor signaling pathway;G protein-coupled receptor activity;integral component of plasma membrane;cell body	K04255	OPN4,Rh2_7	http://www.genome.jp/dbget-bin/www_bget?ko:K04255	-	-	-	-	sp|Q4U4D2|OPN4_PODSI	Melanopsin OS=Podarcis siculus OX=65484 GN=OPN4 PE=2 SV=2
Gga15500	ptch1	XP_025008841.1;XP_025008840.1	protein patched homolog 2 isoform X2 [Gallus gallus];protein patched homolog 2 isoform X1 [Gallus gallus]	GO:0008158;GO:0016021	hedgehog receptor activity;integral component of membrane	K11101	PTCH2	http://www.genome.jp/dbget-bin/www_bget?ko:K11101	Hedgehog signaling pathway	ko04340	KOG1935	Membrane protein Patched/PTCH	sp|Q98864|PTC1_DANRE	Protein patched homolog 1 OS=Danio rerio OX=7955 GN=ptch1 PE=2 SV=1
Gga09209	-	XP_015740909.2;XP_003213042.2;XP_015154724.1	feather keratin Cos1-1/Cos1-3/Cos2-1-like [Coturnix japonica];feather beta keratin-like [Meleagris gallopavo];feather keratin Cos1-1/Cos1-3/Cos2-1-like [Gallus gallus]	GO:0005200;GO:0005882	structural constituent of cytoskeleton;intermediate filament	-	-	-	-	-	-	-	sp|Q9PSV3|KRF4_COLLI	Feather keratin Cos2-3 OS=Columba livia OX=8932 PE=3 SV=3
Gga13891	SYT16	XP_025007125.1	synaptotagmin-16 [Gallus gallus]	-	-	K19328	SYT14_16	http://www.genome.jp/dbget-bin/www_bget?ko:K19328	-	-	KOG1028	Ca2+-dependent phospholipid-binding protein Synaptotagmin, required for synaptic vesicle and secretory granule exocytosis	sp|Q17RD7|SYT16_HUMAN	Synaptotagmin-16 OS=Homo sapiens OX=9606 GN=SYT16 PE=1 SV=2
Gga13029	Cblif	XP_001233885.3	gastric intrinsic factor [Gallus gallus]	GO:0006824;GO:0031419;GO:0005576;GO:0006412;GO:0015889;GO:0005840;GO:0003735	cobalt ion transport;cobalamin binding;extracellular region;translation;cobalamin transport;ribosome;structural constituent of ribosome	K14615	GIF,IF	http://www.genome.jp/dbget-bin/www_bget?ko:K14615	Vitamin digestion and absorption	ko04977	-	-	sp|P52787|IF_MOUSE	Cobalamin binding intrinsic factor OS=Mus musculus OX=10090 GN=Cblif PE=2 SV=2
Gga09008	SLC6A17	XP_015154634.1	sodium-dependent neutral amino acid transporter SLC6A17 [Gallus gallus]	GO:0015820;GO:0032328;GO:0007420;GO:0035725;GO:0015824;GO:0008021;GO:0015816;GO:0031224;GO:0015293;GO:0005887	leucine transport;alanine transport;brain development;sodium ion transmembrane transport;proline transport;synaptic vesicle;glycine transport;intrinsic component of membrane;symporter activity;integral component of plasma membrane	K05048	SLC6A15S	http://www.genome.jp/dbget-bin/www_bget?ko:K05048	-	-	-	-	sp|Q9H1V8|S6A17_HUMAN	Sodium-dependent neutral amino acid transporter SLC6A17 OS=Homo sapiens OX=9606 GN=SLC6A17 PE=1 SV=3
Gga05503	CCL5	NP_001039297.1	C-C motif chemokine 5 precursor [Gallus gallus]	GO:0008009;GO:0006955;GO:0005615	chemokine activity;immune response;extracellular space	K12499	CCL5	http://www.genome.jp/dbget-bin/www_bget?ko:K12499	TNF signaling pathway;Cytokine-cytokine receptor interaction;Viral protein interaction with cytokine and cytokine receptor;Chemokine signaling pathway;Cytosolic DNA-sensing pathway;NOD-like receptor signaling pathway;Toll-like receptor signaling pathway	ko04668,ko04060,ko04061,ko04062,ko04623,ko04621,ko04620	-	-	sp|O97919|CCL5_BOVIN	C-C motif chemokine 5 OS=Bos taurus OX=9913 GN=CCL5 PE=3 SV=2
Gga06654	SUN3	XP_025003531.1	SUN domain-containing protein 3-like [Gallus gallus]	GO:0006998;GO:0005639;GO:0043495;GO:0005635;GO:0034993	nuclear envelope organization;integral component of nuclear inner membrane;protein-membrane adaptor activity;nuclear envelope;meiotic nuclear membrane microtubule tethering complex	K21874	SUN3	http://www.genome.jp/dbget-bin/www_bget?ko:K21874	-	-	KOG2687	Spindle pole body protein, contains UNC-84 domain	sp|Q0II64|SUN3_BOVIN	SUN domain-containing protein 3 OS=Bos taurus OX=9913 GN=SUN3 PE=2 SV=2
Gga03439	CFAP100	XP_425162.4	cilia- and flagella-associated protein 100 isoform X1 [Gallus gallus]	-	-	-	-	-	-	-	-	-	sp|Q494V2|CP100_HUMAN	Cilia- and flagella-associated protein 100 OS=Homo sapiens OX=9606 GN=CFAP100 PE=1 SV=1
Gga12584	ZGRF1	XP_015131826.1;XP_031452787.1	protein ZGRF1 [Gallus gallus];protein ZGRF1 isoform X2 [Phasianus colchicus]	-	-	-	-	-	-	-	KOG1802	RNA helicase nonsense mRNA reducing factor (pNORF1)	sp|Q86YA3|ZGRF1_HUMAN	Protein ZGRF1 OS=Homo sapiens OX=9606 GN=ZGRF1 PE=1 SV=3
Gga01352	NCAM2	XP_425540.5	neural cell adhesion molecule 2 isoform X1 [Gallus gallus]	-	-	K06491	NCAM,CD56	http://www.genome.jp/dbget-bin/www_bget?ko:K06491	Cell adhesion molecules	ko04514	-	-	sp|O15394|NCAM2_HUMAN	Neural cell adhesion molecule 2 OS=Homo sapiens OX=9606 GN=NCAM2 PE=1 SV=2
Gga09079	CR1	XP_019478767.1;XP_031461744.1	complement receptor type 1 [Meleagris gallopavo];LOW QUALITY PROTEIN: complement receptor type 1 [Phasianus colchicus]	GO:0016021;GO:0008061;GO:0005576	integral component of membrane;chitin binding;extracellular region	K04011	CR1,CD35	http://www.genome.jp/dbget-bin/www_bget?ko:K04011	Complement and coagulation cascades;Hematopoietic cell lineage;Neutrophil extracellular trap formation	ko04610,ko04640,ko04613	-	-	sp|P17927|CR1_HUMAN	Complement receptor type 1 OS=Homo sapiens OX=9606 GN=CR1 PE=1 SV=3
Gga11054	Adcy3	XP_015140679.1;XP_015140678.1	adenylate cyclase type 3 isoform X2 [Gallus gallus];adenylate cyclase type 3 isoform X1 [Gallus gallus]	GO:0035556;GO:0004016;GO:0008355;GO:0046872;GO:0005887;GO:0007340;GO:0006171;GO:0005929;GO:0005524;GO:0007608;GO:0030317;GO:0007189;GO:1904322	intracellular signal transduction;adenylate cyclase activity;olfactory learning;metal ion binding;integral component of plasma membrane;acrosome reaction;cAMP biosynthetic process;cilium;ATP binding;sensory perception of smell;flagellated sperm motility;adenylate cyclase-activating G protein-coupled receptor signaling pathway;cellular response to forskolin	K08043	ADCY3	http://www.genome.jp/dbget-bin/www_bget?ko:K08043	Oocyte meiosis;Gap junction;Apelin signaling pathway;Calcium signaling pathway;Phospholipase D signaling pathway;Rap1 signaling pathway;cAMP signaling pathway;cGMP-PKG signaling pathway;Purine metabolism;Longevity regulating pathway;Longevity regulating pathway - multiple species;Adrenergic signaling in cardiomyocytes;Vascular smooth muscle contraction;Bile secretion;Gastric acid secretion;Pancre…	ko04114,ko04540,ko04371,ko04020,ko04072,ko04015,ko04024,ko04022,ko00230,ko04211,ko04213,ko04261,ko04270,ko04976,ko04971,ko04972,ko04970,ko04925,ko04927,ko04915,ko04912,ko04935,ko04911,ko04916,ko04913,ko04921,ko04928,ko04914,ko04923,ko04926,ko04918,ko04713,ko04714,ko04962,ko04062,ko04611,ko04725,ko04727,ko04724,ko04723,ko04750,ko04740	-	-	sp|Q8VHH7|ADCY3_MOUSE;sp|O60266|ADCY3_HUMAN	Adenylate cyclase type 3 OS=Mus musculus OX=10090 GN=Adcy3 PE=1 SV=2;Adenylate cyclase type 3 OS=Homo sapiens OX=9606 GN=ADCY3 PE=1 SV=3
Gga05650	SPAG5	XP_015151563.1	sperm-associated antigen 5 isoform X2 [Gallus gallus]	GO:0051988;GO:0051301	regulation of attachment of spindle microtubules to kinetochore;cell division	K21764	SPAG5	http://www.genome.jp/dbget-bin/www_bget?ko:K21764	-	-	-	-	sp|Q96R06|SPAG5_HUMAN	Sperm-associated antigen 5 OS=Homo sapiens OX=9606 GN=SPAG5 PE=1 SV=2
Gga13529	Acot5	XP_004941725.1	acyl-coenzyme A thioesterase 5 isoform X2 [Gallus gallus]	GO:0006631;GO:0006637;GO:0016790	fatty acid metabolic process;acyl-CoA metabolic process;thiolester hydrolase activity	K01068	ACOT1_2_4	http://www.genome.jp/dbget-bin/www_bget?ko:K01068	Biosynthesis of unsaturated fatty acids;Fatty acid elongation;Ovarian steroidogenesis	ko01040,ko00062,ko04913	-	-	sp|Q6Q2Z6|ACOT5_MOUSE	Acyl-coenzyme A thioesterase 5 OS=Mus musculus OX=10090 GN=Acot5 PE=1 SV=2
Gga13949	WDHD1	XP_015143411.1	WD repeat and HMG-box DNA-binding protein 1 [Gallus gallus]	GO:0003682;GO:0006281;GO:0006261;GO:0043596;GO:0000278;GO:0005654	chromatin binding;DNA repair;DNA-dependent DNA replication;nuclear replication fork;mitotic cell cycle;nucleoplasm	K11274	WDHD1,CTF4	http://www.genome.jp/dbget-bin/www_bget?ko:K11274	-	-	KOG1274	WD40 repeat protein	sp|O75717|WDHD1_HUMAN	WD repeat and HMG-box DNA-binding protein 1 OS=Homo sapiens OX=9606 GN=WDHD1 PE=1 SV=1
Gga04335	-	XP_015150259.1	uncharacterized protein LOC416755 isoform X1 [Gallus gallus]	GO:0016021	integral component of membrane	-	-	-	-	-	-	-	-	-
Gga14211	NPFFR1	BAE17050.1	RFamide-related peptide receptor [Gallus gallus]	GO:0016021;GO:0007186;GO:0005929;GO:0004930;GO:0005887;GO:0017046;GO:0008188;GO:0005886;GO:0042277;GO:0032276;GO:0016020	integral component of membrane;G protein-coupled receptor signaling pathway;cilium;G protein-coupled receptor activity;integral component of plasma membrane;peptide hormone binding;neuropeptide receptor activity;plasma membrane;peptide binding;regulation of gonadotropin secretion;membrane	K04240	NPFFR1	http://www.genome.jp/dbget-bin/www_bget?ko:K04240	Neuroactive ligand-receptor interaction	ko04080	-	-	sp|Q9GZQ6|NPFF1_HUMAN	Neuropeptide FF receptor 1 OS=Homo sapiens OX=9606 GN=NPFFR1 PE=1 SV=1
Gga03625	F2rl2	XP_004944817.2	proteinase-activated receptor 3 [Gallus gallus]	GO:0015057;GO:0007596;GO:0016021	thrombin-activated receptor activity;blood coagulation;integral component of membrane	-	-	-	-	-	-	-	sp|O08675|PAR3_MOUSE	Proteinase-activated receptor 3 OS=Mus musculus OX=10090 GN=F2rl2 PE=1 SV=2
Gga14082	Mat1a	NP_001186448.1;XP_021253659.1	S-adenosylmethionine synthase isoform type-1 [Gallus gallus];S-adenosylmethionine synthase isoform X4 [Numida meleagris]	GO:0005524;GO:0006730;GO:0004478;GO:0051289;GO:0009087;GO:0005829;GO:0046872;GO:0006556;GO:0042802	ATP binding;one-carbon metabolic process;methionine adenosyltransferase activity;protein homotetramerization;methionine catabolic process;cytosol;metal ion binding;S-adenosylmethionine biosynthetic process;identical protein binding	K00789	metK	http://www.genome.jp/dbget-bin/www_bget?ko:K00789	Cysteine and methionine metabolism	ko00270	KOG1506	S-adenosylmethionine synthetase	sp|P13444|METK1_RAT;sp|Q2KJC6|METK1_BOVIN;sp|Q00266|METK1_HUMAN	S-adenosylmethionine synthase isoform type-1 OS=Rattus norvegicus OX=10116 GN=Mat1a PE=1 SV=2;S-adenosylmethionine synthase isoform type-1 OS=Bos taurus OX=9913 GN=MAT1A PE=2 SV=1;S-adenosylmethionine synthase isoform type-1 OS=Homo sapiens OX=9606 GN=MAT1A PE=1 SV=2
Gga08094	np	NP_001369511.1	nucleoplasmin-like [Gallus gallus]	GO:0005886;GO:0007189;GO:0004940;GO:0045823;GO:0016021	plasma membrane;adenylate cyclase-activating G protein-coupled receptor signaling pathway;beta1-adrenergic receptor activity;positive regulation of heart contraction;integral component of membrane	K11277	NPM2	http://www.genome.jp/dbget-bin/www_bget?ko:K11277	-	-	-	-	sp|Q1HTZ8|NPM_RHIMB	Nucleoplasmin OS=Rhinella marina OX=8386 GN=np PE=1 SV=1
Gga07930	-	XP_031469554.1;XP_031469558.1	phospholipase A2, membrane associated-like isoform X1 [Phasianus colchicus];basic phospholipase A2 Sms-N6-like isoform X2 [Phasianus colchicus]	-	-	K01047	PLA2G,SPLA2	http://www.genome.jp/dbget-bin/www_bget?ko:K01047	Ras signaling pathway;Arachidonic acid metabolism;Ether lipid metabolism;Glycerophospholipid metabolism;Linoleic acid metabolism;alpha-Linolenic acid metabolism;Vascular smooth muscle contraction;Fat digestion and absorption;Pancreatic secretion	ko04014,ko00590,ko00565,ko00564,ko00591,ko00592,ko04270,ko04975,ko04972	-	-	sp|P86806|PA2BA_CRODM	Basic phospholipase A2 10 OS=Crotalus durissus cumanensis OX=184542 PE=1 SV=1
Gga06644	cmbl	KQK75044.1;XP_004935177.2	carboxymethylenebutenolidase [Amazona aestiva];carboxymethylenebutenolidase homolog [Gallus gallus]	GO:0016787;GO:0005829	hydrolase activity;cytosol	K01061	E3.1.1.45	http://www.genome.jp/dbget-bin/www_bget?ko:K01061	-	-	KOG3043	Predicted hydrolase related to dienelactone hydrolase	sp|Q5XH09|CMBL_XENLA	Carboxymethylenebutenolidase homolog OS=Xenopus laevis OX=8355 GN=cmbl PE=2 SV=1
Gga13627	AKAP6	XP_015143129.1;XP_015143128.1	A-kinase anchor protein 6 isoform X2 [Gallus gallus];A-kinase anchor protein 6 isoform X1 [Gallus gallus]	-	-	K16523	AKAP6	http://www.genome.jp/dbget-bin/www_bget?ko:K16523	-	-	-	-	sp|Q13023|AKAP6_HUMAN	A-kinase anchor protein 6 OS=Homo sapiens OX=9606 GN=AKAP6 PE=1 SV=3
Gga03868	Cxcl14	OPJ88178.1	C-X-C motif chemokine 14 [Patagioenas fasciata monilis]	GO:0048839;GO:0005794;GO:0005615;GO:0061844;GO:2000503;GO:0006955;GO:0008009;GO:0045662	inner ear development;Golgi apparatus;extracellular space;antimicrobial humoral immune response mediated by antimicrobial peptide;positive regulation of natural killer cell chemotaxis;immune response;chemokine activity;negative regulation of myoblast differentiation	K10033	CXCL14,SCYB14	http://www.genome.jp/dbget-bin/www_bget?ko:K10033	Cytokine-cytokine receptor interaction;Viral protein interaction with cytokine and cytokine receptor;Chemokine signaling pathway	ko04060,ko04061,ko04062	-	-	sp|Q9WUQ5|CXL14_MOUSE	C-X-C motif chemokine 14 OS=Mus musculus OX=10090 GN=Cxcl14 PE=2 SV=2
Gga05324	Fam20a	XP_015135435.1;XP_015135431.1;XP_015135433.1;XP_015135432.1	pseudokinase FAM20A isoform X5 [Gallus gallus];pseudokinase FAM20A isoform X1 [Gallus gallus];pseudokinase FAM20A isoform X3 [Gallus gallus];pseudokinase FAM20A isoform X2 [Gallus gallus]	GO:0005794	Golgi apparatus	K21957	FAM20A	http://www.genome.jp/dbget-bin/www_bget?ko:K21957	-	-	KOG3829	Uncharacterized conserved protein	sp|Q8CID3|FA20A_MOUSE;sp|Q96MK3|FA20A_HUMAN	Pseudokinase FAM20A OS=Mus musculus OX=10090 GN=Fam20a PE=1 SV=1;Pseudokinase FAM20A OS=Homo sapiens OX=9606 GN=FAM20A PE=1 SV=4
Gga10008	ism1	XP_015139011.1;XP_015139010.1;XP_009280838.1	isthmin-1 isoform X2 [Gallus gallus];isthmin-1 isoform X1 [Gallus gallus];PREDICTED: LOW QUALITY PROTEIN: isthmin-1 [Aptenodytes forsteri]	-	-	K24435	ISM	http://www.genome.jp/dbget-bin/www_bget?ko:K24435	-	-	-	-	sp|Q8QFV1|ISM_XENLA;sp|B1AKI9|ISM1_HUMAN	Isthmin OS=Xenopus laevis OX=8355 GN=ism1 PE=2 SV=1;Isthmin-1 OS=Homo sapiens OX=9606 GN=ISM1 PE=2 SV=2
Gga14429	NPM3	XP_001233764.2	nucleoplasmin-3 [Gallus gallus]	GO:0005829;GO:0003723;GO:0006364;GO:0006338;GO:0003682;GO:0042393;GO:0005730;GO:0005737;GO:0015629;GO:0009303;GO:0005654	cytosol;RNA binding;rRNA processing;chromatin remodeling;chromatin binding;histone binding;nucleolus;cytoplasm;actin cytoskeleton;rRNA transcription;nucleoplasm	K11278	NPM3	http://www.genome.jp/dbget-bin/www_bget?ko:K11278	-	-	-	-	sp|O75607|NPM3_HUMAN	Nucleoplasmin-3 OS=Homo sapiens OX=9606 GN=NPM3 PE=1 SV=3
Gga05349	TSPAN10	XP_415703.1	tetraspanin-10 [Gallus gallus]	GO:0005887;GO:0016021	integral component of plasma membrane;integral component of membrane	K17351	TSPAN10	http://www.genome.jp/dbget-bin/www_bget?ko:K17351	-	-	KOG3882	Tetraspanin family integral membrane protein	sp|Q9H1Z9|TSN10_HUMAN	Tetraspanin-10 OS=Homo sapiens OX=9606 GN=TSPAN10 PE=2 SV=1
Gga02992	SALL1	NP_990038.1	sal-like protein 1 [Gallus gallus]	GO:0060993;GO:0042802	kidney morphogenesis;identical protein binding	K19871	SALL	http://www.genome.jp/dbget-bin/www_bget?ko:K19871	-	-	KOG1074	Transcriptional repressor SALM	sp|Q9NSC2|SALL1_HUMAN	Sal-like protein 1 OS=Homo sapiens OX=9606 GN=SALL1 PE=1 SV=2
Gga08764	-	POI23145.1;XP_015154012.1;XP_030910504.1	hypothetical protein CIB84_013106 [Bambusicola thoracicus];feather keratin 1-like [Gallus gallus];feather beta keratin-like [Melopsittacus undulatus]	GO:0005200;GO:0005882	structural constituent of cytoskeleton;intermediate filament	-	-	-	-	-	-	-	sp|P02450|KRFC_CHICK	Feather keratin 1 OS=Gallus gallus OX=9031 PE=3 SV=2
Gga12909	foxi1c	XP_015141419.1	forkhead box protein I3 [Gallus gallus]	GO:0005634;GO:0043565;GO:0003700	nucleus;sequence-specific DNA binding;DNA-binding transcription factor activity	K09401	FOXI	http://www.genome.jp/dbget-bin/www_bget?ko:K09401	-	-	-	-	sp|Q28D67|FXI1C_XENTR;sp|Q8JIT5|FXI1C_XENLA	Forkhead box protein I1c OS=Xenopus tropicalis OX=8364 GN=foxi1c PE=2 SV=1;Forkhead box protein I1c OS=Xenopus laevis OX=8355 GN=foxi1c PE=2 SV=1
Gga14792	ICOS	XP_015723740.1;NP_001093758.1	inducible T-cell costimulator [Coturnix japonica];inducible T-cell costimulator precursor [Gallus gallus]	GO:0031295;GO:0016021	T cell costimulation;integral component of membrane	K06713	ICOS,AILIM,CD278	http://www.genome.jp/dbget-bin/www_bget?ko:K06713	Cell adhesion molecules;Intestinal immune network for IgA production;T cell receptor signaling pathway	ko04514,ko04672,ko04660	-	-	sp|Q9Y6W8|ICOS_HUMAN;sp|Q7YR73|ICOS_CANLF	Inducible T-cell costimulator OS=Homo sapiens OX=9606 GN=ICOS PE=1 SV=1;Inducible T-cell costimulator OS=Canis lupus familiaris OX=9615 GN=ICOS PE=2 SV=1
Gga01110	V-TCR	AAA62745.1;ABU93652.1;ABU93651.1;ABU93636.1;ABU93655.1	T-cell receptor beta, partial [Gallus gallus];T cell receptor beta [Gallus gallus];T cell receptor beta, partial [Gallus gallus];T cell receptor beta [Gallus gallus];T cell receptor beta [Gallus gallus]	-	-	K10785	TRBV	http://www.genome.jp/dbget-bin/www_bget?ko:K10785	Calcium signaling pathway;NF-kappa B signaling pathway;Rap1 signaling pathway;Ras signaling pathway;Cell adhesion molecules;Antigen processing and presentation;Intestinal immune network for IgA production;T cell receptor signaling pathway;Th1 and Th2 cell differentiation;Th17 cell differentiation	ko04020,ko04064,ko04015,ko04014,ko04514,ko04612,ko04672,ko04660,ko04658,ko04659	-	-	sp|P11364|TCB_FLV;sp|P0DTU4|TRBR2_HUMAN;sp|P01850|TRBC1_HUMAN	Viral T-cell receptor beta chain-like T17T-22 OS=Feline leukemia virus OX=11768 GN=V-TCR PE=4 SV=1;T cell receptor beta chain MC.7.G5 OS=Homo sapiens OX=9606 GN=TRB PE=1 SV=1;T cell receptor beta constant 1 OS=Homo sapiens OX=9606 GN=TRBC1 PE=1 SV=4
Gga01830	GPR183	XP_025002518.1	G-protein coupled receptor 183-like [Gallus gallus]	GO:0016021;GO:0004930	integral component of membrane;G protein-coupled receptor activity	K04305	EBI2	http://www.genome.jp/dbget-bin/www_bget?ko:K04305	-	-	-	-	sp|P32249|GP183_HUMAN	G-protein coupled receptor 183 OS=Homo sapiens OX=9606 GN=GPR183 PE=1 SV=3
Gga08750	-	XP_015153854.1	beta-keratin-related protein-like isoform X1 [Gallus gallus]	-	-	-	-	-	-	-	-	-	sp|P20307|KRFD_CHICK	Feather keratin 3 OS=Gallus gallus OX=9031 PE=3 SV=2
Gga08022	Gkn2	XP_417666.1	gastrokine-2 [Gallus gallus]	GO:0042127;GO:0045178;GO:0009617;GO:0005615	regulation of cell population proliferation;basal part of cell;response to bacterium;extracellular space	-	-	-	-	-	-	-	sp|Q9CQS6|GKN2_MOUSE	Gastrokine-2 OS=Mus musculus OX=10090 GN=Gkn2 PE=1 SV=1
Gga00441	NTS	KAF2974754.1;NP_001264289.1	hypothetical protein EK904_001622, partial [Melospiza melodia maxima];neurotensin precursor [Gallus gallus]	GO:0005184;GO:0005576;GO:0007218;GO:0043679;GO:0030133;GO:0071855;GO:0043231	neuropeptide hormone activity;extracellular region;neuropeptide signaling pathway;axon terminus;transport vesicle;neuropeptide receptor binding;intracellular membrane-bounded organelle	K05235	NTS	http://www.genome.jp/dbget-bin/www_bget?ko:K05235	Neuroactive ligand-receptor interaction	ko04080	-	-	sp|P01156|NEUT_BOVIN;sp|P10673|NEUT_CANLF	Neurotensin/neuromedin N OS=Bos taurus OX=9913 GN=NTS PE=1 SV=3;Neurotensin/neuromedin N OS=Canis lupus familiaris OX=9615 GN=NTS PE=1 SV=1
Gga14764	CDK15	XP_004942682.2	cyclin-dependent kinase 15 isoform X1 [Gallus gallus]	GO:0004672;GO:0005524	protein kinase activity;ATP binding	K15594	CDK15,PFTK2	http://www.genome.jp/dbget-bin/www_bget?ko:K15594	-	-	KOG0594	Protein kinase PCTAIRE and related kinases	sp|Q96Q40|CDK15_HUMAN	Cyclin-dependent kinase 15 OS=Homo sapiens OX=9606 GN=CDK15 PE=1 SV=2
Gga16986	SVEP1	XP_015136185.1	sushi, von Willebrand factor type A, EGF and pentraxin domain-containing protein 1 [Gallus gallus]	GO:0036303;GO:0003682;GO:0005509;GO:0120193;GO:0007155;GO:0003017;GO:0008544;GO:0005615;GO:0010467;GO:0048014	lymph vessel morphogenesis;chromatin binding;calcium ion binding;tight junction organization;cell adhesion;lymph circulation;epidermis development;extracellular space;gene expression;Tie signaling pathway	K24469	SVEP1	http://www.genome.jp/dbget-bin/www_bget?ko:K24469	-	-	-	-	sp|Q4LDE5|SVEP1_HUMAN	Sushi, von Willebrand factor type A, EGF and pentraxin domain-containing protein 1 OS=Homo sapiens OX=9606 GN=SVEP1 PE=1 SV=3
Gga08753	-	XP_030910504.1;NP_001264730.1	feather beta keratin-like [Melopsittacus undulatus];feather keratin 2 [Gallus gallus]	GO:0005200;GO:0005882	structural constituent of cytoskeleton;intermediate filament	-	-	-	-	-	-	-	sp|P02450|KRFC_CHICK	Feather keratin 1 OS=Gallus gallus OX=9031 PE=3 SV=2
Gga16510	GZMA	NP_989788.1	granzyme A precursor [Gallus gallus]	GO:0004252	serine-type endopeptidase activity	K01352	GZMA	http://www.genome.jp/dbget-bin/www_bget?ko:K01352	Neuroactive ligand-receptor interaction	ko04080	-	-	sp|P12544|GRAA_HUMAN	Granzyme A OS=Homo sapiens OX=9606 GN=GZMA PE=1 SV=2
Gga08964	IGFN1	XP_015154350.1;XP_024999533.1;XP_024999518.1;XP_024999507.1	immunoglobulin-like and fibronectin type III domain-containing protein 1 isoform X48 [Gallus gallus];immunoglobulin-like and fibronectin type III domain-containing protein 1 isoform X43 [Gallus gallus];immunoglobulin-like and fibronectin type III domain-containing protein 1 isoform X29 [Gallus gallus];immunoglobulin-like and fibronectin type III domain-containing protein 1 isoform X19 [Gallus gal…	-	-	-	-	-	-	-	KOG0613	Projectin/twitchin and related proteins	sp|Q86VF2|IGFN1_HUMAN;sp|Q3KNY0|IGFN1_MOUSE	Immunoglobulin-like and fibronectin type III domain-containing protein 1 OS=Homo sapiens OX=9606 GN=IGFN1 PE=1 SV=2;Immunoglobulin-like and fibronectin type III domain-containing protein 1 OS=Mus musculus OX=10090 GN=Igfn1 PE=1 SV=3
Gga16704	TRPM3	XP_035164984.1;XP_015135815.1	transient receptor potential cation channel subfamily M member 3 isoform X3 [Oxyura jamaicensis];transient receptor potential cation channel subfamily M member 3 isoform X5 [Gallus gallus]	GO:0050951;GO:0005227;GO:0016021;GO:0051262;GO:0016048	sensory perception of temperature stimulus;calcium activated cation channel activity;integral component of membrane;protein tetramerization;detection of temperature stimulus	K04978	TRPM3	http://www.genome.jp/dbget-bin/www_bget?ko:K04978	-	-	KOG3614	Ca2+/Mg2+-permeable cation channels (LTRPC family)	sp|Q9HCF6|TRPM3_HUMAN	Transient receptor potential cation channel subfamily M member 3 OS=Homo sapiens OX=9606 GN=TRPM3 PE=2 SV=4
Gga06240	sgo1	NP_001186577.1;XP_015136978.1	shugoshin 1 [Gallus gallus];shugoshin 1 isoform X1 [Gallus gallus]	GO:0000775;GO:0051177;GO:0051301;GO:0045132;GO:0000776;GO:0071962;GO:0000070;GO:0005634;GO:0045143	chromosome, centromeric region;meiotic sister chromatid cohesion;cell division;meiotic chromosome segregation;kinetochore;mitotic sister chromatid cohesion, centromeric;mitotic sister chromatid segregation;nucleus;homologous chromosome segregation	K11580	SGOL1	http://www.genome.jp/dbget-bin/www_bget?ko:K11580	Oocyte meiosis	ko04114	-	-	sp|Q4KLP8|SGO1_XENLA	Shugoshin 1 OS=Xenopus laevis OX=8355 GN=sgo1 PE=1 SV=1
Gga17066	PAX5	NP_989755.1;XP_025000402.1	paired box protein Pax-5 [Gallus gallus];paired box protein Pax-5 isoform X2 [Gallus gallus]	GO:0005829;GO:0007568;GO:0005634;GO:0051573;GO:0006357;GO:0000978;GO:0030534;GO:0003677;GO:0048856;GO:0007275;GO:0006355;GO:0021670;GO:0021987;GO:0000122;GO:0001650;GO:0035914;GO:0048701;GO:0001228;GO:0005654;GO:0000981	cytosol;aging;nucleus;negative regulation of histone H3-K9 methylation;regulation of transcription by RNA polymerase II;RNA polymerase II cis-regulatory region sequence-specific DNA binding;adult behavior;DNA binding;anatomical structure development;multicellular organism development;regulation of transcription, DNA-templated;lateral ventricle development;cerebral cortex development;negative regu…	K09383	PAX5	http://www.genome.jp/dbget-bin/www_bget?ko:K09383	-	-	-	-	sp|Q02548|PAX5_HUMAN;sp|Q02650|PAX5_MOUSE	Paired box protein Pax-5 OS=Homo sapiens OX=9606 GN=PAX5 PE=1 SV=1;Paired box protein Pax-5 OS=Mus musculus OX=10090 GN=Pax5 PE=1 SV=1
Gga10060	gins1	XP_031453119.1	DNA replication complex GINS protein PSF1 [Phasianus colchicus]	GO:0000811;GO:0006260	GINS complex;DNA replication	K10732	GINS1,PSF1	http://www.genome.jp/dbget-bin/www_bget?ko:K10732	-	-	KOG3303	Predicted alpha-helical protein, potentially involved in replication/repair	sp|Q7ZT47|PSF1_XENLA	DNA replication complex GINS protein PSF1 OS=Xenopus laevis OX=8355 GN=gins1 PE=1 SV=1
Gga01653	GABRA5	OXB80420.1;XP_004938524.1	hypothetical protein H355_003476 [Colinus virginianus];gamma-aminobutyric acid receptor subunit alpha-5 [Gallus gallus]	GO:0045211;GO:0007214;GO:0008306;GO:0005829;GO:0044297;GO:0007605;GO:0090102;GO:0006821;GO:0005254;GO:0043524;GO:0005230;GO:0060119;GO:0001662;GO:0004890;GO:0005654;GO:0060384;GO:0030425;GO:0034707	postsynaptic membrane;gamma-aminobutyric acid signaling pathway;associative learning;cytosol;cell body;sensory perception of sound;cochlea development;chloride transport;chloride channel activity;negative regulation of neuron apoptotic process;extracellular ligand-gated ion channel activity;inner ear receptor cell development;behavioral fear response;GABA-A receptor activity;nucleoplasm;innervati…	K05175	GABRA	http://www.genome.jp/dbget-bin/www_bget?ko:K05175	Neuroactive ligand-receptor interaction;GABAergic synapse;Retrograde endocannabinoid signaling;Taste transduction	ko04080,ko04727,ko04723,ko04742	-	-	sp|P31644|GBRA5_HUMAN;sp|Q8BHJ7|GBRA5_MOUSE	Gamma-aminobutyric acid receptor subunit alpha-5 OS=Homo sapiens OX=9606 GN=GABRA5 PE=1 SV=1;Gamma-aminobutyric acid receptor subunit alpha-5 OS=Mus musculus OX=10090 GN=Gabra5 PE=1 SV=1
Gga16509	Gzmk	XP_423832.3	granzyme K [Gallus gallus]	GO:0004252	serine-type endopeptidase activity	K08663	GZMK	http://www.genome.jp/dbget-bin/www_bget?ko:K08663	-	-	-	-	sp|P49864|GRAK_RAT	Granzyme K OS=Rattus norvegicus OX=10116 GN=Gzmk PE=1 SV=1
Gga09712	gamt	XP_031460024.1;XP_015155460.1	guanidinoacetate N-methyltransferase isoform X1 [Phasianus colchicus];guanidinoacetate N-methyltransferase [Gallus gallus]	GO:0006601;GO:0030731;GO:0032259	creatine biosynthetic process;guanidinoacetate N-methyltransferase activity;methylation	K00542	GAMT	http://www.genome.jp/dbget-bin/www_bget?ko:K00542	Arginine and proline metabolism;Glycine, serine and threonine metabolism	ko00330,ko00260	KOG1709	Guanidinoacetate methyltransferase and related proteins	sp|Q6PBF6|GAMT_XENTR	Guanidinoacetate N-methyltransferase OS=Xenopus tropicalis OX=8364 GN=gamt PE=2 SV=1
Gga07506	CCN5	XP_021272563.1;XP_021272562.1	WNT1-inducible-signaling pathway protein 2 isoform X2 [Numida meleagris];WNT1-inducible-signaling pathway protein 2 isoform X1 [Numida meleagris]	GO:0007165;GO:0005520;GO:0005576	signal transduction;insulin-like growth factor binding;extracellular region	K23089	CCN5,WISP2	http://www.genome.jp/dbget-bin/www_bget?ko:K23089	-	-	-	-	sp|O76076|CCN5_HUMAN	CCN family member 5 OS=Homo sapiens OX=9606 GN=CCN5 PE=1 SV=1
Gga06094	HEPACAM2	XP_015137424.1	HEPACAM family member 2 isoform X1 [Gallus gallus]	-	-	-	-	-	-	-	-	-	sp|A8MVW5|HECA2_HUMAN	HEPACAM family member 2 OS=Homo sapiens OX=9606 GN=HEPACAM2 PE=1 SV=1
Gga03290	G2e3	XP_031470031.1	PHD finger protein 7-like [Phasianus colchicus]	GO:0046872	metal ion binding	K22371	G2H3	http://www.genome.jp/dbget-bin/www_bget?ko:K22371	-	-	-	-	sp|Q5RJY2|G2E3_MOUSE	G2/M phase-specific E3 ubiquitin-protein ligase OS=Mus musculus OX=10090 GN=G2e3 PE=2 SV=2
Gga00684	SSTR3	OXB77487.1	hypothetical protein H355_015779 [Colinus virginianus]	GO:0042923;GO:0005887;GO:0004930;GO:0097730;GO:0016021;GO:0004994;GO:0043005;GO:0042277;GO:0060170;GO:0007218;GO:0005102	neuropeptide binding;integral component of plasma membrane;G protein-coupled receptor activity;non-motile cilium;integral component of membrane;somatostatin receptor activity;neuron projection;peptide binding;ciliary membrane;neuropeptide signaling pathway;signaling receptor binding	K04219	SSTR3	http://www.genome.jp/dbget-bin/www_bget?ko:K04219	Neuroactive ligand-receptor interaction;Growth hormone synthesis, secretion and action	ko04080,ko04935	-	-	sp|P32745|SSR3_HUMAN	Somatostatin receptor type 3 OS=Homo sapiens OX=9606 GN=SSTR3 PE=1 SV=1
Gga13098	PRLHR	NP_001019756.2	prolactin releasing peptide receptor-like [Gallus gallus]	GO:0004983;GO:0016021	neuropeptide Y receptor activity;integral component of membrane	K04314	PRLHR,GPR10	http://www.genome.jp/dbget-bin/www_bget?ko:K04314	Neuroactive ligand-receptor interaction	ko04080	KOG3656	FOG: 7 transmembrane receptor	sp|P49683|PRLHR_HUMAN	Prolactin-releasing peptide receptor OS=Homo sapiens OX=9606 GN=PRLHR PE=1 SV=3
Gga14175	DNA2	XP_015721837.1;XP_015134170.1	DNA replication ATP-dependent helicase/nuclease DNA2 isoform X1 [Coturnix japonica];DNA replication ATP-dependent helicase/nuclease DNA2 isoform X1 [Gallus gallus]	GO:0006260;GO:0006264;GO:0005654;GO:0003678;GO:0006284;GO:0005524;GO:0033567;GO:0051539;GO:0071932;GO:0043137;GO:0000076;GO:0005760;GO:1902990;GO:0042645;GO:0017116;GO:0004386;GO:0000729;GO:0005737;GO:0003677;GO:0043139;GO:0000781;GO:0017108;GO:0003723;GO:0004518;GO:0045740;GO:0046872;GO:0043504;GO:0016890	DNA replication;mitochondrial DNA replication;nucleoplasm;DNA helicase activity;base-excision repair;ATP binding;DNA replication, Okazaki fragment processing;4 iron, 4 sulfur cluster binding;replication fork reversal;DNA replication, removal of RNA primer;DNA replication checkpoint signaling;gamma DNA polymerase complex;mitotic telomere maintenance via semi-conservative replication;mitochondrial …	K10742	DNA2	http://www.genome.jp/dbget-bin/www_bget?ko:K10742	DNA replication	ko03030	KOG1805	DNA replication helicase	sp|Q5ZKG3|DNA2_CHICK	DNA replication ATP-dependent helicase/nuclease DNA2 OS=Gallus gallus OX=9031 GN=DNA2 PE=2 SV=2
Gga10590	THEMIS	XP_015139938.2	protein THEMIS [Gallus gallus]	-	-	-	-	-	-	-	-	-	sp|Q8N1K5|THMS1_HUMAN	Protein THEMIS OS=Homo sapiens OX=9606 GN=THEMIS PE=1 SV=3
Gga09233	-	XP_015154724.1;XP_003213042.2	feather keratin Cos1-1/Cos1-3/Cos2-1-like [Gallus gallus];feather beta keratin-like [Meleagris gallopavo]	GO:0005200;GO:0005882	structural constituent of cytoskeleton;intermediate filament	-	-	-	-	-	-	-	sp|Q9PSV3|KRF4_COLLI	Feather keratin Cos2-3 OS=Columba livia OX=8932 PE=3 SV=3
Gga12717	SHISA3	POI20560.1	hypothetical protein CIB84_015693 [Bambusicola thoracicus]	GO:0016021	integral component of membrane	-	-	-	-	-	-	-	sp|A0PJX4|SHSA3_HUMAN	Protein shisa-3 homolog OS=Homo sapiens OX=9606 GN=SHISA3 PE=1 SV=1
Gga05794	TEKT1	XP_415932.3;XP_015151696.1	smoothelin-like protein 2 isoform X2 [Gallus gallus];smoothelin-like protein 2 isoform X1 [Gallus gallus]	GO:0031674;GO:0045907;GO:0008157;GO:0005815;GO:0031430;GO:0030036;GO:0005523;GO:0031941	I band;positive regulation of vasoconstriction;protein phosphatase 1 binding;microtubule organizing center;M band;actin cytoskeleton organization;tropomyosin binding;filamentous actin	K18628	TEKT1	http://www.genome.jp/dbget-bin/www_bget?ko:K18628	-	-	KOG4678	FOG: Calponin homology domain	sp|Q969V4|TEKT1_HUMAN;sp|Q2KI85|SMTL2_BOVIN	Tektin-1 OS=Homo sapiens OX=9606 GN=TEKT1 PE=1 SV=1;Smoothelin-like protein 2 OS=Bos taurus OX=9913 GN=SMTNL2 PE=2 SV=1
Gga05561	-	XP_015151482.1	uncharacterized protein LOC417507 isoform X1 [Gallus gallus]	-	-	-	-	-	-	-	-	-	-	-
Gga02405	-	XP_015147344.2;XP_025009833.1	uncharacterized protein LOC107054158 isoform X1 [Gallus gallus];uncharacterized protein LOC107054158 isoform X3 [Gallus gallus]	-	-	-	-	-	-	-	-	-	-	-
Gga10923	ODC1	NP_001161238.1	ornithine decarboxylase [Gallus gallus]	GO:0006596;GO:0009615;GO:0042176;GO:0008284;GO:0004586;GO:0005829;GO:0005737;GO:0001822;GO:0033387;GO:0003824;GO:0042803	polyamine biosynthetic process;response to virus;regulation of protein catabolic process;positive regulation of cell population proliferation;ornithine decarboxylase activity;cytosol;cytoplasm;kidney development;putrescine biosynthetic process from ornithine;catalytic activity;protein homodimerization activity	K01581	E4.1.1.17,ODC1,speC,speF	http://www.genome.jp/dbget-bin/www_bget?ko:K01581	Arginine and proline metabolism;Glutathione metabolism	ko00330,ko00480	KOG0622	Ornithine decarboxylase	sp|P27118|DCOR_CHICK	Ornithine decarboxylase (Fragment) OS=Gallus gallus OX=9031 GN=ODC1 PE=2 SV=1
Gga12314	CXCL13	XP_019470103.1	C-X-C motif chemokine 13-like [Meleagris gallopavo]	GO:0005615;GO:0071222;GO:0070098;GO:0030593;GO:0006955;GO:0045236;GO:0006952;GO:0061844;GO:0008009;GO:0006954	extracellular space;cellular response to lipopolysaccharide;chemokine-mediated signaling pathway;neutrophil chemotaxis;immune response;CXCR chemokine receptor binding;defense response;antimicrobial humoral immune response mediated by antimicrobial peptide;chemokine activity;inflammatory response	K10032	CXCL13	http://www.genome.jp/dbget-bin/www_bget?ko:K10032	Cytokine-cytokine receptor interaction;Viral protein interaction with cytokine and cytokine receptor;Chemokine signaling pathway	ko04060,ko04061,ko04062	-	-	sp|O43927|CXL13_HUMAN	C-X-C motif chemokine 13 OS=Homo sapiens OX=9606 GN=CXCL13 PE=1 SV=1
Gga01850	SOX21	OXB50870.1;XP_015130211.1	hypothetical protein ASZ78_003854 [Callipepla squamata];transcription factor SOX-21 [Gallus gallus]	GO:0006355;GO:0043565;GO:0000122;GO:0048839;GO:0000981;GO:0001228;GO:0009653;GO:0045595;GO:0005634;GO:0048863;GO:0030154;GO:0045892;GO:0042472;GO:0043588;GO:0000978	regulation of transcription, DNA-templated;sequence-specific DNA binding;negative regulation of transcription by RNA polymerase II;inner ear development;DNA-binding transcription factor activity, RNA polymerase II-specific;DNA-binding transcription activator activity, RNA polymerase II-specific;anatomical structure morphogenesis;regulation of cell differentiation;nucleus;stem cell differentiation…	K09267	SOX1S	http://www.genome.jp/dbget-bin/www_bget?ko:K09267	-	-	KOG0527	HMG-box transcription factor	sp|Q9W7R5|SOX21_CHICK	Transcription factor SOX-21 OS=Gallus gallus OX=9031 GN=SOX21 PE=2 SV=1
Gga01057	CDCA3	NP_001265065.1	cell division cycle-associated protein 3 isoform 1 [Gallus gallus]	GO:0005912	adherens junction	-	-	-	-	-	-	-	sp|Q99618|CDCA3_HUMAN	Cell division cycle-associated protein 3 OS=Homo sapiens OX=9606 GN=CDCA3 PE=1 SV=1
Gga00545	-	NP_001292314.1	histone H1.03 [Gallus gallus]	GO:0003690;GO:0031936;GO:0031492;GO:0045910;GO:0003677;GO:0000786;GO:0005634;GO:0030261;GO:0016584;GO:0006334	double-stranded DNA binding;obsolete negative regulation of chromatin silencing;nucleosomal DNA binding;negative regulation of DNA recombination;DNA binding;nucleosome;nucleus;chromosome condensation;nucleosome positioning;nucleosome assembly	K11275	H1_5	http://www.genome.jp/dbget-bin/www_bget?ko:K11275	-	-	-	-	sp|P08285|H103_CHICK	Histone H1.03 OS=Gallus gallus OX=9031 PE=3 SV=2
Gga02042	FLT3	XP_003640660.2	receptor-type tyrosine-protein kinase FLT3 [Gallus gallus]	-	-	K05092	FLT3,FLK2,CD135	http://www.genome.jp/dbget-bin/www_bget?ko:K05092	MAPK signaling pathway;PI3K-Akt signaling pathway;Ras signaling pathway;Hematopoietic cell lineage	ko04010,ko04151,ko04014,ko04640	-	-	sp|P36888|FLT3_HUMAN	Receptor-type tyrosine-protein kinase FLT3 OS=Homo sapiens OX=9606 GN=FLT3 PE=1 SV=2
Gga02645	FSD2	XP_004943875.1	fibronectin type III and SPRY domain-containing protein 2 [Gallus gallus]	-	-	K24490	FSD2	http://www.genome.jp/dbget-bin/www_bget?ko:K24490	-	-	-	-	sp|A1L4K1|FSD2_HUMAN	Fibronectin type III and SPRY domain-containing protein 2 OS=Homo sapiens OX=9606 GN=FSD2 PE=1 SV=1
Gga04893	Grin1	XP_015134842.1;XP_015134841.1;XP_021269711.1;XP_015134848.1;XP_032056347.1;XP_015134834.1;XP_015134844.1;XP_015134840.1;NP_996862.1;XP_015134843.1;XP_015134839.1	glutamate receptor ionotropic, NMDA 1 isoform X8 [Gallus gallus];glutamate receptor ionotropic, NMDA 1 isoform X7 [Gallus gallus];glutamate receptor ionotropic, NMDA 1 isoform X2 [Numida meleagris];glutamate receptor ionotropic, NMDA 1 isoform X11 [Gallus gallus];glutamate receptor ionotropic, NMDA 1 isoform X10 [Aythya fuligula];glutamate receptor ionotropic, NMDA 1 isoform X1 [Gallus gallus];gl…	GO:0030425;GO:0016595;GO:0038023;GO:0017146;GO:0045202;GO:0005886;GO:1905429;GO:0035235;GO:0045471;GO:0004970;GO:0016021;GO:0004972;GO:0043005;GO:0007268;GO:0016594;GO:0022849;GO:0015276;GO:0045211;GO:0097553;GO:0042391	dendrite;glutamate binding;signaling receptor activity;NMDA selective glutamate receptor complex;synapse;plasma membrane;response to glycine;ionotropic glutamate receptor signaling pathway;response to ethanol;ionotropic glutamate receptor activity;integral component of membrane;NMDA glutamate receptor activity;neuron projection;chemical synaptic transmission;glycine binding;glutamate-gated calciu…	K05208	GRIN1	http://www.genome.jp/dbget-bin/www_bget?ko:K05208	Calcium signaling pathway;Rap1 signaling pathway;Ras signaling pathway;cAMP signaling pathway;Neuroactive ligand-receptor interaction;Circadian entrainment;Glutamatergic synapse;Long-term potentiation	ko04020,ko04015,ko04014,ko04024,ko04080,ko04713,ko04724,ko04720	KOG4440	NMDA selective glutamate-gated ion channel receptor subunit GRIN1	sp|P35439|NMDZ1_RAT;sp|Q5R1P0|NMDZ1_CANLF	Glutamate receptor ionotropic, NMDA 1 OS=Rattus norvegicus OX=10116 GN=Grin1 PE=1 SV=1;Glutamate receptor ionotropic, NMDA 1 OS=Canis lupus familiaris OX=9615 GN=GRIN1 PE=2 SV=2
Gga08749	-	XP_428873.1	feather keratin 1-like [Gallus gallus]	GO:0005882;GO:0005200	intermediate filament;structural constituent of cytoskeleton	-	-	-	-	-	-	-	sp|P02450|KRFC_CHICK	Feather keratin 1 OS=Gallus gallus OX=9031 PE=3 SV=2
Gga11571	KRT73	POI34860.1;XP_015155861.1	hypothetical protein CIB84_001388 [Bambusicola thoracicus];keratin, type II cytoskeletal cochleal-like isoform X1 [Gallus gallus]	GO:0045095	keratin filament	K07605	KRT2	http://www.genome.jp/dbget-bin/www_bget?ko:K07605	-	-	-	-	sp|Q86Y46|K2C73_HUMAN	Keratin, type II cytoskeletal 73 OS=Homo sapiens OX=9606 GN=KRT73 PE=1 SV=1
Gga07285	MAFA	XP_021243151.1	transcription factor MafA [Numida meleagris]	GO:0030073;GO:0003700;GO:0001228;GO:0009749;GO:0000981;GO:0005634;GO:0006357;GO:0000978;GO:0003677;GO:0007263	insulin secretion;DNA-binding transcription factor activity;DNA-binding transcription activator activity, RNA polymerase II-specific;response to glucose;DNA-binding transcription factor activity, RNA polymerase II-specific;nucleus;regulation of transcription by RNA polymerase II;RNA polymerase II cis-regulatory region sequence-specific DNA binding;DNA binding;nitric oxide mediated signal transduc…	K07595	MAFA	http://www.genome.jp/dbget-bin/www_bget?ko:K07595	-	-	-	-	sp|O42290|MAFA_CHICK	Transcription factor MafA OS=Gallus gallus OX=9031 GN=MAFA PE=1 SV=1
Gga07137	RGS22	XP_025003515.1	regulator of G-protein signaling 22 [Gallus gallus]	GO:0001965;GO:0009966	G-protein alpha-subunit binding;regulation of signal transduction	-	-	-	-	-	-	-	sp|Q8NE09|RGS22_HUMAN	Regulator of G-protein signaling 22 OS=Homo sapiens OX=9606 GN=RGS22 PE=1 SV=3
Gga08742	-	XP_428865.1	scale keratin-like [Gallus gallus]	GO:0005882;GO:0005200	intermediate filament;structural constituent of cytoskeleton	-	-	-	-	-	-	-	sp|P04459|KRSC_CHICK	Scale keratin OS=Gallus gallus OX=9031 PE=2 SV=3
Gga09731	JAK3	NP_990327.2	tyrosine-protein kinase JAK3 [Gallus gallus]	GO:0005524;GO:0016020;GO:0004715;GO:0035556;GO:0005856;GO:0004714	ATP binding;membrane;non-membrane spanning protein tyrosine kinase activity;intracellular signal transduction;cytoskeleton;transmembrane receptor protein tyrosine kinase activity	K11218	JAK3	http://www.genome.jp/dbget-bin/www_bget?ko:K11218	Necroptosis;Signaling pathways regulating pluripotency of stem cells;JAK-STAT signaling pathway;PI3K-Akt signaling pathway;Chemokine signaling pathway;Th1 and Th2 cell differentiation;Th17 cell differentiation	ko04217,ko04550,ko04630,ko04151,ko04062,ko04658,ko04659	-	-	sp|P52333|JAK3_HUMAN	Tyrosine-protein kinase JAK3 OS=Homo sapiens OX=9606 GN=JAK3 PE=1 SV=2
Gga03638	-	-	-	-	-	-	-	-	-	-	-	-	-	-
Gga03666	Dlc1	XP_414501.4;XP_015149094.1;XP_004944854.1;XP_004944855.1	rho GTPase-activating protein 7-like isoform X3 [Gallus gallus];rho GTPase-activating protein 7-like isoform X4 [Gallus gallus];rho GTPase-activating protein 7-like isoform X1 [Gallus gallus];rho GTPase-activating protein 7-like isoform X2 [Gallus gallus]	GO:0005737;GO:0007165	cytoplasm;signal transduction	K20632	DLC	http://www.genome.jp/dbget-bin/www_bget?ko:K20632	-	-	KOG2200	Tumour suppressor protein p122-RhoGAP/DLC1	sp|Q63744|RHG07_RAT;sp|A7E300|RHG07_BOVIN	Rho GTPase-activating protein 7 OS=Rattus norvegicus OX=10116 GN=Dlc1 PE=1 SV=3;Rho GTPase-activating protein 7 OS=Bos taurus OX=9913 GN=DLC1 PE=2 SV=1
Gga07704	ZNF831	XP_004947267.1	zinc finger protein 831 isoform X1 [Gallus gallus]	-	-	-	-	-	-	-	KOG1721	FOG: Zn-finger	sp|Q5JPB2|ZN831_HUMAN	Zinc finger protein 831 OS=Homo sapiens OX=9606 GN=ZNF831 PE=2 SV=4
Gga02313	KCNE3	XP_025008282.1;XP_035200098.1	potassium voltage-gated channel subfamily E member 3 isoform X1 [Gallus gallus];potassium voltage-gated channel subfamily E member 3 isoform X2 [Oxyura jamaicensis]	GO:0032809;GO:0045121;GO:0060307;GO:0005249;GO:0097623;GO:0015459;GO:0030425;GO:0031982;GO:0008076;GO:0043204;GO:0086005;GO:0044325;GO:0098915;GO:0086091;GO:0086011;GO:0005737;GO:0016021;GO:1902260;GO:1903765;GO:1905025	neuronal cell body membrane;membrane raft;regulation of ventricular cardiac muscle cell membrane repolarization;voltage-gated potassium channel activity;potassium ion export across plasma membrane;potassium channel regulator activity;dendrite;vesicle;voltage-gated potassium channel complex;perikaryon;ventricular cardiac muscle cell action potential;transmembrane transporter binding;membrane repol…	K04897	KCNE3	http://www.genome.jp/dbget-bin/www_bget?ko:K04897	Protein digestion and absorption	ko04974	-	-	sp|Q9Y6H6|KCNE3_HUMAN	Potassium voltage-gated channel subfamily E member 3 OS=Homo sapiens OX=9606 GN=KCNE3 PE=1 SV=1
Gga10870	-	NP_001001776.1	glutathione S-transferase [Gallus gallus]	GO:0046222;GO:0005737;GO:0004364;GO:0005829;GO:0098754;GO:0006805;GO:0006749	aflatoxin metabolic process;cytoplasm;glutathione transferase activity;cytosol;detoxification;xenobiotic metabolic process;glutathione metabolic process	K00799	GST,gst	http://www.genome.jp/dbget-bin/www_bget?ko:K00799	Glutathione metabolism;Drug metabolism - cytochrome P450;Drug metabolism - other enzymes;Metabolism of xenobiotics by cytochrome P450;Longevity regulating pathway - worm	ko00480,ko00982,ko00983,ko00980,ko04212	-	-	sp|Q08393|GSTA2_CHICK	Glutathione S-transferase OS=Gallus gallus OX=9031 PE=2 SV=2
Gga09073	Pigr	XP_024999540.1	polymeric immunoglobulin receptor-like isoform X3 [Gallus gallus]	-	-	K13073	PIGR	http://www.genome.jp/dbget-bin/www_bget?ko:K13073	Intestinal immune network for IgA production	ko04672	-	-	sp|O70570|PIGR_MOUSE	Polymeric immunoglobulin receptor OS=Mus musculus OX=10090 GN=Pigr PE=1 SV=1
Gga10906	RSAD2	NP_001305372.1	radical S-adenosyl methionine domain-containing protein 2 [Gallus gallus]	GO:0051536;GO:0034165;GO:0005811;GO:0051539;GO:2000553;GO:0003824;GO:0051607;GO:0050778;GO:0046872;GO:0005739;GO:0045071;GO:0034157;GO:0005783;GO:0043367	iron-sulfur cluster binding;positive regulation of toll-like receptor 9 signaling pathway;lipid droplet;4 iron, 4 sulfur cluster binding;positive regulation of T-helper 2 cell cytokine production;catalytic activity;defense response to virus;positive regulation of immune response;metal ion binding;mitochondrion;negative regulation of viral genome replication;positive regulation of toll-like recept…	K15045	RSAD2	http://www.genome.jp/dbget-bin/www_bget?ko:K15045	-	-	-	-	sp|Q8WXG1|RSAD2_HUMAN	Radical S-adenosyl methionine domain-containing protein 2 OS=Homo sapiens OX=9606 GN=RSAD2 PE=1 SV=1
Gga16767	LRRC2	XP_423865.3	leucine-rich repeat-containing protein 2 [Gallus gallus]	GO:0007165;GO:0005737;GO:0043231;GO:0004722	signal transduction;cytoplasm;intracellular membrane-bounded organelle;protein serine/threonine phosphatase activity	-	-	-	-	-	-	-	sp|Q9BYS8|LRRC2_HUMAN	Leucine-rich repeat-containing protein 2 OS=Homo sapiens OX=9606 GN=LRRC2 PE=2 SV=2
Gga02444	B2M	NP_001001750.2;XP_031472064.1	beta-2-microglobulin precursor [Gallus gallus];telomere repeats-binding bouquet formation protein 2 isoform X2 [Phasianus colchicus]	GO:0002474;GO:0005576;GO:0006955;GO:0042612	antigen processing and presentation of peptide antigen via MHC class I;extracellular region;immune response;MHC class I protein complex	K08055	B2M	http://www.genome.jp/dbget-bin/www_bget?ko:K08055	Antigen processing and presentation	ko04612	-	-	sp|P21611|B2MG_CHICK	Beta-2-microglobulin OS=Gallus gallus OX=9031 GN=B2M PE=1 SV=3
Gga01779	F10	XP_001233228.2	coagulation factor X [Gallus gallus]	GO:0004252;GO:0005509;GO:0005576	serine-type endopeptidase activity;calcium ion binding;extracellular region	K01314	F10	http://www.genome.jp/dbget-bin/www_bget?ko:K01314	Complement and coagulation cascades	ko04610	-	-	sp|P25155|FA10_CHICK	Coagulation factor X OS=Gallus gallus OX=9031 GN=F10 PE=1 SV=1
Gga05571	Upk3bl1	XP_415762.3	uroplakin-3b-like protein 1 [Gallus gallus]	-	-	-	-	-	-	-	-	-	sp|Q9D701|UPK3L_MOUSE	Uroplakin-3b-like protein 1 OS=Mus musculus OX=10090 GN=Upk3bl1 PE=2 SV=1
Gga09251	-	XP_003643909.2	feather keratin 3-like [Gallus gallus]	GO:0005882;GO:0005200	intermediate filament;structural constituent of cytoskeleton	-	-	-	-	-	-	-	sp|P02450|KRFC_CHICK	Feather keratin 1 OS=Gallus gallus OX=9031 PE=3 SV=2
Gga05202	Cd7	XP_429498.1;XP_004946152.1	T-cell antigen CD7 isoform X3 [Gallus gallus];T-cell antigen CD7 isoform X2 [Gallus gallus]	GO:0038023;GO:0002250;GO:0016021	signaling receptor activity;adaptive immune response;integral component of membrane	K06457	CD7	http://www.genome.jp/dbget-bin/www_bget?ko:K06457	Hematopoietic cell lineage	ko04640	-	-	sp|P50283|CD7_MOUSE	T-cell antigen CD7 OS=Mus musculus OX=10090 GN=Cd7 PE=1 SV=1
Gga05939	SHH	NP_990152.1	sonic hedgehog protein precursor [Gallus gallus]	GO:0048877;GO:0043066;GO:0032526;GO:0042733;GO:0021513;GO:2000177;GO:0016539;GO:0060059;GO:0016015;GO:0009888;GO:0016540;GO:0046872;GO:0003430;GO:0003406;GO:0005509;GO:0009952;GO:0010628;GO:0008270;GO:0010468;GO:0023052;GO:0030166;GO:0060573;GO:0007267;GO:0097190;GO:0060591;GO:0061075;GO:0009951;GO:0071679;GO:0030514;GO:0003408;GO:0060785;GO:0008233;GO:0001709;GO:0097264;GO:0021631;GO:0090269;GO:…	homeostasis of number of retina cells;negative regulation of apoptotic process;response to retinoic acid;embryonic digit morphogenesis;spinal cord dorsal/ventral patterning;regulation of neural precursor cell proliferation;intein-mediated protein splicing;embryonic retina morphogenesis in camera-type eye;morphogen activity;tissue development;protein autoprocessing;metal ion binding;growth plate c…	K11988	SHH	http://www.genome.jp/dbget-bin/www_bget?ko:K11988	Hedgehog signaling pathway;Axon guidance	ko04340,ko04360	KOG3638	Sonic hedgehog and related proteins	sp|Q91035|SHH_CHICK	Sonic hedgehog protein OS=Gallus gallus OX=9031 GN=SHH PE=1 SV=1
Gga08606	Cxcr5	XP_005494712.2	LOW QUALITY PROTEIN: C-X-C chemokine receptor type 5 [Zonotrichia albicollis]	GO:0006935;GO:0032467;GO:0016021;GO:0007204;GO:0019957;GO:0006955;GO:0016493;GO:0016494;GO:0019722;GO:0048535;GO:0042113;GO:0060326;GO:0009897;GO:0030595	chemotaxis;positive regulation of cytokinesis;integral component of membrane;positive regulation of cytosolic calcium ion concentration;C-C chemokine binding;immune response;C-C chemokine receptor activity;C-X-C chemokine receptor activity;calcium-mediated signaling;lymph node development;B cell activation;cell chemotaxis;external side of plasma membrane;leukocyte chemotaxis	K04190	CXCR5,BLR1,CD185	http://www.genome.jp/dbget-bin/www_bget?ko:K04190	Cytokine-cytokine receptor interaction;Viral protein interaction with cytokine and cytokine receptor;Chemokine signaling pathway	ko04060,ko04061,ko04062	-	-	sp|Q04683|CXCR5_MOUSE	C-X-C chemokine receptor type 5 OS=Mus musculus OX=10090 GN=Cxcr5 PE=1 SV=2
Gga15701	Neu2	XP_015157234.1;XP_025009306.1	sialidase-2 isoform X1 [Gallus gallus];sialidase-2 isoform X2 [Gallus gallus]	GO:0016042;GO:0052796;GO:0052795;GO:0052794	lipid catabolic process;exo-alpha-(2->8)-sialidase activity;exo-alpha-(2->6)-sialidase activity;exo-alpha-(2->3)-sialidase activity	K12357	NEU2_3_4	http://www.genome.jp/dbget-bin/www_bget?ko:K12357	Other glycan degradation;Sphingolipid metabolism	ko00511,ko00600	-	-	sp|Q9JMH3|NEUR2_MOUSE	Sialidase-2 OS=Mus musculus OX=10090 GN=Neu2 PE=1 SV=1
Gga05313	APOH	POI33495.1	hypothetical protein CIB84_002753 [Bambusicola thoracicus]	GO:0008201;GO:0005576	heparin binding;extracellular region	K17305	APOH,B2G1	http://www.genome.jp/dbget-bin/www_bget?ko:K17305	Cholesterol metabolism	ko04979	-	-	sp|Q95LB0|APOH_PANTR	Beta-2-glycoprotein 1 OS=Pan troglodytes OX=9598 GN=APOH PE=2 SV=1
Gga04920	Entpd2	XP_004945847.1	ectonucleoside triphosphate diphosphohydrolase 2 isoform X1 [Gallus gallus]	GO:0045134;GO:0005524;GO:0016020;GO:0005886;GO:0017110;GO:0004382;GO:0016021;GO:0016787;GO:0009134	uridine-diphosphatase activity;ATP binding;membrane;plasma membrane;nucleoside-diphosphatase activity;guanosine-diphosphatase activity;integral component of membrane;hydrolase activity;nucleoside diphosphate catabolic process	-	-	-	-	-	KOG1386	Nucleoside phosphatase	sp|O35795|ENTP2_RAT;sp|P79784|ENTP2_CHICK	Ectonucleoside triphosphate diphosphohydrolase 2 OS=Rattus norvegicus OX=10116 GN=Entpd2 PE=1 SV=1;Ectonucleoside triphosphate diphosphohydrolase 2 OS=Gallus gallus OX=9031 GN=ENTPD2 PE=1 SV=2
Gga00188	SYPL1	NP_001186387.1	synaptophysin-like protein 1 [Gallus gallus]	GO:0030672;GO:0030141;GO:0008021;GO:0017075;GO:0016021	synaptic vesicle membrane;secretory granule;synaptic vesicle;syntaxin-1 binding;integral component of membrane	-	-	-	-	-	-	-	sp|Q16563|SYPL1_HUMAN	Synaptophysin-like protein 1 OS=Homo sapiens OX=9606 GN=SYPL1 PE=1 SV=1
Gga00801	PKP2	XP_416362.5	plakophilin-2 [Gallus gallus]	GO:0016021;GO:0030054;GO:0098609;GO:0005741	integral component of membrane;cell junction;cell-cell adhesion;mitochondrial outer membrane	K12642	PKP2	http://www.genome.jp/dbget-bin/www_bget?ko:K12642	-	-	KOG1048	Neural adherens junction protein Plakophilin and related Armadillo repeat proteins	sp|Q99959|PKP2_HUMAN	Plakophilin-2 OS=Homo sapiens OX=9606 GN=PKP2 PE=1 SV=2
Gga12138	-	XP_037978629.1;NP_990692.1	melatonin-related receptor isoform X2 [Motacilla alba alba];melatonin receptor type 1C [Gallus gallus]	GO:0005886;GO:0005654;GO:0008502;GO:0046325;GO:0004930;GO:0016021;GO:0045820;GO:1904408;GO:0007186	plasma membrane;nucleoplasm;melatonin receptor activity;negative regulation of glucose import;G protein-coupled receptor activity;integral component of membrane;negative regulation of glycolytic process;melatonin binding;G protein-coupled receptor signaling pathway	K04285	MTNR1A	http://www.genome.jp/dbget-bin/www_bget?ko:K04285	Neuroactive ligand-receptor interaction;Circadian entrainment	ko04080,ko04713	-	-	sp|P49288|MTR1C_CHICK	Melatonin receptor type 1C OS=Gallus gallus OX=9031 PE=2 SV=1
Gga15493	KIF2C	XP_015146781.1;XP_015146785.1;XP_015146783.1;XP_015146779.1;XP_015146780.1	kinesin-like protein KIF2C isoform X7 [Gallus gallus];kinesin-like protein KIF2C isoform X10 [Gallus gallus];kinesin-like protein KIF2C isoform X9 [Gallus gallus];kinesin-like protein KIF2C isoform X5 [Gallus gallus];kinesin-like protein KIF2C isoform X6 [Gallus gallus]	GO:0007018;GO:0030951;GO:0005871;GO:0016887;GO:1990939;GO:0005874;GO:0005524;GO:0051983;GO:0051010;GO:0008017;GO:0000776;GO:0003777;GO:0051315;GO:0007019;GO:0005819;GO:0005813;GO:0035371	microtubule-based movement;establishment or maintenance of microtubule cytoskeleton polarity;kinesin complex;ATP hydrolysis activity;microtubule motor activity;microtubule;ATP binding;regulation of chromosome segregation;microtubule plus-end binding;microtubule binding;kinetochore;microtubule motor activity;attachment of mitotic spindle microtubules to kinetochore;microtubule depolymerization;spi…	K10393	KIF2_24,MCAK	http://www.genome.jp/dbget-bin/www_bget?ko:K10393	Axon regeneration	ko04361	KOG0246	Kinesin-like protein	sp|P70096|KIF2C_CRIGR;sp|Q99661|KIF2C_HUMAN	Kinesin-like protein KIF2C OS=Cricetulus griseus OX=10029 GN=KIF2C PE=1 SV=2;Kinesin-like protein KIF2C OS=Homo sapiens OX=9606 GN=KIF2C PE=1 SV=2
Gga05848	GIMAP7	XP_019471726.1;XP_004939094.1	GTPase IMAP family member 8-like isoform X2 [Meleagris gallopavo];GTPase IMAP family member 7 isoform X1 [Gallus gallus]	GO:0005525	GTP binding	-	-	-	-	-	-	-	sp|Q8NHV1|GIMA7_HUMAN;sp|G3X987|GIMA9_MOUSE;sp|Q8ND71|GIMA8_HUMAN	GTPase IMAP family member 7 OS=Homo sapiens OX=9606 GN=GIMAP7 PE=1 SV=1;GTPase IMAP family member 9 OS=Mus musculus OX=10090 GN=Gimap9 PE=1 SV=1;GTPase IMAP family member 8 OS=Homo sapiens OX=9606 GN=GIMAP8 PE=2 SV=2
Gga08531	CRTAM	NP_001025518.1	cytotoxic and regulatory T-cell molecule precursor [Gallus gallus]	GO:0046007;GO:0005102;GO:2001185;GO:0002860;GO:0070669;GO:0005886;GO:0001772;GO:0050839;GO:0016021;GO:0097021;GO:0008037;GO:0032729;GO:0001768;GO:0002355;GO:0007157;GO:0045580	negative regulation of activated T cell proliferation;signaling receptor binding;regulation of CD8-positive, alpha-beta T cell activation;positive regulation of natural killer cell mediated cytotoxicity directed against tumor cell target;response to interleukin-2;plasma membrane;immunological synapse;cell adhesion molecule binding;integral component of membrane;lymphocyte migration into lymphoid …	K16361	CRTAM,CD355	http://www.genome.jp/dbget-bin/www_bget?ko:K16361	-	-	-	-	sp|O95727|CRTAM_HUMAN	Cytotoxic and regulatory T-cell molecule OS=Homo sapiens OX=9606 GN=CRTAM PE=1 SV=2
Gga04854	PRF1	XP_015135083.1	perforin-1 isoform X1 [Gallus gallus]	GO:0005509;GO:0019835;GO:0005576	calcium ion binding;cytolysis;extracellular region	K07818	PRF1	http://www.genome.jp/dbget-bin/www_bget?ko:K07818	Apoptosis;Natural killer cell mediated cytotoxicity	ko04210,ko04650	-	-	sp|P14222|PERF_HUMAN	Perforin-1 OS=Homo sapiens OX=9606 GN=PRF1 PE=1 SV=1
Gga14310	GDF10	XP_421648.3	growth/differentiation factor 10 [Gallus gallus]	GO:0008083;GO:0005576	growth factor activity;extracellular region	K22674	GDF10,BMP3B	http://www.genome.jp/dbget-bin/www_bget?ko:K22674	Cytokine-cytokine receptor interaction	ko04060	-	-	sp|Q08DX6|GDF10_BOVIN	Growth/differentiation factor 10 OS=Bos taurus OX=9913 GN=GDF10 PE=2 SV=1
Gga03917	FGF1	NP_990511.1	fibroblast growth factor 1 [Gallus gallus]	GO:0051781;GO:0008083;GO:0050679;GO:0005178;GO:0010595;GO:0005576;GO:0001525;GO:0005938;GO:2000544;GO:0005615;GO:0032148;GO:0001759;GO:0060681;GO:0005654;GO:0031012;GO:0042060;GO:0030154;GO:1901509;GO:0034605;GO:0005634;GO:0005829;GO:0030324;GO:0000187;GO:0045944;GO:0008543;GO:0045542;GO:0005104;GO:0008201;GO:1903672;GO:0044548	positive regulation of cell division;growth factor activity;positive regulation of epithelial cell proliferation;integrin binding;positive regulation of endothelial cell migration;extracellular region;angiogenesis;cell cortex;regulation of endothelial cell chemotaxis to fibroblast growth factor;extracellular space;activation of protein kinase B activity;organ induction;branch elongation involved …	K18496	FGF1	http://www.genome.jp/dbget-bin/www_bget?ko:K18496	Regulation of actin cytoskeleton;Calcium signaling pathway;Hippo signaling pathway;MAPK signaling pathway;PI3K-Akt signaling pathway;Rap1 signaling pathway;Ras signaling pathway	ko04810,ko04020,ko04390,ko04010,ko04151,ko04015,ko04014	-	-	sp|P19596|FGF1_CHICK	Fibroblast growth factor 1 OS=Gallus gallus OX=9031 GN=FGF1 PE=1 SV=2
Gga02471	RPP25	XP_025009904.1	ribonuclease P protein subunit p25 [Gallus gallus]	GO:0000172;GO:0003676;GO:0001682	ribonuclease MRP complex;nucleic acid binding;tRNA 5'-leader removal	K14525	RPP25	http://www.genome.jp/dbget-bin/www_bget?ko:K14525	Ribosome biogenesis in eukaryotes	ko03008	-	-	sp|Q9BUL9|RPP25_HUMAN	Ribonuclease P protein subunit p25 OS=Homo sapiens OX=9606 GN=RPP25 PE=1 SV=1
Gga05963	Adarb2	XP_418563.4	double-stranded RNA-specific editase B2 [Gallus gallus]	GO:0003723;GO:0004000;GO:0006396	RNA binding;adenosine deaminase activity;RNA processing	K13194	ADARB	http://www.genome.jp/dbget-bin/www_bget?ko:K13194	-	-	KOG2777	tRNA-specific adenosine deaminase 1	sp|Q9JI20|RED2_MOUSE	Double-stranded RNA-specific editase B2 OS=Mus musculus OX=10090 GN=Adarb2 PE=2 SV=2
Gga13808	Degs2	XP_031448863.1	sphingolipid delta(4)-desaturase/C4-monooxygenase DES2 [Phasianus colchicus]	GO:0046513;GO:0042284;GO:0000170;GO:0006667;GO:0016021;GO:0030148;GO:0005789	ceramide biosynthetic process;sphingolipid delta-4 desaturase activity;sphingosine hydroxylase activity;sphinganine metabolic process;integral component of membrane;sphingolipid biosynthetic process;endoplasmic reticulum membrane	K04712	DEGS	http://www.genome.jp/dbget-bin/www_bget?ko:K04712	Sphingolipid signaling pathway;Sphingolipid metabolism	ko04071,ko00600	KOG2987	Fatty acid desaturase	sp|Q8R2F2|DEGS2_MOUSE	Sphingolipid delta(4)-desaturase/C4-monooxygenase DES2 OS=Mus musculus OX=10090 GN=Degs2 PE=1 SV=1
Gga00950	FBLN1	XP_015145378.1;NP_989496.1	fibulin-1 isoform X1 [Gallus gallus];fibulin-1 precursor [Gallus gallus]	GO:0016504;GO:0005509;GO:0005576;GO:0030198	peptidase activator activity;calcium ion binding;extracellular region;extracellular matrix organization	K17307	FBLN1_2	http://www.genome.jp/dbget-bin/www_bget?ko:K17307	-	-	-	-	sp|O73775|FBLN1_CHICK	Fibulin-1 OS=Gallus gallus OX=9031 GN=FBLN1 PE=2 SV=2
Gga04562	MN1	XP_031447908.1;XP_003642254.4	transcriptional activator MN1 [Phasianus colchicus];transcriptional activator MN1 [Gallus gallus]	GO:0006355	regulation of transcription, DNA-templated	K22543	MN1	http://www.genome.jp/dbget-bin/www_bget?ko:K22543	-	-	-	-	sp|Q10571|MN1_HUMAN;sp|D3YWE6|MN1_MOUSE	Transcriptional activator MN1 OS=Homo sapiens OX=9606 GN=MN1 PE=1 SV=3;Transcriptional activator MN1 OS=Mus musculus OX=10090 GN=Mn1 PE=2 SV=1
Gga01121	SPAG17	XP_015150099.2	LOW QUALITY PROTEIN: sperm-associated antigen 17 [Gallus gallus]	-	-	-	-	-	-	-	-	-	sp|Q6Q759|SPG17_HUMAN	Sperm-associated antigen 17 OS=Homo sapiens OX=9606 GN=SPAG17 PE=2 SV=1
Gga12277	Tmem154	XP_015716826.1	transmembrane protein 154 [Coturnix japonica]	GO:0016021	integral component of membrane	-	-	-	-	-	-	-	sp|Q8C4Q9|TM154_MOUSE;sp|Q6P9G4|TM154_HUMAN	Transmembrane protein 154 OS=Mus musculus OX=10090 GN=Tmem154 PE=1 SV=1;Transmembrane protein 154 OS=Homo sapiens OX=9606 GN=TMEM154 PE=1 SV=2
Gga02480	CYP1A4	NP_990478.1	cytochrome P450 1A4 [Gallus gallus]	GO:0070330;GO:0020037;GO:0046677;GO:0043231;GO:0019825;GO:0016021;GO:0017144;GO:0005789;GO:0005506;GO:0004497	aromatase activity;heme binding;response to antibiotic;intracellular membrane-bounded organelle;oxygen binding;integral component of membrane;xenobiotic metabolic process;endoplasmic reticulum membrane;iron ion binding;monooxygenase activity	K24532	CYP1A	http://www.genome.jp/dbget-bin/www_bget?ko:K24532	-	-	-	-	sp|P79760|CP1A4_CHICK	Cytochrome P450 1A4 OS=Gallus gallus OX=9031 GN=CYP1A4 PE=2 SV=1
Gga11286	-	XP_430469.3;XP_025001718.1	uncharacterized protein LOC427029 isoform X2 [Gallus gallus];uncharacterized protein LOC427029 isoform X1 [Gallus gallus]	-	-	-	-	-	-	-	-	-	-	-
Gga08789	-	NP_001292080.1	protein MRP-126 [Gallus gallus]	GO:0005634;GO:0043123;GO:0050832;GO:0061844;GO:0005509;GO:0005737;GO:0031640;GO:0005615;GO:0006805;GO:0050786;GO:0048306	nucleus;positive regulation of I-kappaB kinase/NF-kappaB signaling;defense response to fungus;antimicrobial humoral immune response mediated by antimicrobial peptide;calcium ion binding;cytoplasm;killing of cells of other organism;extracellular space;xenobiotic metabolic process;RAGE receptor binding;calcium-dependent protein binding	K21128	S100A9	http://www.genome.jp/dbget-bin/www_bget?ko:K21128	IL-17 signaling pathway	ko04657	-	-	sp|P28318|M126_CHICK	Protein MRP-126 OS=Gallus gallus OX=9031 PE=2 SV=1
Gga15851	Ap1s3	XP_021249443.1;XP_015726812.1	AP-1 complex subunit sigma-3 isoform X1 [Numida meleagris];AP-1 complex subunit sigma-3 isoform X3 [Coturnix japonica]	GO:0016192;GO:0030117;GO:0006886	vesicle-mediated transport;membrane coat;intracellular protein transport	K12395	AP1S3	http://www.genome.jp/dbget-bin/www_bget?ko:K12395	Lysosome	ko04142	KOG0934	Clathrin adaptor complex, small subunit	sp|Q7TN05|AP1S3_MOUSE	AP-1 complex subunit sigma-3 OS=Mus musculus OX=10090 GN=Ap1s3 PE=1 SV=1
CDKN2A	CDKN2B	XP_029861535.1;NP_989764.1	cyclin-dependent kinase 4 inhibitor B-like isoform X1 [Aquila chrysaetos chrysaetos];cyclin-dependent kinase 4 inhibitor B [Gallus gallus]	-	-	K04685	CDKN2B,P15,INK4B	http://www.genome.jp/dbget-bin/www_bget?ko:K04685	Cell cycle;Cellular senescence;FoxO signaling pathway;TGF-beta signaling pathway	ko04110,ko04218,ko04068,ko04350	-	-	sp|Q2KJD8|CDN2B_BOVIN	Cyclin-dependent kinase 4 inhibitor B OS=Bos taurus OX=9913 GN=CDKN2B PE=2 SV=1
Gga15952	SST	XP_038002043.1	somatostatin [Motacilla alba alba]	GO:0005179;GO:0030334;GO:0005615	hormone activity;regulation of cell migration;extracellular space	K05237	SST	http://www.genome.jp/dbget-bin/www_bget?ko:K05237	cAMP signaling pathway;Neuroactive ligand-receptor interaction;Gastric acid secretion;Growth hormone synthesis, secretion and action	ko04024,ko04080,ko04971,ko04935	-	-	sp|P33094|SMS_CHICK	Somatostatin OS=Gallus gallus OX=9031 GN=SST PE=3 SV=1
Gga16894	GLRX	NP_990491.1	glutaredoxin-1 [Gallus gallus]	GO:0009055;GO:0015035;GO:0005737	electron transfer activity;protein-disulfide reductase activity;cytoplasm	K03676	grxC,GLRX,GLRX2	http://www.genome.jp/dbget-bin/www_bget?ko:K03676	-	-	KOG1752	Glutaredoxin and related proteins	sp|P79764|GLRX1_CHICK	Glutaredoxin-1 OS=Gallus gallus OX=9031 GN=GLRX PE=3 SV=1
Gga15405	LRRC8D	XP_015146145.1	volume-regulated anion channel subunit LRRC8D [Gallus gallus]	GO:0015734;GO:0034702;GO:0005887;GO:0005225;GO:0015810;GO:0006811;GO:0005737;GO:0001678;GO:0034214;GO:0016021;GO:0071470;GO:0005886	taurine transport;ion channel complex;integral component of plasma membrane;volume-sensitive anion channel activity;aspartate transmembrane transport;ion transport;cytoplasm;cellular glucose homeostasis;protein hexamerization;integral component of membrane;cellular response to osmotic stress;plasma membrane	K22038	LRRC8	http://www.genome.jp/dbget-bin/www_bget?ko:K22038	-	-	-	-	sp|Q7L1W4|LRC8D_HUMAN	Volume-regulated anion channel subunit LRRC8D OS=Homo sapiens OX=9606 GN=LRRC8D PE=1 SV=1
Gga07861	Arhgef6	XP_010721082.1;XP_010721080.1	pleckstrin homology domain-containing family N member 1-like isoform X3 [Meleagris gallopavo];probable pleckstrin homology domain-containing family N member 1 isoform X1 [Meleagris gallopavo]	-	-	-	-	-	-	-	-	-	sp|Q8K4I3|ARHG6_MOUSE;sp|Q5ZLR6|ARHG6_CHICK	Rho guanine nucleotide exchange factor 6 OS=Mus musculus OX=10090 GN=Arhgef6 PE=1 SV=1;Rho guanine nucleotide exchange factor 6 OS=Gallus gallus OX=9031 GN=ARHGEF6 PE=2 SV=1
Gga12867	-	XP_005498524.1	neuropeptide-like protein C4orf48 homolog [Columba livia]	GO:0005576;GO:0007218	extracellular region;neuropeptide signaling pathway	-	-	-	-	-	-	-	sp|B5X8I6|CD048_SALSA	Neuropeptide-like protein C4orf48 homolog OS=Salmo salar OX=8030 PE=3 SV=1
Gga04654	Cit	XP_015130880.1;XP_015130878.1;XP_015130879.1;XP_031448074.1;XP_004934462.1	citron Rho-interacting kinase isoform X11 [Gallus gallus];citron Rho-interacting kinase isoform X6 [Gallus gallus];citron Rho-interacting kinase isoform X9 [Gallus gallus];citron Rho-interacting kinase isoform X5 [Phasianus colchicus];citron Rho-interacting kinase isoform X7 [Gallus gallus]	-	-	K16308	CIT	http://www.genome.jp/dbget-bin/www_bget?ko:K16308	-	-	KOG0612	Rho-associated, coiled-coil containing protein kinase	sp|E9PSL7|CTRO_RAT;sp|O14578|CTRO_HUMAN	Citron rho-interacting kinase OS=Rattus norvegicus OX=10116 GN=Cit PE=1 SV=1;Citron Rho-interacting kinase OS=Homo sapiens OX=9606 GN=CIT PE=1 SV=2
Gga13008	Mas1	NP_001305928.1	uncharacterized protein LOC101752158 [Gallus gallus]	GO:0007186;GO:0016021;GO:0004930	G protein-coupled receptor signaling pathway;integral component of membrane;G protein-coupled receptor activity	-	-	-	-	-	-	-	sp|P12526|MAS_RAT;sp|Q91ZC0|MRGB4_MOUSE	Proto-oncogene Mas OS=Rattus norvegicus OX=10116 GN=Mas1 PE=2 SV=1;Mas-related G-protein coupled receptor member B4 OS=Mus musculus OX=10090 GN=Mrgprb4 PE=2 SV=1
Gga08121	ANK1	XP_015152887.1;XP_015152876.1;XP_015152881.1;XP_015152888.1	ankyrin-1 isoform X11 [Gallus gallus];ankyrin-1 isoform X2 [Gallus gallus];ankyrin-1 isoform X6 [Gallus gallus];ankyrin-1 isoform X12 [Gallus gallus]	GO:0005737;GO:0014731;GO:0072659;GO:0043005;GO:0019903;GO:0005856;GO:0016021;GO:0008093;GO:0009898;GO:0044325;GO:0006888;GO:0008092;GO:0007165;GO:0030674;GO:0051117;GO:0016020;GO:0030507;GO:0005886	cytoplasm;spectrin-associated cytoskeleton;protein localization to plasma membrane;neuron projection;protein phosphatase binding;cytoskeleton;integral component of membrane;cytoskeletal anchor activity;cytoplasmic side of plasma membrane;transmembrane transporter binding;endoplasmic reticulum to Golgi vesicle-mediated transport;cytoskeletal protein binding;signal transduction;protein-macromolecul…	K10380	ANK	http://www.genome.jp/dbget-bin/www_bget?ko:K10380	Toll and Imd signaling pathway	ko04624	-	-	sp|P16157|ANK1_HUMAN	Ankyrin-1 OS=Homo sapiens OX=9606 GN=ANK1 PE=1 SV=3
Gga01680	nms	XP_025002417.1	neuromedin-S isoform X2 [Gallus gallus]	-	-	-	-	-	-	-	-	-	sp|Q1HA20|NMS_BOMOR	Neuromedin-S OS=Bombina orientalis OX=8346 GN=nms PE=1 SV=1
Gga12541	FAT4	XP_015131875.1	protocadherin Fat 4 [Gallus gallus]	GO:0007009;GO:0072137;GO:0005886;GO:0035329;GO:0021987;GO:0043931;GO:0007156;GO:0007219;GO:0060122;GO:0003007;GO:0007157;GO:0048565;GO:0001658;GO:0005509;GO:0098609;GO:0016021;GO:0045177;GO:0008543;GO:0072307	plasma membrane organization;condensed mesenchymal cell proliferation;plasma membrane;hippo signaling;cerebral cortex development;ossification involved in bone maturation;homophilic cell adhesion via plasma membrane adhesion molecules;Notch signaling pathway;inner ear receptor cell stereocilium organization;heart morphogenesis;heterophilic cell-cell adhesion via plasma membrane cell adhesion mole…	K16669	FAT4	http://www.genome.jp/dbget-bin/www_bget?ko:K16669	Hippo signaling pathway - fly;Hippo signaling pathway - multiple species	ko04391,ko04392	KOG1219	Uncharacterized conserved protein, contains laminin, cadherin and EGF domains	sp|Q6V0I7|FAT4_HUMAN	Protocadherin Fat 4 OS=Homo sapiens OX=9606 GN=FAT4 PE=1 SV=2
Gga09236	-	XP_015154724.1;XP_003213042.2	feather keratin Cos1-1/Cos1-3/Cos2-1-like [Gallus gallus];feather beta keratin-like [Meleagris gallopavo]	GO:0005882;GO:0005200	intermediate filament;structural constituent of cytoskeleton	-	-	-	-	-	-	-	sp|Q9PSV3|KRF4_COLLI	Feather keratin Cos2-3 OS=Columba livia OX=8932 PE=3 SV=3
Gga16360	MYORG	XP_025000693.1	myogenesis-regulating glycosidase-like isoform X1 [Gallus gallus]	GO:0016021;GO:0005975;GO:0004553;GO:0048741	integral component of membrane;carbohydrate metabolic process;hydrolase activity, hydrolyzing O-glycosyl compounds;skeletal muscle fiber development	K24727	MYORG	http://www.genome.jp/dbget-bin/www_bget?ko:K24727	-	-	KOG1065;KOG1066	Maltase glucoamylase and related hydrolases, glycosyl hydrolase family 31;Glucosidase II catalytic (alpha) subunit and related enzymes, glycosyl hydrolase family 31	sp|Q6NSJ0|MYORG_HUMAN	Myogenesis-regulating glycosidase OS=Homo sapiens OX=9606 GN=MYORG PE=1 SV=2
Gga14994	INHBB	XP_005244302.2;XP_015145274.1	inhibin beta B chain, partial [Falco peregrinus];inhibin beta B chain isoform X1 [Gallus gallus]	GO:0005125;GO:0005179;GO:0032869;GO:2001235;GO:0009267;GO:0071944;GO:0032924;GO:0045444;GO:0060395;GO:0042803;GO:0046676;GO:0046881;GO:0046882;GO:0008083;GO:0005576;GO:0048599;GO:0005615;GO:0010862;GO:0009611;GO:1900164;GO:0048471;GO:0044320;GO:0060279;GO:0032686	cytokine activity;hormone activity;cellular response to insulin stimulus;positive regulation of apoptotic signaling pathway;cellular response to starvation;cell periphery;activin receptor signaling pathway;fat cell differentiation;SMAD protein signal transduction;protein homodimerization activity;negative regulation of insulin secretion;positive regulation of follicle-stimulating hormone secretio…	K22687	INHBB	http://www.genome.jp/dbget-bin/www_bget?ko:K22687	Signaling pathways regulating pluripotency of stem cells;TGF-beta signaling pathway;Cytokine-cytokine receptor interaction	ko04550,ko04350,ko04060	KOG3900	Transforming growth factor beta, bone morphogenetic protein and related proteins	sp|P27093|INHBB_CHICK	Inhibin beta B chain OS=Gallus gallus OX=9031 GN=INHBB PE=2 SV=2
Gga12284	CSGALNACT1	XP_015132126.1;XP_025006172.1;XP_031463453.1;XP_025006171.1	cyclin-dependent kinase-like 2 isoform X2 [Gallus gallus];cyclin-dependent kinase-like 2 isoform X9 [Gallus gallus];chondroitin sulfate N-acetylgalactosaminyltransferase 1 [Phasianus colchicus];cyclin-dependent kinase-like 2 isoform X8 [Gallus gallus]	GO:0016021;GO:0032580;GO:0008376	integral component of membrane;Golgi cisterna membrane;acetylgalactosaminyltransferase activity	K08824;K00746	CDKL;CSGALNACT1_2	http://www.genome.jp/dbget-bin/www_bget?ko:K08824;http://www.genome.jp/dbget-bin/www_bget?ko:K00746	Glycosaminoglycan biosynthesis - chondroitin sulfate / dermatan sulfate	ko00532	KOG0593	Predicted protein kinase KKIAMRE	sp|Q8TDX6|CGAT1_HUMAN;sp|Q9TTK0|CDKL2_RABIT;sp|Q4R7T5|CDKL2_MACFA	Chondroitin sulfate N-acetylgalactosaminyltransferase 1 OS=Homo sapiens OX=9606 GN=CSGALNACT1 PE=1 SV=2;Cyclin-dependent kinase-like 2 OS=Oryctolagus cuniculus OX=9986 GN=CDKL2 PE=2 SV=1;Cyclin-dependent kinase-like 2 OS=Macaca fascicularis OX=9541 GN=CDKL2 PE=2 SV=1
Gga03816	CD74	NP_001001613.1;XP_015149240.1	HLA class II histocompatibility antigen gamma chain [Gallus gallus];HLA class II histocompatibility antigen gamma chain isoform X1 [Gallus gallus]	GO:0005783;GO:0006955;GO:0042609;GO:0019882;GO:0042288;GO:0001540;GO:0006886;GO:0009986;GO:0004896;GO:0051085;GO:0035718;GO:0016021;GO:0070206;GO:0042611;GO:0005737;GO:0042289;GO:0009897;GO:0019886;GO:0016064	endoplasmic reticulum;immune response;CD4 receptor binding;antigen processing and presentation;MHC class I protein binding;amyloid-beta binding;intracellular protein transport;cell surface;cytokine receptor activity;chaperone cofactor-dependent protein refolding;macrophage migration inhibitory factor binding;integral component of membrane;protein trimerization;MHC protein complex;cytoplasm;MHC cl…	K06505	CD74,DHLAG	http://www.genome.jp/dbget-bin/www_bget?ko:K06505	Antigen processing and presentation	ko04612	-	-	sp|P04233|HG2A_HUMAN	HLA class II histocompatibility antigen gamma chain OS=Homo sapiens OX=9606 GN=CD74 PE=1 SV=3
Gga16392	CLEC17A	XP_021236459.1	LOW QUALITY PROTEIN: B-cell differentiation antigen CD72-like [Numida meleagris]	GO:0004888;GO:0030246;GO:0005887	transmembrane signaling receptor activity;carbohydrate binding;integral component of plasma membrane	K06504	CD72	http://www.genome.jp/dbget-bin/www_bget?ko:K06504	B cell receptor signaling pathway	ko04662	-	-	sp|Q6ZS10|CL17A_HUMAN	C-type lectin domain family 17, member A OS=Homo sapiens OX=9606 GN=CLEC17A PE=1 SV=2
Gga14699	ITGB2	XP_015144621.1	integrin beta-2 isoform X2 [Gallus gallus]	GO:0006909;GO:0007229;GO:0046872;GO:0008305;GO:0007160;GO:0038023	phagocytosis;integrin-mediated signaling pathway;metal ion binding;integrin complex;cell-matrix adhesion;signaling receptor activity	K06464	ITGB2,CD18	http://www.genome.jp/dbget-bin/www_bget?ko:K06464	Regulation of actin cytoskeleton;Phagosome;Hippo signaling pathway;Rap1 signaling pathway;Cell adhesion molecules;Complement and coagulation cascades;Leukocyte transendothelial migration;Natural killer cell mediated cytotoxicity;Neutrophil extracellular trap formation	ko04810,ko04145,ko04390,ko04015,ko04514,ko04610,ko04670,ko04650,ko04613	-	-	sp|P32592|ITB2_BOVIN	Integrin beta-2 OS=Bos taurus OX=9913 GN=ITGB2 PE=1 SV=1
Gga14659	PRLH	XP_031460407.1	prolactin-releasing peptide [Phasianus colchicus]	GO:0005179	hormone activity	K05269	PRH	http://www.genome.jp/dbget-bin/www_bget?ko:K05269	Neuroactive ligand-receptor interaction	ko04080	-	-	sp|Q8WN12|PRRP_SHEEP	Prolactin-releasing peptide OS=Ovis aries OX=9940 GN=PRLH PE=2 SV=1
Gga00762	SPIC	XP_004937899.1;XP_025011560.1	transcription factor Spi-C isoform X2 [Gallus gallus];transcription factor Spi-C isoform X1 [Gallus gallus]	GO:0005634;GO:0003700;GO:0043565	nucleus;DNA-binding transcription factor activity;sequence-specific DNA binding	K09440	SPIC	http://www.genome.jp/dbget-bin/www_bget?ko:K09440	-	-	KOG3805	ERG and related ETS transcription factors	sp|Q8N5J4|SPIC_HUMAN	Transcription factor Spi-C OS=Homo sapiens OX=9606 GN=SPIC PE=1 SV=1
[truncated: 14 more rows]

## Sheet: SK1 vs. SK2
GeneID	Gene_name	NR_ID	NR_annotation	GO_ID	GO_term	KO_ID	KO_gene	KO_Hyperlink	KEGG_Pathway	Pathway_ID	KOG_ID	KOG_annotation	Swiss-Prot_ID	Swiss-Prot_annotation
[truncated: 480 more rows]

[truncated: 1 more sheets: SKH0 vs. SKH2]
