# Supplementary material for: Insights into the mechanism underlying feather pattern formation of sex-linked barring in Chinese native chickens
Source: Poult Sci. 2026 Apr 16;105(7):106945. doi: 10.1016/j.psj.2026.106945 (PMC13191234; doi:10.1016/j.psj.2026.106945)
Supplement: Supplementary file 2 [file mmc2.xlsx]

## Sheet: SK2 vs. SK5--SKH2 vs. SKH5
GeneID	Gene_name	NR_ID	NR_annotation	GO_ID	GO_term	KO_ID	KO_gene	KO_Hyperlink	KEGG_Pathway	Pathway_ID	KOG_ID	KOG_annotation	Swiss-Prot_ID	Swiss-Prot_annotation
Gga00147	PCLO	XP_015155598.2	LOW QUALITY PROTEIN: protein piccolo [Gallus gallus]	GO:0005522;GO:0005544;GO:0048788;GO:1904071;GO:0030424;GO:0007010;GO:0098882;GO:0045202;GO:0098982;GO:0098978;GO:0005509;GO:0035418	profilin binding;calcium-dependent phospholipid binding;cytoskeleton of presynaptic active zone;presynaptic active zone assembly;axon;cytoskeleton organization;structural constituent of presynaptic active zone;synapse;GABA-ergic synapse;glutamatergic synapse;calcium ion binding;protein localization to synapse	K16882	PCLO	http://www.genome.jp/dbget-bin/www_bget?ko:K16882	Insulin secretion	ko04911	-	-	sp|Q9PU36|PCLO_CHICK	Protein piccolo (Fragment) OS=Gallus gallus OX=9031 GN=PCLO PE=2 SV=1
Gga08755	-	NP_001095201.2;XP_030910504.1	feather keratin 3 [Gallus gallus];feather beta keratin-like [Melopsittacus undulatus]	GO:0005882;GO:0005200	intermediate filament;structural constituent of cytoskeleton	-	-	-	-	-	-	-	sp|P02450|KRFC_CHICK	Feather keratin 1 OS=Gallus gallus OX=9031 PE=3 SV=2
Gga08902	selenbp1	XP_004948393.2	methanethiol oxidase isoform X2 [Gallus gallus]	GO:0008430	selenium binding	K17285	SELENBP1	http://www.genome.jp/dbget-bin/www_bget?ko:K17285	Sulfur metabolism	ko00920	KOG0918	Selenium-binding protein	sp|Q569D5|SBP1_XENTR	Methanethiol oxidase OS=Xenopus tropicalis OX=8364 GN=selenbp1 PE=2 SV=1
Gga08741	-	XP_015153860.1	scale keratin-like isoform X1 [Gallus gallus]	GO:0005200;GO:0005882	structural constituent of cytoskeleton;intermediate filament	-	-	-	-	-	-	-	sp|P04459|KRSC_CHICK	Scale keratin OS=Gallus gallus OX=9031 PE=2 SV=3
Gga00231	IL17REL	XP_015129182.1;XP_015129225.1;XP_025009609.1;XP_001232493.4	putative interleukin-17 receptor E-like isoform X1 [Gallus gallus];putative interleukin-17 receptor E-like isoform X2 [Gallus gallus];putative interleukin-17 receptor E-like isoform X4 [Gallus gallus];putative interleukin-17 receptor E-like isoform X3 [Gallus gallus]	GO:0030368	interleukin-17 receptor activity	-	-	-	-	-	-	-	sp|Q6ZVW7|I17EL_HUMAN	Putative interleukin-17 receptor E-like OS=Homo sapiens OX=9606 GN=IL17REL PE=2 SV=2
Gga03770	SPINK6	XP_004944967.1	serine protease inhibitor Kazal-type 6 [Gallus gallus]	-	-	K23603	SPINK6_7_9	http://www.genome.jp/dbget-bin/www_bget?ko:K23603	-	-	-	-	sp|P01001|ISK6_BOVIN	Serine protease inhibitor Kazal-type 6 OS=Bos taurus OX=9913 GN=SPINK6 PE=1 SV=3
Gga15271	TNR	XP_015145730.1	tenascin-R isoform X1 [Gallus gallus]	GO:0005576;GO:0050767;GO:0062023;GO:0007155	extracellular region;regulation of neurogenesis;collagen-containing extracellular matrix;cell adhesion	K06252	TN	http://www.genome.jp/dbget-bin/www_bget?ko:K06252	Focal adhesion;PI3K-Akt signaling pathway;ECM-receptor interaction	ko04510,ko04151,ko04512	-	-	sp|Q00546|TENR_CHICK	Tenascin-R OS=Gallus gallus OX=9031 GN=TNR PE=1 SV=1
Gga14327	Lipm	XP_015143902.1	lipase member M [Gallus gallus]	GO:0016042;GO:0016788	lipid catabolic process;hydrolase activity, acting on ester bonds	K01052	LIPA	http://www.genome.jp/dbget-bin/www_bget?ko:K01052	Lysosome;Steroid biosynthesis;Cholesterol metabolism	ko04142,ko00100,ko04979	-	-	sp|Q8K2A6|LIPM_MOUSE	Lipase member M OS=Mus musculus OX=10090 GN=Lipm PE=2 SV=1
Gga02173	HEPHL1	XP_015135978.1;XP_025002663.1	hephaestin-like protein 1 isoform X1 [Gallus gallus];hephaestin-like protein 1 isoform X2 [Gallus gallus]	-	-	K14735	HEPH	http://www.genome.jp/dbget-bin/www_bget?ko:K14735	Porphyrin and chlorophyll metabolism;Mineral absorption	ko00860,ko04978	-	-	sp|Q6MZM0|HPHL1_HUMAN	Ferroxidase HEPHL1 OS=Homo sapiens OX=9606 GN=HEPHL1 PE=1 SV=2
Gga02404	-	XP_025009833.1;XP_015147344.2	uncharacterized protein LOC107054158 isoform X3 [Gallus gallus];uncharacterized protein LOC107054158 isoform X1 [Gallus gallus]	-	-	-	-	-	-	-	-	-	-	-
Gga08468	ROBO3	XP_015153564.1	roundabout homolog 3 isoform X1 [Gallus gallus]	-	-	K06755	ROBO3	http://www.genome.jp/dbget-bin/www_bget?ko:K06755	Axon guidance	ko04360	KOG4222	Axon guidance receptor Dscam	sp|Q96MS0|ROBO3_HUMAN	Roundabout homolog 3 OS=Homo sapiens OX=9606 GN=ROBO3 PE=1 SV=2
Gga15286	NCF2	XP_019474190.1;XP_015725073.1;XP_004943334.1	neutrophil cytosol factor 2 isoform X1 [Meleagris gallopavo];neutrophil cytosol factor 2 isoform X1 [Coturnix japonica];neutrophil cytosol factor 2 [Gallus gallus]	GO:0042554;GO:0043020;GO:0016175;GO:0016176;GO:0008022;GO:0001669;GO:0045730;GO:0006909;GO:0005829;GO:0031267	superoxide anion generation;NADPH oxidase complex;superoxide-generating NAD(P)H oxidase activity;superoxide-generating NADPH oxidase activator activity;protein C-terminus binding;acrosomal vesicle;respiratory burst;phagocytosis;cytosol;small GTPase binding	K08010	NCF2,P67PHOX	http://www.genome.jp/dbget-bin/www_bget?ko:K08010	Phagosome;Osteoclast differentiation;Leukocyte transendothelial migration;Neutrophil extracellular trap formation	ko04145,ko04380,ko04670,ko04613	-	-	sp|P19878|NCF2_HUMAN;sp|O77775|NCF2_BOVIN	Neutrophil cytosol factor 2 OS=Homo sapiens OX=9606 GN=NCF2 PE=1 SV=2;Neutrophil cytosol factor 2 OS=Bos taurus OX=9913 GN=NCF2 PE=2 SV=1
Gga08770	CKER1	XP_004948286.1;XP_015154016.1	claw keratin-like [Gallus gallus];claw keratin-like [Gallus gallus]	GO:0005200;GO:0005882	structural constituent of cytoskeleton;intermediate filament	-	-	-	-	-	-	-	sp|P25692|KRCL_CHICK;sp|P04459|KRSC_CHICK	Claw keratin OS=Gallus gallus OX=9031 GN=CKER1 PE=2 SV=2;Scale keratin OS=Gallus gallus OX=9031 PE=2 SV=3
Gga06134	Agmo	XP_001235521.4	alkylglycerol monooxygenase isoform X2 [Gallus gallus]	GO:0046485;GO:0050479;GO:0006643;GO:0016021;GO:0005506;GO:0005783;GO:0008610	ether lipid metabolic process;glyceryl-ether monooxygenase activity;membrane lipid metabolic process;integral component of membrane;iron ion binding;endoplasmic reticulum;lipid biosynthetic process	K15537	AGMO	http://www.genome.jp/dbget-bin/www_bget?ko:K15537	-	-	-	-	sp|A0JPQ8|ALKMO_RAT;sp|Q6ZNB7|ALKMO_HUMAN	Alkylglycerol monooxygenase OS=Rattus norvegicus OX=10116 GN=Agmo PE=2 SV=1;Alkylglycerol monooxygenase OS=Homo sapiens OX=9606 GN=AGMO PE=1 SV=1
Gga08043	ADAM28	XP_001233496.1;XP_015152807.1	disintegrin and metalloproteinase domain-containing protein 28 isoform X1 [Gallus gallus];disintegrin and metalloproteinase domain-containing protein 28 isoform X2 [Gallus gallus]	GO:0004222	metalloendopeptidase activity	K08614	ADAM28	http://www.genome.jp/dbget-bin/www_bget?ko:K08614	-	-	-	-	sp|Q9XSL6|ADA28_MACFA;sp|F8RKW1|VM34_DRYCN	Disintegrin and metalloproteinase domain-containing protein 28 OS=Macaca fascicularis OX=9541 GN=ADAM28 PE=2 SV=1;Zinc metalloproteinase-disintegrin-like MTP4 OS=Drysdalia coronoides OX=66186 PE=1 SV=1
Gga04886	ENTPD8	XP_015135118.1;XP_015135119.1	ectonucleoside triphosphate diphosphohydrolase 8 isoform X1 [Gallus gallus];ectonucleoside triphosphate diphosphohydrolase 8 isoform X2 [Gallus gallus]	GO:0016021;GO:0004382;GO:0009134;GO:0005524;GO:0045134;GO:0017110;GO:0005886;GO:0016020	integral component of membrane;guanosine-diphosphatase activity;nucleoside diphosphate catabolic process;ATP binding;uridine-diphosphatase activity;nucleoside-diphosphatase activity;plasma membrane;membrane	K01510	ENTPD1_3_8,CD39	http://www.genome.jp/dbget-bin/www_bget?ko:K01510	Purine metabolism;Pyrimidine metabolism	ko00230,ko00240	KOG1386	Nucleoside phosphatase	sp|O93295|ENTP8_CHICK	Ectonucleoside triphosphate diphosphohydrolase 8 OS=Gallus gallus OX=9031 GN=ENTPD8 PE=1 SV=1
Gga12505	Jchain	NP_989594.1	immunoglobulin J chain precursor [Gallus gallus]	GO:0030674;GO:0071750;GO:0019862;GO:0034987;GO:0031210;GO:0002250;GO:0003094;GO:0003697;GO:0071752;GO:0071756;GO:0042803;GO:0060267;GO:0019731;GO:0006959;GO:0042834;GO:0065003;GO:0045087;GO:0071748	protein-macromolecule adaptor activity;dimeric IgA immunoglobulin complex;IgA binding;immunoglobulin receptor binding;phosphatidylcholine binding;adaptive immune response;glomerular filtration;single-stranded DNA binding;secretory dimeric IgA immunoglobulin complex;pentameric IgM immunoglobulin complex;protein homodimerization activity;positive regulation of respiratory burst;antibacterial humora…	-	-	-	-	-	-	-	sp|P01592|IGJ_MOUSE	Immunoglobulin J chain OS=Mus musculus OX=10090 GN=Jchain PE=1 SV=4
Gga01027	-	XP_416493.4	cystatin-A [Gallus gallus]	GO:0030216;GO:0001533;GO:0005615;GO:0005654;GO:0018149;GO:0098609;GO:0005829;GO:0004869;GO:0002020	keratinocyte differentiation;cornified envelope;extracellular space;nucleoplasm;peptide cross-linking;cell-cell adhesion;cytosol;cysteine-type endopeptidase inhibitor activity;protease binding	K13907	CSTA_B	http://www.genome.jp/dbget-bin/www_bget?ko:K13907	-	-	-	-	sp|P35479|CPI1_PIG	Leukocyte cysteine proteinase inhibitor 1 OS=Sus scrofa OX=9823 PE=1 SV=1
Gga08423	BMP8B	XP_003642631.4	bone morphogenetic protein 8B [Gallus gallus]	GO:0008083;GO:0005576	growth factor activity;extracellular region	K16622	BMP8	http://www.genome.jp/dbget-bin/www_bget?ko:K16622	Hippo signaling pathway;TGF-beta signaling pathway;Cytokine-cytokine receptor interaction;Thermogenesis	ko04390,ko04350,ko04060,ko04714	KOG3900	Transforming growth factor beta, bone morphogenetic protein and related proteins	sp|P34820|BMP8B_HUMAN	Bone morphogenetic protein 8B OS=Homo sapiens OX=9606 GN=BMP8B PE=2 SV=2
Gga08747	-	XP_015153862.1	feather beta keratin [Gallus gallus]	GO:0005882;GO:0005200	intermediate filament;structural constituent of cytoskeleton	-	-	-	-	-	-	-	sp|Q98U06|KRFB_CATAU	Feather beta keratin OS=Cathartes aura OX=43455 PE=3 SV=3
Gga08591	TMPRSS4	POI23730.1;XP_001233789.3	hypothetical protein CIB84_012522 [Bambusicola thoracicus];transmembrane protease serine 4 [Gallus gallus]	GO:0004252;GO:0016021;GO:0005044	serine-type endopeptidase activity;integral component of membrane;scavenger receptor activity	K09635	TMPRSS4	http://www.genome.jp/dbget-bin/www_bget?ko:K09635	-	-	-	-	sp|Q9NRS4|TMPS4_HUMAN	Transmembrane protease serine 4 OS=Homo sapiens OX=9606 GN=TMPRSS4 PE=1 SV=2
Gga05888	CATHL3	NP_001298106.1	cathelicidin-3 precursor [Gallus gallus]	GO:0002381;GO:0051673;GO:0008219;GO:0005576;GO:0019835;GO:0050830;GO:0042116;GO:0050829;GO:0006952;GO:0010628;GO:0030593;GO:0010629;GO:0016021;GO:0001530	immunoglobulin production involved in immunoglobulin-mediated immune response;membrane disruption in other organism;cell death;extracellular region;cytolysis;defense response to Gram-positive bacterium;macrophage activation;defense response to Gram-negative bacterium;defense response;positive regulation of gene expression;neutrophil chemotaxis;negative regulation of gene expression;integral compo…	K13916	CAMP,LL37	http://www.genome.jp/dbget-bin/www_bget?ko:K13916	Salivary secretion;NOD-like receptor signaling pathway;Neutrophil extracellular trap formation	ko04970,ko04621,ko04613	-	-	sp|Q2IAL6|CTHL3_CHICK	Cathelicidin-3 OS=Gallus gallus OX=9031 GN=CATHL3 PE=1 SV=1
Gga00427	PTPRQ	XP_021240931.1	phosphatidylinositol phosphatase PTPRQ isoform X3 [Numida meleagris]	-	-	K16910	PTPRQ	http://www.genome.jp/dbget-bin/www_bget?ko:K16910	-	-	-	-	sp|Q9UMZ3|PTPRQ_HUMAN	Phosphatidylinositol phosphatase PTPRQ OS=Homo sapiens OX=9606 GN=PTPRQ PE=1 SV=2
Gga01025	CASR	XP_015728959.1	extracellular calcium-sensing receptor [Coturnix japonica]	-	-	K04612	CASR	http://www.genome.jp/dbget-bin/www_bget?ko:K04612	Parathyroid hormone synthesis, secretion and action;NOD-like receptor signaling pathway	ko04928,ko04621	-	-	sp|P41180|CASR_HUMAN	Extracellular calcium-sensing receptor OS=Homo sapiens OX=9606 GN=CASR PE=1 SV=3
Gga07275	ARC	NP_989763.1	activity-regulated cytoskeleton-associated protein [Gallus gallus]	GO:0007616;GO:0006897;GO:0022604;GO:0031901;GO:0005938;GO:0050804;GO:0007275;GO:0005886;GO:0048168;GO:0015629;GO:0045121;GO:0007010;GO:0051260;GO:0014069;GO:0110077;GO:1903561;GO:0043197;GO:0003729;GO:0005737;GO:1900271;GO:0051028;GO:0016477;GO:1900452;GO:2000969;GO:0045211	long-term memory;endocytosis;regulation of cell morphogenesis;early endosome membrane;cell cortex;modulation of chemical synaptic transmission;multicellular organism development;plasma membrane;regulation of neuronal synaptic plasticity;actin cytoskeleton;membrane raft;cytoskeleton organization;protein homooligomerization;postsynaptic density;vesicle-mediated intercellular transport;extracellular…	K15867	ARC	http://www.genome.jp/dbget-bin/www_bget?ko:K15867	-	-	-	-	sp|Q8AWC3|ARC_CHICK	Activity-regulated cytoskeleton-associated protein OS=Gallus gallus OX=9031 GN=ARC PE=2 SV=1
Gga15863	COL4A4	KAF2979231.1;XP_025009445.1	hypothetical protein EK904_004256 [Melospiza melodia maxima];collagen alpha-4(IV) chain isoform X2 [Gallus gallus]	GO:0016021;GO:0005604;GO:0016020;GO:0005201;GO:0005581	integral component of membrane;basement membrane;membrane;extracellular matrix structural constituent;collagen trimer	K06237	COL4A	http://www.genome.jp/dbget-bin/www_bget?ko:K06237	Focal adhesion;PI3K-Akt signaling pathway;ECM-receptor interaction;Protein digestion and absorption;Relaxin signaling pathway	ko04510,ko04151,ko04512,ko04974,ko04926	-	-	sp|Q29442|CO4A4_BOVIN;sp|P53420|CO4A4_HUMAN	Collagen alpha-4(IV) chain (Fragment) OS=Bos taurus OX=9913 GN=COL4A4 PE=1 SV=1;Collagen alpha-4(IV) chain OS=Homo sapiens OX=9606 GN=COL4A4 PE=1 SV=3
Gga15400	HFM1	XP_021260593.1;XP_025008937.1	probable ATP-dependent DNA helicase HFM1 isoform X5 [Numida meleagris];probable ATP-dependent DNA helicase HFM1 [Gallus gallus]	GO:0003676;GO:0004386;GO:0005524	nucleic acid binding;helicase activity;ATP binding	K15271	HFM1,MER3	http://www.genome.jp/dbget-bin/www_bget?ko:K15271	-	-	KOG0952	DNA/RNA helicase MER3/SLH1, DEAD-box superfamily	sp|A2PYH4|HFM1_HUMAN	Probable ATP-dependent DNA helicase HFM1 OS=Homo sapiens OX=9606 GN=HFM1 PE=2 SV=2
Gga13128	IFITM3	NP_001336988.1	interferon-induced transmembrane protein 1 [Gallus gallus]	GO:0016021	integral component of membrane	K06566	IFITM	http://www.genome.jp/dbget-bin/www_bget?ko:K06566	-	-	-	-	sp|Q01628|IFM3_HUMAN	Interferon-induced transmembrane protein 3 OS=Homo sapiens OX=9606 GN=IFITM3 PE=1 SV=2
Gga14158	Lipm	XP_001234209.1	lipase member M-like [Gallus gallus]	GO:0016042;GO:0016788	lipid catabolic process;hydrolase activity, acting on ester bonds	K19406	LIPM	http://www.genome.jp/dbget-bin/www_bget?ko:K19406	-	-	KOG2624	Triglyceride lipase-cholesterol esterase	sp|Q8K2A6|LIPM_MOUSE	Lipase member M OS=Mus musculus OX=10090 GN=Lipm PE=2 SV=1
Gga08752	-	XP_030910504.1;NP_001095202.2	feather beta keratin-like [Melopsittacus undulatus];feather keratin 4 [Gallus gallus]	GO:0005882;GO:0005200	intermediate filament;structural constituent of cytoskeleton	-	-	-	-	-	-	-	sp|P04458|KRFB_CHICK;sp|P02450|KRFC_CHICK	Feather keratin 2 OS=Gallus gallus OX=9031 PE=3 SV=3;Feather keratin 1 OS=Gallus gallus OX=9031 PE=3 SV=2
Gga13923	KCNK16	XP_421431.2;XP_015143405.1;XP_004936519.1	potassium channel subfamily K member 16 isoform X3 [Gallus gallus];potassium channel subfamily K member 16 isoform X1 [Gallus gallus];potassium channel subfamily K member 16 isoform X2 [Gallus gallus]	GO:0016021;GO:0005267;GO:0005887;GO:0022841;GO:0071805;GO:0030322	integral component of membrane;potassium channel activity;integral component of plasma membrane;potassium ion leak channel activity;potassium ion transmembrane transport;stabilization of membrane potential	K04924	KCNK16,K2P16.1	http://www.genome.jp/dbget-bin/www_bget?ko:K04924	-	-	-	-	sp|Q96T55|KCNKG_HUMAN;sp|Q96T54|KCNKH_HUMAN	Potassium channel subfamily K member 16 OS=Homo sapiens OX=9606 GN=KCNK16 PE=1 SV=1;Potassium channel subfamily K member 17 OS=Homo sapiens OX=9606 GN=KCNK17 PE=2 SV=1
Gga16094	sptssb	XP_015147251.1	serine palmitoyltransferase small subunit B [Gallus gallus]	GO:0046513;GO:0007029;GO:0006665;GO:0016740;GO:1904220;GO:0016021;GO:0017059;GO:0005789	ceramide biosynthetic process;endoplasmic reticulum organization;sphingolipid metabolic process;transferase activity;regulation of serine C-palmitoyltransferase activity;integral component of membrane;serine C-palmitoyltransferase complex;endoplasmic reticulum membrane	-	-	-	-	-	-	-	sp|Q66J05|SPTSB_XENLA	Serine palmitoyltransferase small subunit B OS=Xenopus laevis OX=8355 GN=sptssb PE=3 SV=1
Gga09465	KRT19	XP_021233915.1;XP_003642867.2;NP_990340.2	keratin, type I cytoskeletal 14-like [Numida meleagris];keratin, type I cytoskeletal 16 isoform X3 [Gallus gallus];keratin, type I cytoskeletal 19 [Gallus gallus]	GO:0043627;GO:0007219;GO:0043034;GO:0005198;GO:1990357;GO:0030018;GO:0016327;GO:0005882;GO:0008307;GO:0042383;GO:0045214	response to estrogen;Notch signaling pathway;costamere;structural molecule activity;terminal web;Z disc;apicolateral plasma membrane;intermediate filament;structural constituent of muscle;sarcolemma;sarcomere organization	K07604	KRT1	http://www.genome.jp/dbget-bin/www_bget?ko:K07604	Estrogen signaling pathway	ko04915	-	-	sp|O93256|K1C19_CHICK;sp|P02533|K1C14_HUMAN	Keratin, type I cytoskeletal 19 OS=Gallus gallus OX=9031 GN=KRT19 PE=2 SV=1;Keratin, type I cytoskeletal 14 OS=Homo sapiens OX=9606 GN=KRT14 PE=1 SV=4
Gga08730	-	NP_001306269.1	protein TsetseEP-like [Gallus gallus]	-	-	-	-	-	-	-	-	-	-	-
Gga13401	ELF5	XP_004941596.1	ETS-related transcription factor Elf-5 isoform X1 [Gallus gallus]	GO:0005634;GO:0043565;GO:0000981	nucleus;sequence-specific DNA binding;DNA-binding transcription factor activity, RNA polymerase II-specific	K17101	ELF5	http://www.genome.jp/dbget-bin/www_bget?ko:K17101	Prolactin signaling pathway	ko04917	KOG3805	ERG and related ETS transcription factors	sp|Q58DT0|ELF5_BOVIN	ETS-related transcription factor Elf-5 OS=Bos taurus OX=9913 GN=ELF5 PE=2 SV=1
Gga08764	-	POI23145.1;XP_015154012.1;XP_030910504.1	hypothetical protein CIB84_013106 [Bambusicola thoracicus];feather keratin 1-like [Gallus gallus];feather beta keratin-like [Melopsittacus undulatus]	GO:0005200;GO:0005882	structural constituent of cytoskeleton;intermediate filament	-	-	-	-	-	-	-	sp|P02450|KRFC_CHICK	Feather keratin 1 OS=Gallus gallus OX=9031 PE=3 SV=2
Gga15931	FCGBP	XP_025009498.1	LOW QUALITY PROTEIN: IgGFc-binding protein [Gallus gallus]	GO:0016021	integral component of membrane	-	-	-	-	-	-	-	sp|Q9Y6R7|FCGBP_HUMAN	IgGFc-binding protein OS=Homo sapiens OX=9606 GN=FCGBP PE=1 SV=3
Gga08925	TUB	XP_015154169.1	tubby-related protein 1 isoform X1 [Gallus gallus]	-	-	K19600	TUB,TULP	http://www.genome.jp/dbget-bin/www_bget?ko:K19600	-	-	KOG2502	Tub family proteins	sp|P50607|TUB_HUMAN	Tubby protein homolog OS=Homo sapiens OX=9606 GN=TUB PE=1 SV=1
Gga11575	Krt84	XP_424505.5	keratin, type II cuticular Hb4 isoform X2 [Gallus gallus]	GO:0045095	keratin filament	K07605	KRT2	http://www.genome.jp/dbget-bin/www_bget?ko:K07605	-	-	-	-	sp|Q99M73|KRT84_MOUSE	Keratin, type II cuticular Hb4 OS=Mus musculus OX=10090 GN=Krt84 PE=2 SV=2
Gga00302	LRRN3	XP_001232594.1	leucine-rich repeat neuronal protein 3 [Gallus gallus]	GO:0031012;GO:0005615;GO:0016021;GO:0051965	extracellular matrix;extracellular space;integral component of membrane;positive regulation of synapse assembly	K24492	LRRN1_2_3	http://www.genome.jp/dbget-bin/www_bget?ko:K24492	-	-	-	-	sp|Q9H3W5|LRRN3_HUMAN	Leucine-rich repeat neuronal protein 3 OS=Homo sapiens OX=9606 GN=LRRN3 PE=2 SV=1
Gga02410	-	XP_015147344.2;XP_025009833.1	uncharacterized protein LOC107054158 isoform X1 [Gallus gallus];uncharacterized protein LOC107054158 isoform X3 [Gallus gallus]	-	-	-	-	-	-	-	-	-	-	-
Gga15524	TSPAN1	POI20115.1;NP_001264519.1	hypothetical protein CIB84_016138 [Bambusicola thoracicus];tetraspanin-1 [Gallus gallus]	GO:0016021	integral component of membrane	K17348	TSPAN1	http://www.genome.jp/dbget-bin/www_bget?ko:K17348	-	-	KOG3882	Tetraspanin family integral membrane protein	sp|Q3T0S3|TSN1_BOVIN	Tetraspanin-1 OS=Bos taurus OX=9913 GN=TSPAN1 PE=2 SV=1
Gga09076	C4bpa	NP_001028814.1	C4b-binding protein alpha chain precursor [Gallus gallus]	GO:0016021	integral component of membrane	K04011	CR1,CD35	http://www.genome.jp/dbget-bin/www_bget?ko:K04011	Complement and coagulation cascades;Hematopoietic cell lineage;Neutrophil extracellular trap formation	ko04610,ko04640,ko04613	-	-	sp|Q63514|C4BPA_RAT;sp|P19070|CR2_MOUSE	C4b-binding protein alpha chain OS=Rattus norvegicus OX=10116 GN=C4bpa PE=2 SV=1;Complement receptor type 2 OS=Mus musculus OX=10090 GN=Cr2 PE=1 SV=1
Gga00566	GPRC5A	POI27168.1	hypothetical protein CIB84_009082 [Bambusicola thoracicus]	GO:0004930;GO:0016021;GO:0005886	G protein-coupled receptor activity;integral component of membrane;plasma membrane	K08468	GPRC5A	http://www.genome.jp/dbget-bin/www_bget?ko:K08468	-	-	-	-	sp|Q8NFJ5|RAI3_HUMAN	Retinoic acid-induced protein 3 OS=Homo sapiens OX=9606 GN=GPRC5A PE=1 SV=2
Gga08778	-	AHA62415.1;XP_015154010.1	epidermal differentiation protein, partial [Gallus gallus];keratin, type I cytoskeletal 9 [Gallus gallus]	-	-	-	-	-	-	-	-	-	-	-
Gga02406	-	XP_025009832.1;XP_025009833.1	uncharacterized protein LOC107054158 isoform X2 [Gallus gallus];uncharacterized protein LOC107054158 isoform X3 [Gallus gallus]	-	-	-	-	-	-	-	-	-	-	-
Gga00254	SPAM1	OXB58921.1	hypothetical protein ASZ78_001909 [Callipepla squamata]	GO:0016021;GO:0007342;GO:0005886;GO:0005975;GO:0004415	integral component of membrane;fusion of sperm to egg plasma membrane involved in single fertilization;plasma membrane;carbohydrate metabolic process;hyalurononglucosaminidase activity	K01197	hya	http://www.genome.jp/dbget-bin/www_bget?ko:K01197	Lysosome;Glycosaminoglycan degradation	ko04142,ko00531	-	-	sp|P38567|HYALP_HUMAN	Hyaluronidase PH-20 OS=Homo sapiens OX=9606 GN=SPAM1 PE=1 SV=1
Gga11484	Endou	XP_003643169.1	poly(U)-specific endoribonuclease [Gallus gallus]	GO:0030247;GO:0003723;GO:0046872;GO:0006955;GO:0004521;GO:0005044;GO:0005576	polysaccharide binding;RNA binding;metal ion binding;immune response;endoribonuclease activity;scavenger receptor activity;extracellular region	K14648	ENDOU,PP11	http://www.genome.jp/dbget-bin/www_bget?ko:K14648	-	-	KOG2849	Placental protein 11	sp|Q3V188|ENDOU_MOUSE	Poly(U)-specific endoribonuclease OS=Mus musculus OX=10090 GN=Endou PE=2 SV=1
Gga08266	SFN	NP_001280105.1	14-3-3 protein sigma [Gallus gallus]	GO:0046827;GO:0030307;GO:0001836;GO:0031424;GO:0051219;GO:0045606;GO:0008630;GO:0043154;GO:0003334;GO:0042802;GO:0000079;GO:0010482;GO:0061436;GO:0010839;GO:0019901;GO:0005829;GO:0005634	positive regulation of protein export from nucleus;positive regulation of cell growth;release of cytochrome c from mitochondria;keratinization;phosphoprotein binding;positive regulation of epidermal cell differentiation;intrinsic apoptotic signaling pathway in response to DNA damage;negative regulation of cysteine-type endopeptidase activity involved in apoptotic process;keratinocyte development;…	K06644	SFN	http://www.genome.jp/dbget-bin/www_bget?ko:K06644	Cell cycle;p53 signaling pathway;Aldosterone-regulated sodium reabsorption	ko04110,ko04115,ko04960	-	-	sp|Q0VC36|1433S_BOVIN	14-3-3 protein sigma OS=Bos taurus OX=9913 GN=SFN PE=2 SV=1
Gga08731	-	XP_015153874.1;XP_024999303.1;AHA62432.1;NP_001305933.1;XP_031412776.1	keratin-associated protein 10-4 isoform X2 [Gallus gallus];keratin-associated protein 10-7 isoform X3 [Gallus gallus];epidermal differentiation protein, partial [Gallus gallus];uncharacterized LOC107055097 [Gallus gallus];keratin-associated protein 10-7-like [Meleagris gallopavo]	-	-	-	-	-	-	-	-	-	-	-
Gga13103	CYP1B1	NP_001296383.1	cytochrome P450, family 1, subfamily C, polypeptide 1 [Gallus gallus]	GO:0005506;GO:0016705;GO:0004497;GO:0016021;GO:0043231;GO:0020037;GO:0042572;GO:0006805;GO:0008202	iron ion binding;oxidoreductase activity, acting on paired donors, with incorporation or reduction of molecular oxygen;monooxygenase activity;integral component of membrane;intracellular membrane-bounded organelle;heme binding;retinol metabolic process;xenobiotic metabolic process;steroid metabolic process	K17812	CYP1C	http://www.genome.jp/dbget-bin/www_bget?ko:K17812	-	-	-	-	sp|Q16678|CP1B1_HUMAN	Cytochrome P450 1B1 OS=Homo sapiens OX=9606 GN=CYP1B1 PE=1 SV=2
Gga08767	-	NP_001264858.1	feather keratin 1-like [Gallus gallus]	GO:0005200;GO:0005882	structural constituent of cytoskeleton;intermediate filament	-	-	-	-	-	-	-	sp|P02450|KRFC_CHICK	Feather keratin 1 OS=Gallus gallus OX=9031 PE=3 SV=2
Gga08751	-	NP_001264727.1	feather keratin 1-like [Gallus gallus]	GO:0005882;GO:0005200	intermediate filament;structural constituent of cytoskeleton	-	-	-	-	-	-	-	sp|P02450|KRFC_CHICK	Feather keratin 1 OS=Gallus gallus OX=9031 PE=3 SV=2
Gga09468	Krt13	XP_015741380.1;XP_001233972.1	keratin, type I cytoskeletal 19-like [Coturnix japonica];keratin, type I cytoskeletal 19 [Gallus gallus]	GO:0005882;GO:0005198	intermediate filament;structural molecule activity	K07604	KRT1	http://www.genome.jp/dbget-bin/www_bget?ko:K07604	Estrogen signaling pathway	ko04915	-	-	sp|Q6IFV4|K1C13_RAT;sp|Q6IFU8|K1C17_RAT	Keratin, type I cytoskeletal 13 OS=Rattus norvegicus OX=10116 GN=Krt13 PE=3 SV=1;Keratin, type I cytoskeletal 17 OS=Rattus norvegicus OX=10116 GN=Krt17 PE=1 SV=1
Gga08926	FKBP5	NP_001005431.1	peptidyl-prolyl cis-trans isomerase FKBP5 [Gallus gallus]	GO:0031072;GO:0061077;GO:0005654;GO:0009617;GO:0003755;GO:0005737;GO:0000413;GO:0005528	heat shock protein binding;chaperone-mediated protein folding;nucleoplasm;response to bacterium;peptidyl-prolyl cis-trans isomerase activity;cytoplasm;protein peptidyl-prolyl isomerization;FK506 binding	K09571	FKBP4_5	http://www.genome.jp/dbget-bin/www_bget?ko:K09571	Estrogen signaling pathway	ko04915	KOG0543	FKBP-type peptidyl-prolyl cis-trans isomerase	sp|Q13451|FKBP5_HUMAN	Peptidyl-prolyl cis-trans isomerase FKBP5 OS=Homo sapiens OX=9606 GN=FKBP5 PE=1 SV=2
Gga11627	Ighg1	CAA30161.1;AHX37590.1;AAB22614.2;XP_025002009.1	unnamed protein product, partial [Gallus gallus];immunoglobulin Y heavy chain constant region, partial [Gallus gallus];immunoglobulin alpha heavy chain [Gallus gallus];immunoglobulin heavy constant gamma 2 [Gallus gallus]	-	-	K06856	IGH	http://www.genome.jp/dbget-bin/www_bget?ko:K06856	Phagosome;Calcium signaling pathway;NF-kappa B signaling pathway;PI3K-Akt signaling pathway;Phospholipase D signaling pathway;B cell receptor signaling pathway;Fc epsilon RI signaling pathway;Fc gamma R-mediated phagocytosis;Hematopoietic cell lineage;Intestinal immune network for IgA production;Natural killer cell mediated cytotoxicity;Neutrophil extracellular trap formation	ko04145,ko04020,ko04064,ko04151,ko04072,ko04662,ko04664,ko04666,ko04640,ko04672,ko04650,ko04613	-	-	sp|P01869|IGH1M_MOUSE;sp|P01872|IGHM_MOUSE;sp|P20763|LAC_CHICK;sp|P0DOX4|IGE_HUMAN;sp|P20760|IGG2A_RAT;sp|P01871|IGHM_HUMAN;sp|P20758|IGHA1_GORGO	Ig gamma-1 chain C region, membrane-bound form OS=Mus musculus OX=10090 GN=Ighg1 PE=1 SV=2;Immunoglobulin heavy constant mu OS=Mus musculus OX=10090 GN=Ighm PE=1 SV=2;Ig lambda chain C region OS=Gallus gallus OX=9031 PE=4 SV=1;Immunoglobulin epsilon heavy chain OS=Homo sapiens OX=9606 PE=1 SV=1;Ig gamma-2A chain C region OS=Rattus norvegicus OX=10116 GN=Igg-2a PE=1 SV=1;Immunoglobulin heavy const…
Gga01374	CLDN8	XP_004938436.1	claudin-8 [Gallus gallus]	GO:0070830;GO:0016327;GO:0007155;GO:0016021;GO:0016323;GO:0005886;GO:0005198;GO:0005923	bicellular tight junction assembly;apicolateral plasma membrane;cell adhesion;integral component of membrane;basolateral plasma membrane;plasma membrane;structural molecule activity;bicellular tight junction	K06087	CLDN	http://www.genome.jp/dbget-bin/www_bget?ko:K06087	Tight junction;Cell adhesion molecules;Leukocyte transendothelial migration	ko04530,ko04514,ko04670	-	-	sp|P56748|CLD8_HUMAN	Claudin-8 OS=Homo sapiens OX=9606 GN=CLDN8 PE=1 SV=1
Gga02405	-	XP_015147344.2;XP_025009833.1	uncharacterized protein LOC107054158 isoform X1 [Gallus gallus];uncharacterized protein LOC107054158 isoform X3 [Gallus gallus]	-	-	-	-	-	-	-	-	-	-	-
Gga14690	-	POI27889.1	hypothetical protein CIB84_008361 [Bambusicola thoracicus]	GO:0005882;GO:0005200	intermediate filament;structural constituent of cytoskeleton	-	-	-	-	-	-	-	sp|Q98U06|KRFB_CATAU	Feather beta keratin OS=Cathartes aura OX=43455 PE=3 SV=3
Gga08777	-	XP_010725282.1;XP_015154030.1;KQL60528.1;XP_024999250.1;PKU36117.1	keratin, type I cytoskeletal 9-like [Meleagris gallopavo];FK506-binding protein 5 isoform X1 [Gallus gallus];hypothetical protein AAES_06872 [Amazona aestiva];loricrin isoform X9 [Gallus gallus];hypothetical protein llap_13584 [Limosa lapponica baueri]	-	-	K10385	LOR	http://www.genome.jp/dbget-bin/www_bget?ko:K10385	-	-	-	-	-	-
Gga05501	CCL4	OXB56109.1;XP_015736321.1	hypothetical protein ASZ78_007963 [Callipepla squamata];C-C motif chemokine 4 homolog [Coturnix japonica]	GO:0071346;GO:0005615;GO:0070374;GO:0043547;GO:0070098;GO:0048020;GO:0002548;GO:0048247;GO:0006955;GO:0030593;GO:0071356;GO:0071347;GO:0048245;GO:0006954;GO:0008009;GO:0007186	cellular response to interferon-gamma;extracellular space;positive regulation of ERK1 and ERK2 cascade;positive regulation of GTPase activity;chemokine-mediated signaling pathway;CCR chemokine receptor binding;monocyte chemotaxis;lymphocyte chemotaxis;immune response;neutrophil chemotaxis;cellular response to tumor necrosis factor;cellular response to interleukin-1;eosinophil chemotaxis;inflammat…	K12964	CCL4	http://www.genome.jp/dbget-bin/www_bget?ko:K12964	NF-kappa B signaling pathway;Cytokine-cytokine receptor interaction;Viral protein interaction with cytokine and cytokine receptor;Chemokine signaling pathway;Cytosolic DNA-sensing pathway;Toll-like receptor signaling pathway	ko04064,ko04060,ko04061,ko04062,ko04623,ko04620	-	-	sp|Q90826|CCL4_CHICK	C-C motif chemokine 4 homolog OS=Gallus gallus OX=9031 GN=CCL4 PE=3 SV=4
Gga08775	-	POI24225.1	hypothetical protein CIB84_012026 [Bambusicola thoracicus]	GO:0005200;GO:0005882	structural constituent of cytoskeleton;intermediate filament	-	-	-	-	-	-	-	-	-
Gga16965	PLPPR1	XP_009929763.1;XP_010724418.2	PREDICTED: lipid phosphate phosphatase-related protein type 1 [Opisthocomus hoazin];phospholipid phosphatase-related protein type 1 [Meleagris gallopavo]	GO:0016021;GO:0046839;GO:0007399;GO:0005887;GO:0008195;GO:0042577;GO:0007165;GO:0005654;GO:0006644	integral component of membrane;phospholipid dephosphorylation;nervous system development;integral component of plasma membrane;phosphatidate phosphatase activity;lipid phosphatase activity;signal transduction;nucleoplasm;phospholipid metabolic process	K19581	LPPR1_2_5	http://www.genome.jp/dbget-bin/www_bget?ko:K19581	-	-	-	-	sp|Q8TBJ4|PLPR1_HUMAN	Phospholipid phosphatase-related protein type 1 OS=Homo sapiens OX=9606 GN=PLPPR1 PE=1 SV=1
Gga11109	-	XP_004935970.1	serotriflin [Gallus gallus]	GO:0005615;GO:0005576	extracellular space;extracellular region	K19919	CRISP1_2_3	http://www.genome.jp/dbget-bin/www_bget?ko:K19919	-	-	-	-	sp|P84808|CRVP2_NAJKA;sp|B7FDI1|CRVP_VIPBE	Cysteine-rich venom protein kaouthin-2 OS=Naja kaouthia OX=8649 PE=1 SV=2;Cysteine-rich venom protein OS=Vipera berus OX=31155 PE=1 SV=1
Gga11571	KRT73	POI34860.1;XP_015155861.1	hypothetical protein CIB84_001388 [Bambusicola thoracicus];keratin, type II cytoskeletal cochleal-like isoform X1 [Gallus gallus]	GO:0045095	keratin filament	K07605	KRT2	http://www.genome.jp/dbget-bin/www_bget?ko:K07605	-	-	-	-	sp|Q86Y46|K2C73_HUMAN	Keratin, type II cytoskeletal 73 OS=Homo sapiens OX=9606 GN=KRT73 PE=1 SV=1
Gga08303	RAB39B	XP_024998799.1	ras-related protein Rab-42 [Gallus gallus]	GO:0003924;GO:0005525	GTPase activity;GTP binding	K07925	RAB39B	http://www.genome.jp/dbget-bin/www_bget?ko:K07925	Autophagy - animal	ko04140	-	-	sp|Q96DA2|RB39B_HUMAN	Ras-related protein Rab-39B OS=Homo sapiens OX=9606 GN=RAB39B PE=1 SV=1
Gga15936	OSTN	OPJ85624.1;XP_025009135.1;XP_025009134.1;NP_001092078.1	osteocrin [Patagioenas fasciata monilis];osteocrin isoform X4 [Gallus gallus];osteocrin isoform X3 [Gallus gallus];osteocrin precursor [Gallus gallus]	-	-	-	-	-	-	-	-	-	sp|G7NYP9|OSTN_MACFA	Osteocrin OS=Macaca fascicularis OX=9541 GN=OSTN PE=2 SV=1
Gga08863	VSIG8	XP_019478674.1	V-set and immunoglobulin domain-containing protein 8 [Meleagris gallopavo]	-	-	-	-	-	-	-	-	-	sp|P0DPA2|VSIG8_HUMAN	V-set and immunoglobulin domain-containing protein 8 OS=Homo sapiens OX=9606 GN=VSIG8 PE=2 SV=1
Gga06255	NEK10	XP_015137277.2	serine/threonine-protein kinase Nek10 [Gallus gallus]	-	-	K20879	NEK10	http://www.genome.jp/dbget-bin/www_bget?ko:K20879	-	-	KOG0591	NIMA (never in mitosis)-related G2-specific serine/threonine protein kinase	sp|Q6ZWH5|NEK10_HUMAN	Serine/threonine-protein kinase Nek10 OS=Homo sapiens OX=9606 GN=NEK10 PE=1 SV=3
Gga07226	FER1L6	XP_003640913.2	fer-1-like protein 6 isoform X1 [Gallus gallus]	GO:0009617;GO:0007009;GO:0016021;GO:0046872	response to bacterium;plasma membrane organization;integral component of membrane;metal ion binding	K22127	FER1L6	http://www.genome.jp/dbget-bin/www_bget?ko:K22127	-	-	KOG1326	Membrane-associated protein FER-1 and related ferlins, contain multiple C2 domains	sp|Q2WGJ9|FR1L6_HUMAN	Fer-1-like protein 6 OS=Homo sapiens OX=9606 GN=FER1L6 PE=2 SV=2
Gga08742	-	XP_428865.1	scale keratin-like [Gallus gallus]	GO:0005882;GO:0005200	intermediate filament;structural constituent of cytoskeleton	-	-	-	-	-	-	-	sp|P04459|KRSC_CHICK	Scale keratin OS=Gallus gallus OX=9031 PE=2 SV=3
Gga04801	Trim39	XP_015150430.1;OXB53500.1;XP_019476824.1	tripartite motif protein 39 isoform X1 [Gallus gallus];hypothetical protein ASZ78_003399 [Callipepla squamata];E3 ubiquitin-protein ligase TRIM39 [Meleagris gallopavo]	GO:0005737;GO:0061630;GO:0010468;GO:0045087;GO:0008270;GO:0016567	cytoplasm;ubiquitin protein ligase activity;regulation of gene expression;innate immune response;zinc ion binding;protein ubiquitination	K12009	TRIM27,RFP	http://www.genome.jp/dbget-bin/www_bget?ko:K12009	-	-	-	-	sp|Q6MFZ5|TRI39_RAT;sp|P14373|TRI27_HUMAN	E3 ubiquitin-protein ligase TRIM39 OS=Rattus norvegicus OX=10116 GN=Trim39 PE=3 SV=1;Zinc finger protein RFP OS=Homo sapiens OX=9606 GN=TRIM27 PE=1 SV=1
Gga08782	-	NP_001338364.1	epidermal differentiation protein containing cysteine histidine motifs 2 [Gallus gallus]	-	-	-	-	-	-	-	-	-	-	-
Gga11546	Gpr182	XP_004950282.1	G-protein coupled receptor 182 [Gallus gallus]	GO:0004930;GO:0016021	G protein-coupled receptor activity;integral component of membrane	K04242	ADMR	http://www.genome.jp/dbget-bin/www_bget?ko:K04242	-	-	-	-	sp|P31392|GP182_RAT	G-protein coupled receptor 182 OS=Rattus norvegicus OX=10116 GN=Gpr182 PE=1 SV=3
Gga09625	Acer1	XP_004948808.1	alkaline ceramidase 1 [Gallus gallus]	GO:0102121;GO:0017040;GO:0006672;GO:0016021	ceramidase activity;N-acylsphingosine amidohydrolase activity;ceramide metabolic process;integral component of membrane	K01441	ACER1_2,ASAH3	http://www.genome.jp/dbget-bin/www_bget?ko:K01441	Sphingolipid signaling pathway;Sphingolipid metabolism	ko04071,ko00600	KOG2329	Alkaline ceramidase	sp|Q8R4X1|ACER1_MOUSE	Alkaline ceramidase 1 OS=Mus musculus OX=10090 GN=Acer1 PE=1 SV=1
Gga08781	-	NP_001338365.1	epidermal differentiation protein containing cysteine histidine motifs 3 [Gallus gallus]	-	-	-	-	-	-	-	-	-	-	-
Gga15037	C1QL2	OXB58394.1	hypothetical protein ASZ78_012422 [Callipepla squamata]	GO:0016021	integral component of membrane	K23284	C1QL	http://www.genome.jp/dbget-bin/www_bget?ko:K23284	-	-	-	-	sp|Q7Z5L3|C1QL2_HUMAN	Complement C1q-like protein 2 OS=Homo sapiens OX=9606 GN=C1QL2 PE=2 SV=2
Gga02687	ACAN	P07898.2;XP_015147465.1	RecName: Full=Aggrecan core protein; AltName: Full=Cartilage-specific proteoglycan core protein; Short=CSPCP; Flags: Precursor [Gallus gallus];aggrecan core protein isoform X2 [Gallus gallus]	GO:0007155;GO:0007417;GO:0005509;GO:0030246;GO:0005540;GO:0031012;GO:0001501;GO:0005576	cell adhesion;central nervous system development;calcium ion binding;carbohydrate binding;hyaluronic acid binding;extracellular matrix;skeletal system development;extracellular region	K06792	AGC1,CSPG1	http://www.genome.jp/dbget-bin/www_bget?ko:K06792	-	-	-	-	sp|P07898|PGCA_CHICK	Aggrecan core protein OS=Gallus gallus OX=9031 GN=ACAN PE=1 SV=2
Gga09466	KRT16	XP_003642867.2;XP_025000006.1;XP_004948661.2	keratin, type I cytoskeletal 16 isoform X3 [Gallus gallus];keratin, type I cytoskeletal 16 isoform X2 [Gallus gallus];keratin, type I cytoskeletal 16 isoform X1 [Gallus gallus]	-	-	K07604	KRT1	http://www.genome.jp/dbget-bin/www_bget?ko:K07604	Estrogen signaling pathway	ko04915	-	-	sp|P08779|K1C16_HUMAN	Keratin, type I cytoskeletal 16 OS=Homo sapiens OX=9606 GN=KRT16 PE=1 SV=4
Gga00977	PTHLH	XP_025002654.1;XP_015147621.2	parathyroid hormone-related protein isoform X2 [Gallus gallus];parathyroid hormone-related protein isoform X1 [Gallus gallus]	GO:0032330;GO:0005654;GO:0051428;GO:0005794;GO:0001501;GO:0007189;GO:0061182;GO:1902733;GO:0005576;GO:1903042;GO:0005737;GO:0002076;GO:0030282;GO:0005179;GO:0003420;GO:0010468;GO:0005829;GO:0005634	regulation of chondrocyte differentiation;nucleoplasm;peptide hormone receptor binding;Golgi apparatus;skeletal system development;adenylate cyclase-activating G protein-coupled receptor signaling pathway;negative regulation of chondrocyte development;regulation of growth plate cartilage chondrocyte differentiation;extracellular region;negative regulation of chondrocyte hypertrophy;cytoplasm;oste…	K22608	PTHLH,PTHRP	http://www.genome.jp/dbget-bin/www_bget?ko:K22608	Parathyroid hormone synthesis, secretion and action	ko04928	-	-	sp|P17251|PTHR_CHICK	Parathyroid hormone-related protein OS=Gallus gallus OX=9031 GN=PTHLH PE=1 SV=1
Gga08765	-	XP_015154012.1	feather keratin 1-like [Gallus gallus]	GO:0005882;GO:0005200	intermediate filament;structural constituent of cytoskeleton	-	-	-	-	-	-	-	sp|P02450|KRFC_CHICK	Feather keratin 1 OS=Gallus gallus OX=9031 PE=3 SV=2
Gga03481	-	XP_015148816.1	epidermal differentiation-specific protein-like [Gallus gallus]	-	-	-	-	-	-	-	-	-	sp|P46058|EDSP_CYNPY	Epidermal differentiation-specific protein OS=Cynops pyrrhogaster OX=8330 PE=2 SV=1
Gga07770	PADI1	NP_001305368.1	protein-arginine deiminase type-1 [Gallus gallus]	GO:0004668;GO:0036414;GO:0005737;GO:0018101;GO:0005634;GO:0005509	protein-arginine deiminase activity;histone citrullination;cytoplasm;protein citrullination;nucleus;calcium ion binding	K01481	E3.5.3.15	http://www.genome.jp/dbget-bin/www_bget?ko:K01481	-	-	-	-	sp|Q9ULC6|PADI1_HUMAN	Protein-arginine deiminase type-1 OS=Homo sapiens OX=9606 GN=PADI1 PE=1 SV=2
Gga01406	CLIC6	XP_425551.4	chloride intracellular channel protein 6 [Gallus gallus]	GO:0005244;GO:0005254;GO:0006821;GO:0034707;GO:0034765;GO:0005737	voltage-gated ion channel activity;chloride channel activity;chloride transport;chloride channel complex;regulation of ion transmembrane transport;cytoplasm	K05026	CLIC6	http://www.genome.jp/dbget-bin/www_bget?ko:K05026	-	-	-	-	sp|Q9N2G5|CLIC6_RABIT	Chloride intracellular channel protein 6 OS=Oryctolagus cuniculus OX=9986 GN=CLIC6 PE=1 SV=1
Gga05571	Upk3bl1	XP_415762.3	uroplakin-3b-like protein 1 [Gallus gallus]	-	-	-	-	-	-	-	-	-	sp|Q9D701|UPK3L_MOUSE	Uroplakin-3b-like protein 1 OS=Mus musculus OX=10090 GN=Upk3bl1 PE=2 SV=1
Gga08779	-	NP_001338367.1	epidermal differentiation protein containing a glutamine (Q) motif 3 [Gallus gallus]	-	-	-	-	-	-	-	-	-	-	-
Gga08768	-	XP_015154006.1;XP_030910504.1	feather keratin 1-like isoform X1 [Gallus gallus];feather beta keratin-like [Melopsittacus undulatus]	GO:0005882;GO:0005200	intermediate filament;structural constituent of cytoskeleton	-	-	-	-	-	-	-	sp|P04458|KRFB_CHICK;sp|P02450|KRFC_CHICK	Feather keratin 2 OS=Gallus gallus OX=9031 PE=3 SV=3;Feather keratin 1 OS=Gallus gallus OX=9031 PE=3 SV=2
Gga11059	PNOC	XP_010706377.1	prepronociceptin [Meleagris gallopavo]	GO:0007600;GO:0005576;GO:0045202;GO:0005886;GO:0031628;GO:0030425;GO:0043025;GO:0043679;GO:0007218;GO:0007268	sensory perception;extracellular region;synapse;plasma membrane;opioid receptor binding;dendrite;neuronal cell body;axon terminus;neuropeptide signaling pathway;chemical synaptic transmission	-	-	-	-	-	-	-	sp|Q13519|PNOC_HUMAN	Prepronociceptin OS=Homo sapiens OX=9606 GN=PNOC PE=1 SV=1
Gga08743	-	XP_015153846.1;OXB55936.1;POI23144.1	keratin isoform X1 [Gallus gallus];hypothetical protein ASZ78_012185 [Callipepla squamata];hypothetical protein CIB84_013105 [Bambusicola thoracicus]	GO:0005200;GO:0005882	structural constituent of cytoskeleton;intermediate filament	-	-	-	-	-	-	-	sp|P04459|KRSC_CHICK	Scale keratin OS=Gallus gallus OX=9031 PE=2 SV=3
Gga08780	-	NP_001338366.1;XP_021232471.1	uncharacterized LOC107055129 [Gallus gallus];late cornified envelope-like proline-rich protein 1 [Numida meleagris]	-	-	-	-	-	-	-	-	-	-	-
Gga02767	ITGA11	XP_015147706.1;XP_413930.2;XP_015147703.1	integrin alpha-11 isoform X5 [Gallus gallus];integrin alpha-11 isoform X1 [Gallus gallus];integrin alpha-11 isoform X3 [Gallus gallus]	-	-	K06587	ITGA11	http://www.genome.jp/dbget-bin/www_bget?ko:K06587	Regulation of actin cytoskeleton;Focal adhesion;PI3K-Akt signaling pathway;ECM-receptor interaction	ko04810,ko04510,ko04151,ko04512	-	-	sp|Q9UKX5|ITA11_HUMAN	Integrin alpha-11 OS=Homo sapiens OX=9606 GN=ITGA11 PE=1 SV=2
Gga08732	-	NP_001305933.1	uncharacterized LOC107055097 [Gallus gallus]	-	-	-	-	-	-	-	-	-	-	-
Gga02407	-	XP_025009833.1;XP_025009832.1	uncharacterized protein LOC107054158 isoform X3 [Gallus gallus];uncharacterized protein LOC107054158 isoform X2 [Gallus gallus]	-	-	-	-	-	-	-	-	-	-	-
Gga01867	env	AQY16371.1	envelope protein [Gallus gallus]	GO:0016032;GO:0016021;GO:0004190;GO:0003676;GO:0008270	viral process;integral component of membrane;aspartic-type endopeptidase activity;nucleic acid binding;zinc ion binding	-	-	-	-	-	-	-	sp|P03396|ENV_RSVP	Envelope glycoprotein gp95 OS=Rous sarcoma virus (strain Prague C) OX=11888 GN=env PE=1 SV=1
Gga03080	CLEC3A	NP_001264547.1	C-type lectin domain family 3 member A precursor [Gallus gallus]	GO:0001503;GO:0005615	ossification;extracellular space	K17519	CLEC3A	http://www.genome.jp/dbget-bin/www_bget?ko:K17519	-	-	-	-	sp|Q28008|CLC3A_BOVIN	C-type lectin domain family 3 member A OS=Bos taurus OX=9913 GN=CLEC3A PE=2 SV=1
Gga05990	BAMBI	NP_001182330.1;XP_013047207.1;XP_025003093.1	BMP and activin membrane-bound inhibitor homolog precursor [Gallus gallus];PREDICTED: BMP and activin membrane-bound inhibitor homolog [Anser cygnoides domesticus];BMP and activin membrane-bound inhibitor homolog isoform X1 [Gallus gallus]	GO:0030512;GO:0007179;GO:0030514;GO:0010718;GO:0005886;GO:0005109;GO:0045668;GO:0090263;GO:0016021;GO:0045893;GO:0008360;GO:0016477;GO:0005737;GO:0008284;GO:0032092	negative regulation of transforming growth factor beta receptor signaling pathway;transforming growth factor beta receptor signaling pathway;negative regulation of BMP signaling pathway;positive regulation of epithelial to mesenchymal transition;plasma membrane;frizzled binding;negative regulation of osteoblast differentiation;positive regulation of canonical Wnt signaling pathway;integral compon…	K10162	BAMBI	http://www.genome.jp/dbget-bin/www_bget?ko:K10162	TGF-beta signaling pathway;Wnt signaling pathway	ko04350,ko04310	-	-	sp|Q13145|BAMBI_HUMAN	BMP and activin membrane-bound inhibitor homolog OS=Homo sapiens OX=9606 GN=BAMBI PE=1 SV=1
Gga06096	CALCR	OPJ81827.1;XP_425985.3	calcitonin receptor [Patagioenas fasciata monilis];calcitonin receptor [Gallus gallus]	GO:0016021;GO:0004948;GO:0008528;GO:0007204;GO:0005929;GO:0043488;GO:0030424;GO:0032841;GO:0001669;GO:0017046;GO:0030279;GO:0007166;GO:0005886;GO:0016020;GO:0007188;GO:0007189;GO:0030316	integral component of membrane;calcitonin receptor activity;G protein-coupled peptide receptor activity;positive regulation of cytosolic calcium ion concentration;cilium;regulation of mRNA stability;axon;calcitonin binding;acrosomal vesicle;peptide hormone binding;negative regulation of ossification;cell surface receptor signaling pathway;plasma membrane;membrane;adenylate cyclase-modulating G pr…	K04576	CALCR	http://www.genome.jp/dbget-bin/www_bget?ko:K04576	Neuroactive ligand-receptor interaction;Osteoclast differentiation	ko04080,ko04380	-	-	sp|P30988|CALCR_HUMAN	Calcitonin receptor OS=Homo sapiens OX=9606 GN=CALCR PE=1 SV=3
Gga08763	-	XP_015154012.1;XP_030910504.1	feather keratin 1-like [Gallus gallus];feather beta keratin-like [Melopsittacus undulatus]	GO:0005200;GO:0005882	structural constituent of cytoskeleton;intermediate filament	-	-	-	-	-	-	-	sp|P02450|KRFC_CHICK	Feather keratin 1 OS=Gallus gallus OX=9031 PE=3 SV=2
Gga10919	GRHL1	XP_015131566.1;XP_015131567.1;XP_015131563.1;XP_015131565.1	grainyhead-like protein 1 homolog isoform X3 [Gallus gallus];grainyhead-like protein 1 homolog isoform X4 [Gallus gallus];grainyhead-like protein 1 homolog isoform X1 [Gallus gallus];grainyhead-like protein 1 homolog isoform X2 [Gallus gallus]	GO:0031490;GO:0005654;GO:0001228;GO:0045616;GO:0002934;GO:0061436;GO:0008544;GO:0042803;GO:0000978	chromatin DNA binding;nucleoplasm;DNA-binding transcription activator activity, RNA polymerase II-specific;regulation of keratinocyte differentiation;desmosome organization;establishment of skin barrier;epidermis development;protein homodimerization activity;RNA polymerase II cis-regulatory region sequence-specific DNA binding	K09275	TFCP2	http://www.genome.jp/dbget-bin/www_bget?ko:K09275	-	-	KOG4091	Transcription factor	sp|Q9NZI5|GRHL1_HUMAN	Grainyhead-like protein 1 homolog OS=Homo sapiens OX=9606 GN=GRHL1 PE=1 SV=2
Gga07532	TGM6	XP_015152172.1	protein-glutamine gamma-glutamyltransferase 6-like [Gallus gallus]	GO:0003810;GO:0018149	protein-glutamine gamma-glutamyltransferase activity;peptide cross-linking	K05624	TGM6	http://www.genome.jp/dbget-bin/www_bget?ko:K05624	-	-	-	-	sp|O95932|TGM3L_HUMAN	Protein-glutamine gamma-glutamyltransferase 6 OS=Homo sapiens OX=9606 GN=TGM6 PE=1 SV=3
Gga17089	TRIM36	XP_015136318.1;XP_015136320.2	E3 ubiquitin-protein ligase TRIM36 isoform X4 [Gallus gallus];E3 ubiquitin-protein ligase TRIM36 isoform X6 [Gallus gallus]	GO:0005874;GO:0004842;GO:0005737;GO:0008270;GO:0051726	microtubule;ubiquitin-protein transferase activity;cytoplasm;zinc ion binding;regulation of cell cycle	K12013	TRIM36	http://www.genome.jp/dbget-bin/www_bget?ko:K12013	-	-	-	-	sp|Q9NQ86|TRI36_HUMAN	E3 ubiquitin-protein ligase TRIM36 OS=Homo sapiens OX=9606 GN=TRIM36 PE=1 SV=2
Gga15440	UOX	XP_015146362.1	uricase [Gallus gallus]	GO:0004846;GO:0005777;GO:0019628;GO:0006144	urate oxidase activity;peroxisome;urate catabolic process;purine nucleobase metabolic process	K00365	uaZ	http://www.genome.jp/dbget-bin/www_bget?ko:K00365	Caffeine metabolism;Purine metabolism	ko00232,ko00230	KOG1599	Uricase (urate oxidase)	sp|Q8MKJ2|URIC_AOTTR	Uricase OS=Aotus trivirgatus OX=9505 GN=UOX PE=3 SV=3
Gga04500	-	NP_001258858.1	myosin regulatory light chain 2A, cardiac muscle isoform [Gallus gallus]	GO:0005509	calcium ion binding	K10351	MYL2	http://www.genome.jp/dbget-bin/www_bget?ko:K10351	Regulation of actin cytoskeleton;Focal adhesion;Tight junction;Apelin signaling pathway;Adrenergic signaling in cardiomyocytes;Cardiac muscle contraction;Leukocyte transendothelial migration	ko04810,ko04510,ko04530,ko04371,ko04261,ko04260,ko04670	-	-	sp|P02610|MLRA_CHICK	Myosin regulatory light chain 2A, cardiac muscle isoform OS=Gallus gallus OX=9031 PE=1 SV=2
Gga10615	GJA1	XP_021247811.1	gap junction alpha-1 protein [Numida meleagris]	GO:0007507;GO:0016021;GO:0022857;GO:0005922;GO:0007267	heart development;integral component of membrane;transmembrane transporter activity;connexin complex;cell-cell signaling	K07372	GJA1,CX43	http://www.genome.jp/dbget-bin/www_bget?ko:K07372	Gap junction	ko04540	-	-	sp|P14154|CXA1_CHICK	Gap junction alpha-1 protein OS=Gallus gallus OX=9031 GN=GJA1 PE=2 SV=3
Gga15434	VTG2	XP_015146355.1	vitellogenin-3 [Gallus gallus]	-	-	-	-	-	-	-	-	-	sp|P02845|VIT2_CHICK	Vitellogenin-2 OS=Gallus gallus OX=9031 GN=VTG2 PE=1 SV=1
Gga16281	LIPG	XP_424455.5	endothelial lipase [Gallus gallus]	GO:0009986;GO:0008201;GO:0005769;GO:0004620;GO:0010983;GO:0016042;GO:0046872;GO:0008970;GO:0004465;GO:0019433;GO:0055091;GO:0042632;GO:0043691;GO:0016298;GO:0005576;GO:0050746;GO:0006633;GO:0005615;GO:0005794;GO:0032376;GO:0034375	cell surface;heparin binding;early endosome;phospholipase activity;positive regulation of high-density lipoprotein particle clearance;lipid catabolic process;metal ion binding;phospholipase A1 activity;lipoprotein lipase activity;triglyceride catabolic process;phospholipid homeostasis;cholesterol homeostasis;reverse cholesterol transport;lipase activity;extracellular region;regulation of lipoprot…	K22284	LIPG	http://www.genome.jp/dbget-bin/www_bget?ko:K22284	Glycerolipid metabolism;Cholesterol metabolism	ko00561,ko04979	-	-	sp|Q9Y5X9|LIPE_HUMAN	Endothelial lipase OS=Homo sapiens OX=9606 GN=LIPG PE=1 SV=1
Gga14291	SCD	NP_990221.1	acyl-CoA desaturase [Gallus gallus]	GO:0005783;GO:0016717;GO:0005506;GO:0046872;GO:0016021;GO:0005730;GO:0005789;GO:0006636;GO:0006633;GO:0004768	endoplasmic reticulum;oxidoreductase activity, acting on paired donors, with oxidation of a pair of donors resulting in the reduction of molecular oxygen to two molecules of water;iron ion binding;metal ion binding;integral component of membrane;nucleolus;endoplasmic reticulum membrane;unsaturated fatty acid biosynthetic process;fatty acid biosynthetic process;stearoyl-CoA 9-desaturase activity	K00507	SCD,desC	http://www.genome.jp/dbget-bin/www_bget?ko:K00507	AMPK signaling pathway;Biosynthesis of unsaturated fatty acids;Longevity regulating pathway - worm;PPAR signaling pathway	ko04152,ko01040,ko04212,ko03320	KOG1600	Fatty acid desaturase	sp|Q92038|ACOD_CYPCA;sp|O02858|SCD_PIG	Acyl-CoA desaturase OS=Cyprinus carpio OX=7962 PE=2 SV=2;Stearoyl-CoA desaturase OS=Sus scrofa OX=9823 GN=SCD PE=2 SV=2
Gga08929	LHFPL5	NP_989729.1	LHFPL tetraspan subfamily member 5 protein [Gallus gallus]	GO:0016021;GO:0007605;GO:0050910;GO:0060088;GO:0050974;GO:0016324;GO:0032426;GO:0005886;GO:0016020	integral component of membrane;sensory perception of sound;detection of mechanical stimulus involved in sensory perception of sound;auditory receptor cell stereocilium organization;detection of mechanical stimulus involved in sensory perception;apical plasma membrane;stereocilium tip;plasma membrane;membrane	K23893	LHFPL	http://www.genome.jp/dbget-bin/www_bget?ko:K23893	-	-	KOG4026	Uncharacterized conserved protein	sp|Q7ZZL8|LHPL5_CHICK	LHFPL tetraspan subfamily member 5 protein OS=Gallus gallus OX=9031 GN=LHFPL5 PE=2 SV=1
Gga08785	-	AHA62416.1	epidermal differentiation protein [Gallus gallus]	-	-	-	-	-	-	-	-	-	-	-
Gga11574	Krt75	XP_015742495.1;XP_015742521.1;XP_029893228.1	keratin, type II cytoskeletal 75-like [Coturnix japonica];keratin, type II cytoskeletal 6A-like [Coturnix japonica];keratin, type II cytoskeletal 5-like [Aquila chrysaetos chrysaetos]	GO:0006915;GO:0045109;GO:0045095;GO:0030281	apoptotic process;intermediate filament organization;keratin filament;structural constituent of cutaneous appendage	K07605	KRT2	http://www.genome.jp/dbget-bin/www_bget?ko:K07605	-	-	-	-	sp|Q8BGZ7|K2C75_MOUSE;sp|Q6IG05|K2C75_RAT;sp|P02538|K2C6A_HUMAN	Keratin, type II cytoskeletal 75 OS=Mus musculus OX=10090 GN=Krt75 PE=1 SV=1;Keratin, type II cytoskeletal 75 OS=Rattus norvegicus OX=10116 GN=Krt75 PE=3 SV=2;Keratin, type II cytoskeletal 6A OS=Homo sapiens OX=9606 GN=KRT6A PE=1 SV=3
Gga14078	Sh2d4b	XP_001232928.2	SH2 domain-containing protein 4B isoform X1 [Gallus gallus]	-	-	-	-	-	-	-	-	-	sp|A6X942|SH24B_MOUSE	SH2 domain-containing protein 4B OS=Mus musculus OX=10090 GN=Sh2d4b PE=2 SV=1
Gga06796	CCDC102B	XP_025003574.1;XP_025003573.1	coiled-coil domain-containing protein 102B isoform X2 [Gallus gallus];coiled-coil domain-containing protein 102B isoform X1 [Gallus gallus]	-	-	K16759	CCDC102	http://www.genome.jp/dbget-bin/www_bget?ko:K16759	-	-	-	-	sp|Q68D86|C102B_HUMAN	Coiled-coil domain-containing protein 102B OS=Homo sapiens OX=9606 GN=CCDC102B PE=1 SV=4
Gga11838	TBX22	NP_989437.1	T-box transcription factor TBX22 [Gallus gallus]	GO:0000981;GO:0003700;GO:0000122;GO:0001708;GO:0000978;GO:0003677;GO:0001947;GO:0005634;GO:0006357	DNA-binding transcription factor activity, RNA polymerase II-specific;DNA-binding transcription factor activity;negative regulation of transcription by RNA polymerase II;cell fate specification;RNA polymerase II cis-regulatory region sequence-specific DNA binding;DNA binding;heart looping;nucleus;regulation of transcription by RNA polymerase II	K10186	TBX22	http://www.genome.jp/dbget-bin/www_bget?ko:K10186	-	-	KOG3586	TBX1 and related T-box transcription factors	sp|Q9Y458|TBX22_HUMAN	T-box transcription factor TBX22 OS=Homo sapiens OX=9606 GN=TBX22 PE=1 SV=3
Gga16671	gag	XP_015131296.2;XP_015135623.1	uncharacterized protein LOC107051636 [Gallus gallus];uncharacterized protein LOC101748308 [Gallus gallus]	GO:0008270;GO:0003676;GO:0004190;GO:0016032;GO:0016021	zinc ion binding;nucleic acid binding;aspartic-type endopeptidase activity;viral process;integral component of membrane	-	-	-	-	-	-	-	sp|P0C776|GAG_RSVSA	Gag polyprotein OS=Avian leukosis virus RSA OX=269446 GN=gag PE=1 SV=1
Gga15947	-	-	-	-	-	-	-	-	-	-	-	-	-	-
Gga02412	-	XP_015147344.2;XP_015147353.2;XP_025009833.1	uncharacterized protein LOC107054158 isoform X1 [Gallus gallus];beta-keratin-related protein-like [Gallus gallus];uncharacterized protein LOC107054158 isoform X3 [Gallus gallus]	GO:0005882;GO:0005200	intermediate filament;structural constituent of cytoskeleton	-	-	-	-	-	-	-	-	-
Gga12301	PARM1	XP_429964.4	prostate androgen-regulated mucin-like protein 1 [Gallus gallus]	GO:0005794;GO:0005770;GO:0005886;GO:0016021;GO:0005769;GO:0051973	Golgi apparatus;late endosome;plasma membrane;integral component of membrane;early endosome;positive regulation of telomerase activity	-	-	-	-	-	-	-	sp|Q6UWI2|PARM1_HUMAN	Prostate androgen-regulated mucin-like protein 1 OS=Homo sapiens OX=9606 GN=PARM1 PE=1 SV=1
Gga02683	RLBP1	NP_001019865.1	retinaldehyde-binding protein 1 [Gallus gallus]	GO:0007601;GO:0019841;GO:0050896;GO:0016918;GO:0005737	visual perception;retinol binding;response to stimulus;retinal binding;cytoplasm	K19625	RLBP1	http://www.genome.jp/dbget-bin/www_bget?ko:K19625	-	-	-	-	sp|E1C1U1|RLBP1_CHICK	Retinaldehyde-binding protein 1 OS=Gallus gallus OX=9031 GN=RLBP1 PE=1 SV=1
Gga10292	SRD5A2	XP_001235447.1;XP_010705153.1;XP_009478887.1;KFP09285.1	3-oxo-5-alpha-steroid 4-dehydrogenase 2 [Gallus gallus];3-oxo-5-alpha-steroid 4-dehydrogenase 2 isoform X2 [Meleagris gallopavo];PREDICTED: 3-oxo-5-alpha-steroid 4-dehydrogenase 2, partial [Pelecanus crispus];3-oxo-5-alpha-steroid 4-dehydrogenase 2, partial [Egretta garzetta]	GO:0005783;GO:0016021;GO:0003865;GO:0009917;GO:0061370;GO:0008584;GO:0006629;GO:0006702;GO:0030283;GO:0016491;GO:0006694;GO:0016627;GO:0047751;GO:0030539;GO:0008202;GO:0007548	endoplasmic reticulum;integral component of membrane;3-oxo-5-alpha-steroid 4-dehydrogenase activity;sterol 5-alpha reductase activity;testosterone biosynthetic process;male gonad development;lipid metabolic process;androgen biosynthetic process;testosterone dehydrogenase [NAD(P)] activity;oxidoreductase activity;steroid biosynthetic process;oxidoreductase activity, acting on the CH-CH group of do…	K12344	SRD5A2	http://www.genome.jp/dbget-bin/www_bget?ko:K12344	Steroid hormone biosynthesis	ko00140	KOG1638	Steroid reductase	sp|O18765|S5A2_PIG	3-oxo-5-alpha-steroid 4-dehydrogenase 2 OS=Sus scrofa OX=9823 GN=SRD5A2 PE=2 SV=2
Gga17088	CDKN2B	NP_989764.1	cyclin-dependent kinase 4 inhibitor B [Gallus gallus]	-	-	K04685	CDKN2B,P15,INK4B	http://www.genome.jp/dbget-bin/www_bget?ko:K04685	Cell cycle;Cellular senescence;FoxO signaling pathway;TGF-beta signaling pathway	ko04110,ko04218,ko04068,ko04350	-	-	sp|Q2KJD8|CDN2B_BOVIN	Cyclin-dependent kinase 4 inhibitor B OS=Bos taurus OX=9913 GN=CDKN2B PE=2 SV=1
Gga02413	-	XP_025009832.1;XP_025009833.1;XP_015147353.2;XP_015147344.2	uncharacterized protein LOC107054158 isoform X2 [Gallus gallus];uncharacterized protein LOC107054158 isoform X3 [Gallus gallus];beta-keratin-related protein-like [Gallus gallus];uncharacterized protein LOC107054158 isoform X1 [Gallus gallus]	GO:0005882;GO:0005200	intermediate filament;structural constituent of cytoskeleton	-	-	-	-	-	-	-	-	-
Gga06928	PPDPFL	NP_001289128.1;XP_021244373.1	pancreatic progenitor cell differentiation and proliferation factor-like protein [Gallus gallus];pancreatic progenitor cell differentiation and proliferation factor-like protein [Numida meleagris]	GO:0007275;GO:0030154	multicellular organism development;cell differentiation	-	-	-	-	-	-	-	sp|Q8WWR9|PDPFL_HUMAN	Pancreatic progenitor cell differentiation and proliferation factor-like protein OS=Homo sapiens OX=9606 GN=PPDPFL PE=3 SV=1
Gga09470	KRT19	XP_010082481.1	PREDICTED: keratin, type I cytoskeletal 14-like, partial [Pterocles gutturalis]	GO:0005198;GO:0005882	structural molecule activity;intermediate filament	K07604	KRT1	http://www.genome.jp/dbget-bin/www_bget?ko:K07604	Estrogen signaling pathway	ko04915	-	-	sp|O93256|K1C19_CHICK	Keratin, type I cytoskeletal 19 OS=Gallus gallus OX=9031 GN=KRT19 PE=2 SV=1
Gga06798	TGM5	XP_029866714.1;XP_015137927.1;OXB67996.1	protein-glutamine gamma-glutamyltransferase 5-like [Aquila chrysaetos chrysaetos];protein-glutamine gamma-glutamyltransferase 5-like [Gallus gallus];hypothetical protein ASZ78_001286, partial [Callipepla squamata]	GO:0018149;GO:0003810	peptide cross-linking;protein-glutamine gamma-glutamyltransferase activity	K05622	TGM5	http://www.genome.jp/dbget-bin/www_bget?ko:K05622	-	-	-	-	sp|O43548|TGM5_HUMAN	Protein-glutamine gamma-glutamyltransferase 5 OS=Homo sapiens OX=9606 GN=TGM5 PE=1 SV=4
Gga08757	-	POI23145.1;NP_001264736.1	hypothetical protein CIB84_013106 [Bambusicola thoracicus];feather keratin 1-like [Gallus gallus]	GO:0005882;GO:0005200	intermediate filament;structural constituent of cytoskeleton	-	-	-	-	-	-	-	sp|P02450|KRFC_CHICK	Feather keratin 1 OS=Gallus gallus OX=9031 PE=3 SV=2
Gga00775	SLC7A11	XP_004937917.1	cystine/glutamate transporter isoform X1 [Gallus gallus]	GO:0016021;GO:0015179	integral component of membrane;L-amino acid transmembrane transporter activity	K13869	SLC7A11	http://www.genome.jp/dbget-bin/www_bget?ko:K13869	Ferroptosis	ko04216	-	-	sp|Q5RAG7|XCT_PONAB	Cystine/glutamate transporter OS=Pongo abelii OX=9601 GN=SLC7A11 PE=2 SV=1
Gga11572	Krt6b	XP_015742522.2;QIS60094.1	keratin, type II cytoskeletal 6B-like [Coturnix japonica];keratin 9-like cysteine-rich family 1, partial [Gallus gallus]	GO:0045095;GO:0005882	keratin filament;intermediate filament	K07605	KRT2	http://www.genome.jp/dbget-bin/www_bget?ko:K07605	-	-	-	-	sp|Q9Z331|K2C6B_MOUSE	Keratin, type II cytoskeletal 6B OS=Mus musculus OX=10090 GN=Krt6b PE=1 SV=3
Gga00235	TSPAN7	POI24694.1	hypothetical protein CIB84_011556 [Bambusicola thoracicus]	GO:0016021	integral component of membrane	K06571	TSPAN7,TM4SF2,MXS1,CD231	http://www.genome.jp/dbget-bin/www_bget?ko:K06571	-	-	-	-	sp|P41732|TSN7_HUMAN	Tetraspanin-7 OS=Homo sapiens OX=9606 GN=TSPAN7 PE=1 SV=2
Gga14073	LRIT1	POI30772.1	hypothetical protein CIB84_005477 [Bambusicola thoracicus]	GO:0016021	integral component of membrane	K24491	LRIT	http://www.genome.jp/dbget-bin/www_bget?ko:K24491	-	-	-	-	sp|Q9P2V4|LRIT1_HUMAN	Leucine-rich repeat, immunoglobulin-like domain and transmembrane domain-containing protein 1 OS=Homo sapiens OX=9606 GN=LRIT1 PE=2 SV=1
Gga08754	-	NP_001075171.2	feather keratin 1 [Gallus gallus]	GO:0005200;GO:0005882	structural constituent of cytoskeleton;intermediate filament	-	-	-	-	-	-	-	sp|P02450|KRFC_CHICK	Feather keratin 1 OS=Gallus gallus OX=9031 PE=3 SV=2
Gga07531	TGM3	XP_015152173.1;XP_417392.3	protein-glutamine gamma-glutamyltransferase E isoform X2 [Gallus gallus];protein-glutamine gamma-glutamyltransferase E isoform X1 [Gallus gallus]	GO:0018149;GO:0003810;GO:0046872	peptide cross-linking;protein-glutamine gamma-glutamyltransferase activity;metal ion binding	K05620	TGM3	http://www.genome.jp/dbget-bin/www_bget?ko:K05620	-	-	-	-	sp|A6QP57|TGM3_BOVIN;sp|Q08188|TGM3_HUMAN	Protein-glutamine gamma-glutamyltransferase E OS=Bos taurus OX=9913 GN=TGM3 PE=2 SV=1;Protein-glutamine gamma-glutamyltransferase E OS=Homo sapiens OX=9606 GN=TGM3 PE=1 SV=4
Gga00332	SLC38A4	XP_025003549.1;XP_025003551.1;NP_001186478.1	sodium-coupled neutral amino acid transporter 4 isoform X2 [Gallus gallus];sodium-coupled neutral amino acid transporter 4 isoform X4 [Gallus gallus];sodium-coupled neutral amino acid transporter 4 [Gallus gallus]	GO:0005887;GO:0016021;GO:0003333;GO:0015171	integral component of plasma membrane;integral component of membrane;amino acid transmembrane transport;amino acid transmembrane transporter activity	K14991	SLC38A4,SNAT4	http://www.genome.jp/dbget-bin/www_bget?ko:K14991	-	-	KOG1305	Amino acid transporter protein	sp|Q969I6|S38A4_HUMAN;sp|Q5RE87|S38A4_PONAB	Sodium-coupled neutral amino acid transporter 4 OS=Homo sapiens OX=9606 GN=SLC38A4 PE=1 SV=1;Sodium-coupled neutral amino acid transporter 4 OS=Pongo abelii OX=9601 GN=SLC38A4 PE=2 SV=1
Gga02411	-	XP_015147344.2;XP_025009833.1	uncharacterized protein LOC107054158 isoform X1 [Gallus gallus];uncharacterized protein LOC107054158 isoform X3 [Gallus gallus]	-	-	-	-	-	-	-	-	-	-	-
Gga06072	STEAP4	XP_001235257.3	metalloreductase STEAP4 [Gallus gallus]	GO:0005654;GO:0009055;GO:0070207;GO:0020037;GO:0033212;GO:0005768;GO:0015677;GO:0052851;GO:0005886;GO:0071949;GO:0008823;GO:0016021;GO:0055072;GO:0045444;GO:0010008	nucleoplasm;electron transfer activity;protein homotrimerization;heme binding;iron import into cell;endosome;copper ion import;ferric-chelate reductase (NADPH) activity;plasma membrane;FAD binding;cupric reductase activity;integral component of membrane;iron ion homeostasis;fat cell differentiation;endosome membrane	K19876	STEAP4	http://www.genome.jp/dbget-bin/www_bget?ko:K19876	-	-	-	-	sp|Q687X5|STEA4_HUMAN	Metalloreductase STEAP4 OS=Homo sapiens OX=9606 GN=STEAP4 PE=1 SV=1
CDKN2A	CDKN2A	XP_029861535.1;NP_989764.1	cyclin-dependent kinase 4 inhibitor B-like isoform X1 [Aquila chrysaetos chrysaetos];cyclin-dependent kinase 4 inhibitor B [Gallus gallus]	-	-	K04685	CDKN2B,P15,INK4B	http://www.genome.jp/dbget-bin/www_bget?ko:K04685	Cell cycle;Cellular senescence;FoxO signaling pathway;TGF-beta signaling pathway	ko04110,ko04218,ko04068,ko04350	-	-	sp|Q2KJD8|CDN2B_BOVIN	Cyclin-dependent kinase 4 inhibitor B OS=Bos taurus OX=9913 GN=CDKN2B PE=2 SV=1

## Sheet: SK2 vs. SK5
GeneID	Gene_name	NR_ID	NR_annotation	GO_ID	GO_term	KO_ID	KO_gene	KO_Hyperlink	KEGG_Pathway	Pathway_ID	KOG_ID	KOG_annotation	Swiss-Prot_ID	Swiss-Prot_annotation
Gga01617	GYG2	XP_015133215.1	glycogenin-2 isoform X1 [Gallus gallus]	GO:0016757	glycosyltransferase activity	K00750	GYG1,GYG2	http://www.genome.jp/dbget-bin/www_bget?ko:K00750	Starch and sucrose metabolism	ko00500	KOG1950	Glycosyl transferase, family 8 - glycogenin	sp|O15488|GLYG2_HUMAN	Glycogenin-2 OS=Homo sapiens OX=9606 GN=GYG2 PE=1 SV=2
Gga15608	C8B	NP_001308472.1	complement component C8 beta chain precursor [Gallus gallus]	GO:0005579;GO:0045087;GO:0006958;GO:0005576;GO:0019835	membrane attack complex;innate immune response;complement activation, classical pathway;extracellular region;cytolysis	K03998	C8B	http://www.genome.jp/dbget-bin/www_bget?ko:K03998	Complement and coagulation cascades	ko04610	-	-	sp|P07358|CO8B_HUMAN	Complement component C8 beta chain OS=Homo sapiens OX=9606 GN=C8B PE=1 SV=3
Gga16565	THBS4	NP_001308478.1	thrombospondin 4 precursor [Gallus gallus]	GO:0062023;GO:0005576;GO:0034976;GO:0007155;GO:0005509	collagen-containing extracellular matrix;extracellular region;response to endoplasmic reticulum stress;cell adhesion;calcium ion binding	K04659	THBS2S	http://www.genome.jp/dbget-bin/www_bget?ko:K04659	Focal adhesion;Phagosome;PI3K-Akt signaling pathway;ECM-receptor interaction	ko04510,ko04145,ko04151,ko04512	-	-	sp|Q3SWW8|TSP4_BOVIN	Thrombospondin-4 OS=Bos taurus OX=9913 GN=THBS4 PE=2 SV=1
Gga12131	Il1rapl2	XP_015134123.1;XP_025006037.1	X-linked interleukin-1 receptor accessory protein-like 2 isoform X1 [Gallus gallus];X-linked interleukin-1 receptor accessory protein-like 2 isoform X7 [Gallus gallus]	GO:0016021;GO:0007165	integral component of membrane;signal transduction	K05170	IL1RAPL,IL1R8_9	http://www.genome.jp/dbget-bin/www_bget?ko:K05170	-	-	-	-	sp|Q9ERS6|IRPL2_MOUSE;sp|Q9NP60|IRPL2_HUMAN	X-linked interleukin-1 receptor accessory protein-like 2 OS=Mus musculus OX=10090 GN=Il1rapl2 PE=2 SV=1;X-linked interleukin-1 receptor accessory protein-like 2 OS=Homo sapiens OX=9606 GN=IL1RAPL2 PE=2 SV=1
Gga11582	AQP5	POI30093.1	hypothetical protein CIB84_006157, partial [Bambusicola thoracicus]	GO:0016021;GO:0005737;GO:0042802;GO:0015267;GO:0046541;GO:0030157;GO:0015250;GO:0005783;GO:0071476;GO:0005887;GO:0015670;GO:0048593;GO:0006833;GO:0005902;GO:0016324;GO:0051289;GO:0030659;GO:0005886;GO:0009925	integral component of membrane;cytoplasm;identical protein binding;channel activity;saliva secretion;pancreatic juice secretion;water channel activity;endoplasmic reticulum;cellular hypotonic response;integral component of plasma membrane;carbon dioxide transport;camera-type eye morphogenesis;water transport;microvillus;apical plasma membrane;protein homotetramerization;cytoplasmic vesicle membra…	K09867	AQP5	http://www.genome.jp/dbget-bin/www_bget?ko:K09867	Salivary secretion	ko04970	KOG0223	Aquaporin (major intrinsic protein family)	sp|A8W649|AQP5_PIG	Aquaporin-5 OS=Sus scrofa OX=9823 GN=AQP5 PE=2 SV=1
Gga16581	PDE8B	XP_004937386.1;XP_004937385.1	high affinity cAMP-specific and IBMX-insensitive 3&apos;,5&apos;-cyclic phosphodiesterase 8B isoform X2 [Gallus gallus];high affinity cAMP-specific and IBMX-insensitive 3&apos;,5&apos;-cyclic phosphodiesterase 8B isoform X1 [Gallus gallus]	GO:0001662;GO:0007165;GO:0008542;GO:0046872;GO:0004115;GO:0035106;GO:0004114;GO:0006198;GO:0090032;GO:0050885	behavioral fear response;signal transduction;visual learning;metal ion binding;3',5'-cyclic-AMP phosphodiesterase activity;operant conditioning;3',5'-cyclic-nucleotide phosphodiesterase activity;cAMP catabolic process;negative regulation of steroid hormone biosynthetic process;neuromuscular process controlling balance	K18437	PDE8	http://www.genome.jp/dbget-bin/www_bget?ko:K18437	Purine metabolism;Cortisol synthesis and secretion	ko00230,ko04927	KOG1229	3'5'-cyclic nucleotide phosphodiesterases	sp|O95263|PDE8B_HUMAN	High affinity cAMP-specific and IBMX-insensitive 3&apos;,5&apos;-cyclic phosphodiesterase 8B OS=Homo sapiens OX=9606 GN=PDE8B PE=1 SV=2
Gga05329	KCNJ16	XP_024997436.1	inward rectifier potassium channel 16 [Gallus gallus]	-	-	K05009	KCNJ16,KIR5.1	http://www.genome.jp/dbget-bin/www_bget?ko:K05009	Gastric acid secretion	ko04971	-	-	sp|Q9NPI9|KCJ16_HUMAN	Inward rectifier potassium channel 16 OS=Homo sapiens OX=9606 GN=KCNJ16 PE=1 SV=1
Gga01551	PPEF1	XP_004934741.1	serine/threonine-protein phosphatase with EF-hands 1 isoform X1 [Gallus gallus]	GO:0030145;GO:0106307;GO:0106306;GO:0050906;GO:0005634;GO:0005829;GO:0005506;GO:0005509;GO:0004722	manganese ion binding;protein threonine phosphatase activity;protein serine phosphatase activity;detection of stimulus involved in sensory perception;nucleus;cytosol;iron ion binding;calcium ion binding;protein serine/threonine phosphatase activity	K13807	PPEF,PPP7C	http://www.genome.jp/dbget-bin/www_bget?ko:K13807	Phototransduction - fly	ko04745	KOG0376	Serine-threonine phosphatase 2A, catalytic subunit	sp|O14829|PPE1_HUMAN	Serine/threonine-protein phosphatase with EF-hands 1 OS=Homo sapiens OX=9606 GN=PPEF1 PE=1 SV=1
Gga10945	VSNL1	XP_030346923.1;KFO22232.1;XP_021247223.1;KYO48926.1	visinin-like protein 1 isoform X1 [Strigops habroptila];Visinin-like protein 1 [Fukomys damarensis];visinin-like protein 1 isoform X1 [Numida meleagris];visinin-like protein 1 [Alligator mississippiensis]	GO:0005509;GO:0005829;GO:0035774;GO:0045921;GO:0046676;GO:0016020	calcium ion binding;cytosol;positive regulation of insulin secretion involved in cellular response to glucose stimulus;positive regulation of exocytosis;negative regulation of insulin secretion;membrane	K19936	VSNL1	http://www.genome.jp/dbget-bin/www_bget?ko:K19936	-	-	KOG0044	Ca2+ sensor (EF-Hand superfamily)	sp|P62763|VISL1_BOVIN	Visinin-like protein 1 OS=Bos taurus OX=9913 GN=VSNL1 PE=1 SV=2
Gga16831	LIX1	NP_989678.1	protein limb expression 1 [Gallus gallus]	GO:0097352;GO:0005737	autophagosome maturation;cytoplasm	-	-	-	-	-	-	-	sp|Q8UVV7|LIX1_CHICK	Protein limb expression 1 OS=Gallus gallus OX=9031 GN=LIX1 PE=2 SV=1
Gga01835	Slc15a1	AGZ02796.1	peptide transporter PEPT1 [Gallus gallus]	GO:0015293;GO:0005887;GO:0140206;GO:0016021;GO:0005903;GO:0035673;GO:0071916;GO:0005427;GO:0015333	symporter activity;integral component of plasma membrane;dipeptide import across plasma membrane;integral component of membrane;brush border;oligopeptide transmembrane transporter activity;dipeptide transmembrane transporter activity;proton-dependent oligopeptide secondary active transmembrane transporter activity;peptide:proton symporter activity	K14206	SLC15A1,PEPT1	http://www.genome.jp/dbget-bin/www_bget?ko:K14206	Protein digestion and absorption	ko04974	KOG1237	H+/oligopeptide symporter	sp|Q9JIP7|S15A1_MOUSE	Solute carrier family 15 member 1 OS=Mus musculus OX=10090 GN=Slc15a1 PE=1 SV=2
Gga02371	HBB	POI22114.1;AAA48996.1	hypothetical protein CIB84_014138 [Bambusicola thoracicus];ORF [Gallus gallus]	GO:0098869;GO:0042744;GO:0031838;GO:0043177;GO:0005615;GO:0020037;GO:0019825;GO:0030492;GO:0005344;GO:0005833;GO:0046872	cellular oxidant detoxification;hydrogen peroxide catabolic process;haptoglobin-hemoglobin complex;organic acid binding;extracellular space;heme binding;oxygen binding;hemoglobin binding;oxygen carrier activity;hemoglobin complex;metal ion binding	K13823;K13825	HBB;HBE	http://www.genome.jp/dbget-bin/www_bget?ko:K13823;http://www.genome.jp/dbget-bin/www_bget?ko:K13825	-	-	-	-	sp|P02112|HBB_CHICK	Hemoglobin subunit beta OS=Gallus gallus OX=9031 GN=HBB PE=1 SV=2
Gga11093	GAL1	NP_990324.1	gallinacin-1 alpha precursor [Gallus gallus]	GO:0031640;GO:0050832;GO:0006952;GO:0042056;GO:0042742;GO:0031731;GO:0005615;GO:0060326;GO:0005576;GO:0030141	killing of cells of other organism;defense response to fungus;defense response;chemoattractant activity;defense response to bacterium;CCR6 chemokine receptor binding;extracellular space;cell chemotaxis;extracellular region;secretory granule	K23126	DEFB103	http://www.genome.jp/dbget-bin/www_bget?ko:K23126	NOD-like receptor signaling pathway	ko04621	-	-	sp|P46156|GLL1_CHICK	Gallinacin-1 OS=Gallus gallus OX=9031 GN=GAL1 PE=1 SV=2
Gga05609	ASL2	NP_001025885.1;XP_015151222.1	argininosuccinate lyase [Gallus gallus];argininosuccinate lyase isoform X1 [Gallus gallus]	GO:0006525;GO:0042450;GO:0005829;GO:0005212;GO:0004056;GO:0006526	arginine metabolic process;arginine biosynthetic process via ornithine;cytosol;structural constituent of eye lens;argininosuccinate lyase activity;arginine biosynthetic process	K01755	argH,ASL	http://www.genome.jp/dbget-bin/www_bget?ko:K01755	Alanine, aspartate and glutamate metabolism;Arginine biosynthesis	ko00250,ko00220	KOG1316	Argininosuccinate lyase	sp|P05083|ARLY2_CHICK	Argininosuccinate lyase OS=Gallus gallus OX=9031 GN=ASL2 PE=2 SV=1
Gga12526	CXCL1	XP_420608.1	growth-regulated alpha protein [Gallus gallus]	GO:0045236;GO:0030593;GO:0006955;GO:0061844;GO:0006952;GO:0002523;GO:0008009;GO:0006954;GO:0005615;GO:0071222;GO:0070098	CXCR chemokine receptor binding;neutrophil chemotaxis;immune response;antimicrobial humoral immune response mediated by antimicrobial peptide;defense response;leukocyte migration involved in inflammatory response;chemokine activity;inflammatory response;extracellular space;cellular response to lipopolysaccharide;chemokine-mediated signaling pathway	K10030	IL8,CXCL8	http://www.genome.jp/dbget-bin/www_bget?ko:K10030	Cellular senescence;NF-kappa B signaling pathway;Phospholipase D signaling pathway;Cytokine-cytokine receptor interaction;Viral protein interaction with cytokine and cytokine receptor;Chemokine signaling pathway;IL-17 signaling pathway;NOD-like receptor signaling pathway;RIG-I-like receptor signaling pathway;Toll-like receptor signaling pathway	ko04218,ko04064,ko04072,ko04060,ko04061,ko04062,ko04657,ko04621,ko04622,ko04620	-	-	sp|P09340|GROA_CRIGR	Growth-regulated alpha protein OS=Cricetulus griseus OX=10029 GN=CXCL1 PE=3 SV=1
Gga01298	Gabrr3	XP_015153516.1	gamma-aminobutyric acid receptor subunit rho-3 [Gallus gallus]	GO:0005230;GO:0006821;GO:0005254;GO:0034707;GO:0045211;GO:0004888	extracellular ligand-gated ion channel activity;chloride transport;chloride channel activity;chloride channel complex;postsynaptic membrane;transmembrane signaling receptor activity	K05190	GABRR	http://www.genome.jp/dbget-bin/www_bget?ko:K05190	Neuroactive ligand-receptor interaction;GABAergic synapse;Retrograde endocannabinoid signaling	ko04080,ko04727,ko04723	-	-	sp|P50573|GBRR3_RAT	Gamma-aminobutyric acid receptor subunit rho-3 OS=Rattus norvegicus OX=10116 GN=Gabrr3 PE=1 SV=1
Gga00570	GSG1	OXB73066.1	hypothetical protein H355_006900 [Colinus virginianus]	GO:0016021;GO:0005783;GO:0070063;GO:0005886	integral component of membrane;endoplasmic reticulum;RNA polymerase binding;plasma membrane	-	-	-	-	-	-	-	sp|Q2KHT4|GSG1_HUMAN	Germ cell-specific gene 1 protein OS=Homo sapiens OX=9606 GN=GSG1 PE=1 SV=2
Gga07417	FAM83C	XP_001232755.1	protein FAM83C [Gallus gallus]	GO:0019901;GO:0007165	protein kinase binding;signal transduction	K23930	FAM83	http://www.genome.jp/dbget-bin/www_bget?ko:K23930	-	-	-	-	sp|Q9BQN1|FA83C_HUMAN	Protein FAM83C OS=Homo sapiens OX=9606 GN=FAM83C PE=1 SV=3
Gga11212	Ccdc81	XP_025001869.1	coiled-coil domain-containing protein 81-like isoform X3 [Gallus gallus]	-	-	-	-	-	-	-	-	-	sp|Q5XIN9|CCD81_RAT	Coiled-coil domain-containing protein 81 OS=Rattus norvegicus OX=10116 GN=Ccdc81 PE=1 SV=1
Gga07600	LIME1	XP_015152091.1	lck-interacting transmembrane adapter 1 [Gallus gallus]	GO:0050853;GO:0050852;GO:0035556;GO:0050868;GO:0016021;GO:0045121;GO:0005886	B cell receptor signaling pathway;T cell receptor signaling pathway;intracellular signal transduction;negative regulation of T cell activation;integral component of membrane;membrane raft;plasma membrane	-	-	-	-	-	-	-	sp|Q9H400|LIME1_HUMAN	Lck-interacting transmembrane adapter 1 OS=Homo sapiens OX=9606 GN=LIME1 PE=1 SV=1
Gga13124	SIGIRR	NP_001186471.1;XP_031463216.1	single Ig IL-1-related receptor [Gallus gallus];single Ig IL-1-related receptor isoform X1 [Phasianus colchicus]	GO:0032682;GO:0016021;GO:0001960;GO:0006953;GO:0007165	negative regulation of chemokine production;integral component of membrane;negative regulation of cytokine-mediated signaling pathway;acute-phase response;signal transduction	K05169	SIGIRR	http://www.genome.jp/dbget-bin/www_bget?ko:K05169	-	-	-	-	sp|Q6IA17|SIGIR_HUMAN;sp|Q9JLZ8|SIGIR_MOUSE	Single Ig IL-1-related receptor OS=Homo sapiens OX=9606 GN=SIGIRR PE=1 SV=3;Single Ig IL-1-related receptor OS=Mus musculus OX=10090 GN=Sigirr PE=1 SV=2
Gga06588	SERPINB10	NP_990228.1	heterochromatin-associated protein MENT [Gallus gallus]	GO:0005654;GO:0010951;GO:0031490;GO:0005615;GO:0000785;GO:0006325;GO:0004867;GO:0043362;GO:0030261	nucleoplasm;negative regulation of endopeptidase activity;chromatin DNA binding;extracellular space;chromatin;chromatin organization;serine-type endopeptidase inhibitor activity;nucleate erythrocyte maturation;chromosome condensation	K13963	SERPINB	http://www.genome.jp/dbget-bin/www_bget?ko:K13963	-	-	-	-	sp|O73790|SPB10_CHICK	Heterochromatin-associated protein MENT OS=Gallus gallus OX=9031 GN=SERPINB10 PE=1 SV=1
Gga08522	-	XP_015153626.1	zonadhesin-like isoform X2 [Gallus gallus]	-	-	-	-	-	-	-	-	-	-	-
Gga06425	-	XP_429784.1	uncharacterized protein LOC420770 [Gallus gallus]	-	-	-	-	-	-	-	-	-	-	-
Gga02449	-	XP_015728265.1;XP_015728267.2	uncharacterized protein LOC107318667 isoform X3 [Coturnix japonica];uncharacterized protein LOC107318667 isoform X5 [Coturnix japonica]	-	-	-	-	-	-	-	-	-	-	-
Gga04087	SSTR5	XP_015149731.1	somatostatin receptor type 5 isoform X1 [Gallus gallus]	GO:0032467;GO:0004994;GO:0043005;GO:0042923;GO:0071385;GO:0005887;GO:0004930;GO:0050796;GO:0042593;GO:0007218;GO:0042277	positive regulation of cytokinesis;somatostatin receptor activity;neuron projection;neuropeptide binding;cellular response to glucocorticoid stimulus;integral component of plasma membrane;G protein-coupled receptor activity;regulation of insulin secretion;glucose homeostasis;neuropeptide signaling pathway;peptide binding	K04221	SSTR5	http://www.genome.jp/dbget-bin/www_bget?ko:K04221	cAMP signaling pathway;Neuroactive ligand-receptor interaction;Growth hormone synthesis, secretion and action	ko04024,ko04080,ko04935	-	-	sp|F1MV99|SSR5_BOVIN	Somatostatin receptor type 5 OS=Bos taurus OX=9913 GN=SSTR5 PE=3 SV=2
Gga16659	Lurap1l	XP_037230367.1	leucine rich adaptor protein 1-like [Falco rusticolus]	GO:0043123	positive regulation of I-kappaB kinase/NF-kappaB signaling	-	-	-	-	-	-	-	sp|Q5BJW5|LUR1L_RAT	Leucine rich adaptor protein 1-like OS=Rattus norvegicus OX=10116 GN=Lurap1l PE=2 SV=1
Gga09321	EFCAB3	XP_015154885.1	EF-hand calcium-binding domain-containing protein 3 isoform X1 [Gallus gallus]	-	-	K24974	METTL2	http://www.genome.jp/dbget-bin/www_bget?ko:K24974	-	-	-	-	sp|Q2T9P0|EFCB3_BOVIN	EF-hand calcium-binding domain-containing protein 3 OS=Bos taurus OX=9913 GN=EFCAB3 PE=2 SV=1
Gga08541	TLCD5	POI23780.1;NP_001304665.1	hypothetical protein CIB84_012472, partial [Bambusicola thoracicus];transmembrane protein 136 family member 1 [Gallus gallus]	GO:0016021	integral component of membrane	-	-	-	-	-	-	-	sp|Q6ZRR5|TLCD5_HUMAN	TLC domain-containing protein 5 OS=Homo sapiens OX=9606 GN=TLCD5 PE=2 SV=2
Gga08233	NKAIN1	XP_015153056.1	sodium/potassium-transporting ATPase subunit beta-1-interacting protein 1 isoform X2 [Gallus gallus]	GO:0005886;GO:0016021	plasma membrane;integral component of membrane	K22735	NKAIN	http://www.genome.jp/dbget-bin/www_bget?ko:K22735	-	-	-	-	sp|Q4KMZ8|NKAI1_HUMAN	Sodium/potassium-transporting ATPase subunit beta-1-interacting protein 1 OS=Homo sapiens OX=9606 GN=NKAIN1 PE=2 SV=3
Gga14534	PRLHR	XP_015144180.1	prolactin-releasing peptide receptor isoform X1 [Gallus gallus]	GO:0016021;GO:0004983	integral component of membrane;neuropeptide Y receptor activity	K04314	PRLHR,GPR10	http://www.genome.jp/dbget-bin/www_bget?ko:K04314	Neuroactive ligand-receptor interaction	ko04080	-	-	sp|P49683|PRLHR_HUMAN	Prolactin-releasing peptide receptor OS=Homo sapiens OX=9606 GN=PRLHR PE=1 SV=3
Gga15074	NXPH2	POI32976.1	hypothetical protein CIB84_003272 [Bambusicola thoracicus]	GO:0005576;GO:0005102	extracellular region;signaling receptor binding	K16657	NXPH2	http://www.genome.jp/dbget-bin/www_bget?ko:K16657	-	-	-	-	sp|Q28145|NXPH2_BOVIN	Neurexophilin-2 OS=Bos taurus OX=9913 GN=NXPH2 PE=1 SV=1
Gga08449	Grhl3	XP_417842.3	grainyhead-like protein 3 homolog isoform X3 [Gallus gallus]	GO:0090103;GO:0010628;GO:0006357;GO:0032956;GO:0005634;GO:0061436;GO:0008544;GO:0007417;GO:0000978;GO:0031490;GO:0090179;GO:0061029;GO:0043547;GO:0042060;GO:0001736;GO:0005654;GO:0001228;GO:0007389;GO:0007398	cochlea morphogenesis;positive regulation of gene expression;regulation of transcription by RNA polymerase II;regulation of actin cytoskeleton organization;nucleus;establishment of skin barrier;epidermis development;central nervous system development;RNA polymerase II cis-regulatory region sequence-specific DNA binding;chromatin DNA binding;planar cell polarity pathway involved in neural tube clo…	K09275	TFCP2	http://www.genome.jp/dbget-bin/www_bget?ko:K09275	-	-	KOG4091	Transcription factor	sp|Q5FWH3|GRHL3_MOUSE	Grainyhead-like protein 3 homolog OS=Mus musculus OX=10090 GN=Grhl3 PE=1 SV=1
Gga13298	P65-A	XP_015142171.1	synaptotagmin-8 [Gallus gallus]	GO:0019905;GO:0005886;GO:0000149;GO:0017156;GO:0016020;GO:0006887;GO:0030672;GO:0048791;GO:0030424;GO:0071277;GO:0005544;GO:0001786;GO:0014059;GO:0017158;GO:0048306;GO:0048488;GO:0016192;GO:0007340;GO:0030276;GO:0005509;GO:0070382;GO:0016021;GO:0031045	syntaxin binding;plasma membrane;SNARE binding;calcium-ion regulated exocytosis;membrane;exocytosis;synaptic vesicle membrane;calcium ion-regulated exocytosis of neurotransmitter;axon;cellular response to calcium ion;calcium-dependent phospholipid binding;phosphatidylserine binding;regulation of dopamine secretion;regulation of calcium ion-dependent exocytosis;calcium-dependent protein binding;sy…	K19908	SYT8	http://www.genome.jp/dbget-bin/www_bget?ko:K19908	-	-	KOG1028	Ca2+-dependent phospholipid-binding protein Synaptotagmin, required for synaptic vesicle and secretory granule exocytosis	sp|P24505|SY61_DIPOM	Synaptotagmin-A OS=Diplobatis ommata OX=1870830 GN=P65-A PE=2 SV=1
Gga00672	Uts2r	XP_004937802.1	urotensin-2 receptor [Gallus gallus]	GO:0001604;GO:0007218;GO:0005887;GO:0004930;GO:0016021;GO:0008528	urotensin II receptor activity;neuropeptide signaling pathway;integral component of plasma membrane;G protein-coupled receptor activity;integral component of membrane;G protein-coupled peptide receptor activity	K04241	UTS2R	http://www.genome.jp/dbget-bin/www_bget?ko:K04241	Neuroactive ligand-receptor interaction	ko04080	-	-	sp|P49684|UR2R_RAT	Urotensin-2 receptor OS=Rattus norvegicus OX=10116 GN=Uts2r PE=1 SV=2
Gga17225	Klk8	XP_010725516.2	kallikrein-15-like, partial [Meleagris gallopavo]	-	-	K08650	KLK8,PRSS19	http://www.genome.jp/dbget-bin/www_bget?ko:K08650	-	-	-	-	sp|Q61955|KLK8_MOUSE	Kallikrein-8 OS=Mus musculus OX=10090 GN=Klk8 PE=1 SV=1
Gga02532	CA12	XP_015727797.2	carbonic anhydrase 12 [Coturnix japonica]	GO:0004089;GO:0008270;GO:0016021	carbonate dehydratase activity;zinc ion binding;integral component of membrane	K01672	CA	http://www.genome.jp/dbget-bin/www_bget?ko:K01672	Nitrogen metabolism	ko00910	-	-	sp|O43570|CAH12_HUMAN	Carbonic anhydrase 12 OS=Homo sapiens OX=9606 GN=CA12 PE=1 SV=1
Gga09745	yjefn3	XP_015155602.1	yjeF N-terminal domain-containing protein 3 isoform X3 [Gallus gallus]	-	-	-	-	-	-	-	KOG2585	Uncharacterized conserved protein	sp|Q1LVI2|YJEN3_DANRE	YjeF N-terminal domain-containing 3 OS=Danio rerio OX=7955 GN=yjefn3 PE=1 SV=1
Gga00519	MGP	OXB75392.1	hypothetical protein H355_010594 [Colinus virginianus]	GO:0005509;GO:0030154;GO:0005576;GO:0031012;GO:0062023;GO:0051216;GO:0001503	calcium ion binding;cell differentiation;extracellular region;extracellular matrix;collagen-containing extracellular matrix;cartilage development;ossification	K19481	MGP	http://www.genome.jp/dbget-bin/www_bget?ko:K19481	-	-	-	-	sp|O42413|MGP_CHICK	Matrix Gla protein OS=Gallus gallus OX=9031 GN=MGP PE=2 SV=1
Gga10335	GNG4	XP_031447944.1;XP_004935525.1	guanine nucleotide-binding protein G(I)/G(S)/G(O) subunit gamma-4 isoform X1 [Phasianus colchicus];guanine nucleotide-binding protein G(I)/G(S)/G(O) subunit gamma-4 isoform X1 [Gallus gallus]	GO:0031681;GO:0005834;GO:0030308;GO:0007186;GO:0031680	G-protein beta-subunit binding;heterotrimeric G-protein complex;negative regulation of cell growth;G protein-coupled receptor signaling pathway;G-protein beta/gamma-subunit complex	K04541	GNG4	http://www.genome.jp/dbget-bin/www_bget?ko:K04541	Apelin signaling pathway;PI3K-Akt signaling pathway;Ras signaling pathway;Relaxin signaling pathway;Circadian entrainment;Chemokine signaling pathway;Cholinergic synapse;Dopaminergic synapse;GABAergic synapse;Glutamatergic synapse;Retrograde endocannabinoid signaling;Serotonergic synapse	ko04371,ko04151,ko04014,ko04926,ko04713,ko04062,ko04725,ko04728,ko04727,ko04724,ko04723,ko04726	-	-	sp|P50150|GBG4_HUMAN	Guanine nucleotide-binding protein G(I)/G(S)/G(O) subunit gamma-4 OS=Homo sapiens OX=9606 GN=GNG4 PE=1 SV=1
Gga03555	LRRN1	NP_001091008.1	leucine-rich repeat neuronal protein 1 precursor [Gallus gallus]	GO:0016021;GO:0051965;GO:0031012;GO:0005615	integral component of membrane;positive regulation of synapse assembly;extracellular matrix;extracellular space	K24492	LRRN1_2_3	http://www.genome.jp/dbget-bin/www_bget?ko:K24492	-	-	-	-	sp|Q6UXK5|LRRN1_HUMAN	Leucine-rich repeat neuronal protein 1 OS=Homo sapiens OX=9606 GN=LRRN1 PE=1 SV=1
Gga13480	Rhov	XP_002200228.1	rho-related GTP-binding protein RhoV [Taeniopygia guttata]	GO:0003924;GO:0005525;GO:0007264	GTPase activity;GTP binding;small GTPase mediated signal transduction	K07866	RHOV,WRCH2	http://www.genome.jp/dbget-bin/www_bget?ko:K07866	-	-	KOG0393	Ras-related small GTPase, Rho type	sp|Q17QI8|RHOV_BOVIN	Rho-related GTP-binding protein RhoV OS=Bos taurus OX=9913 GN=Rhov PE=2 SV=1
Gga03883	TCF7	XP_021266151.1;XP_021266150.1;XP_015149493.1;XP_015149492.1;XP_015149484.1;XP_015149490.1;XP_021266148.1;XP_021266149.1	transcription factor 7 isoform X5 [Numida meleagris];transcription factor 7 isoform X4 [Numida meleagris];transcription factor 7 isoform X12 [Gallus gallus];transcription factor 7 isoform X11 [Gallus gallus];transcription factor 7 isoform X4 [Gallus gallus];transcription factor 7 isoform X9 [Gallus gallus];transcription factor 7 isoform X2 [Numida meleagris];transcription factor 7 isoform X3 [Num…	GO:0000981;GO:0008013;GO:0016604;GO:0000978;GO:1990907;GO:0060070;GO:0005634;GO:0033153;GO:0006357	DNA-binding transcription factor activity, RNA polymerase II-specific;beta-catenin binding;nuclear body;RNA polymerase II cis-regulatory region sequence-specific DNA binding;beta-catenin-TCF complex;canonical Wnt signaling pathway;nucleus;T cell receptor V(D)J recombination;regulation of transcription by RNA polymerase II	K02620	TCF7,TCF-1	http://www.genome.jp/dbget-bin/www_bget?ko:K02620	Adherens junction;Signaling pathways regulating pluripotency of stem cells;Hippo signaling pathway;Wnt signaling pathway;Melanogenesis	ko04520,ko04550,ko04390,ko04310,ko04916	KOG3248;KOG0528	Transcription factor TCF-4;HMG-box transcription factor SOX5	sp|P36402|TCF7_HUMAN;sp|P27782|LEF1_MOUSE;sp|Q00417|TCF7_MOUSE	Transcription factor 7 OS=Homo sapiens OX=9606 GN=TCF7 PE=1 SV=3;Lymphoid enhancer-binding factor 1 OS=Mus musculus OX=10090 GN=Lef1 PE=1 SV=1;Transcription factor 7 OS=Mus musculus OX=10090 GN=Tcf7 PE=1 SV=2
Gga12725	UCHL1	NP_001073681.1	ubiquitin carboxyl-terminal hydrolase isozyme L1 [Gallus gallus]	GO:0005737;GO:0043130;GO:0002931;GO:0005789;GO:0050905;GO:0007628;GO:0035690;GO:0042755;GO:0005829;GO:0016874;GO:1904115;GO:0005654;GO:0048747;GO:0004843;GO:0016579;GO:0043025;GO:0019896;GO:0006511;GO:0008283;GO:0044306;GO:0007412	cytoplasm;ubiquitin binding;response to ischemia;endoplasmic reticulum membrane;neuromuscular process;adult walking behavior;cellular response to xenobiotic stimulus;eating behavior;cytosol;ligase activity;axon cytoplasm;nucleoplasm;muscle cell development;thiol-dependent deubiquitinase;protein deubiquitination;neuronal cell body;axonal transport of mitochondrion;ubiquitin-dependent protein catab…	K05611	UCHL1	http://www.genome.jp/dbget-bin/www_bget?ko:K05611	-	-	KOG1415	Ubiquitin C-terminal hydrolase UCHL1	sp|Q9GM50|UCHL1_HORSE	Ubiquitin carboxyl-terminal hydrolase isozyme L1 OS=Equus caballus OX=9796 GN=UCHL1 PE=2 SV=2
Gga10794	-	-	-	-	-	-	-	-	-	-	-	-	-	-
Gga08746	-	XP_024999355.1	claw keratin-like [Gallus gallus]	GO:0005200;GO:0005882	structural constituent of cytoskeleton;intermediate filament	-	-	-	-	-	-	-	-	-
Gga07603	TNFRSF6B	XP_004947191.1	tumor necrosis factor receptor superfamily member 6B isoform X1 [Gallus gallus]	-	-	K05143	TNFRSF6B,DCR3	http://www.genome.jp/dbget-bin/www_bget?ko:K05143	Cytokine-cytokine receptor interaction	ko04060	-	-	sp|O95407|TNF6B_HUMAN	Tumor necrosis factor receptor superfamily member 6B OS=Homo sapiens OX=9606 GN=TNFRSF6B PE=1 SV=1
Gga13495	tmem151b	XP_025007173.1;XP_015142626.1	transmembrane protein 151B isoform X2 [Gallus gallus];transmembrane protein 151B isoform X1 [Gallus gallus]	-	-	-	-	-	-	-	-	-	sp|A3KN95|T151B_XENTR	Transmembrane protein 151B OS=Xenopus tropicalis OX=8364 GN=tmem151b PE=2 SV=1
Gga07845	csgA	XP_001233574.1	uncharacterized protein LOC771069 isoform X1 [Gallus gallus]	GO:0016491	oxidoreductase activity	-	-	-	-	-	-	-	sp|P21158|CSGA_MYXXA	C-factor OS=Myxococcus xanthus OX=34 GN=csgA PE=1 SV=1
Gga06206	Hoxa10	NP_001292574.1	homeobox protein Hox-A10 [Gallus gallus]	GO:0001501;GO:0030326;GO:0000981;GO:0005654;GO:0042826;GO:0007283;GO:0001228;GO:0009954;GO:0005667;GO:0060065;GO:0006357;GO:0009952;GO:0005634;GO:0005737;GO:0003677;GO:0008584;GO:0007338;GO:0000978	skeletal system development;embryonic limb morphogenesis;DNA-binding transcription factor activity, RNA polymerase II-specific;nucleoplasm;histone deacetylase binding;spermatogenesis;DNA-binding transcription activator activity, RNA polymerase II-specific;proximal/distal pattern formation;transcription regulator complex;uterus development;regulation of transcription by RNA polymerase II;anterior/…	K17443	HOXA10	http://www.genome.jp/dbget-bin/www_bget?ko:K17443	-	-	-	-	sp|P31310|HXA10_MOUSE	Homeobox protein Hox-A10 OS=Mus musculus OX=10090 GN=Hoxa10 PE=1 SV=4
Gga07953	AADACL4	XP_015152687.1;XP_003642580.3	arylacetamide deacetylase-like 4 [Gallus gallus];arylacetamide deacetylase-like 4 [Gallus gallus]	GO:0016021;GO:0016787;GO:0052689	integral component of membrane;hydrolase activity;carboxylic ester hydrolase activity	K14351	AADACL3_4	http://www.genome.jp/dbget-bin/www_bget?ko:K14351	-	-	KOG1515	Arylacetamide deacetylase	sp|Q5VUY2|ADCL4_HUMAN	Arylacetamide deacetylase-like 4 OS=Homo sapiens OX=9606 GN=AADACL4 PE=3 SV=1
Gga00388	RAB3IP	XP_027311597.2;OXB83563.1;KFP79751.1;XP_038042018.1	rab-3A-interacting protein isoform X1 [Anas platyrhynchos];hypothetical protein H355_011382, partial [Colinus virginianus];Rab-3A-interacting protein, partial [Acanthisitta chloris];rab-3A-interacting protein isoform X2 [Anas platyrhynchos]	GO:0005085;GO:0016021	guanyl-nucleotide exchange factor activity;integral component of membrane	K16779	RAB3IP,RABIN8	http://www.genome.jp/dbget-bin/www_bget?ko:K16779	-	-	-	-	sp|Q96QF0|RAB3I_HUMAN	Rab-3A-interacting protein OS=Homo sapiens OX=9606 GN=RAB3IP PE=1 SV=1
Gga00214	SI	XP_015131243.2	sucrase-isomaltase, intestinal [Gallus gallus]	GO:0005524;GO:1990939;GO:0004553;GO:0016020;GO:0007018;GO:0005975;GO:0005856;GO:0030246;GO:0008017	ATP binding;microtubule motor activity;hydrolase activity, hydrolyzing O-glycosyl compounds;membrane;microtubule-based movement;carbohydrate metabolic process;cytoskeleton;carbohydrate binding;microtubule binding	K01187	malZ	http://www.genome.jp/dbget-bin/www_bget?ko:K01187	Galactose metabolism;Starch and sucrose metabolism	ko00052,ko00500	KOG1065	Maltase glucoamylase and related hydrolases, glycosyl hydrolase family 31	sp|P07768|SUIS_RABIT	Sucrase-isomaltase, intestinal OS=Oryctolagus cuniculus OX=9986 GN=SI PE=1 SV=3
Gga12220	Slc7a11	XP_426289.3	cystine/glutamate transporter isoform X1 [Gallus gallus]	GO:0070527;GO:0097449;GO:1903786;GO:0098712;GO:0048286;GO:0008542;GO:0034775;GO:0014070;GO:0006749;GO:0015179;GO:0050804;GO:2000211;GO:0051775;GO:0034599;GO:1904717;GO:0033029;GO:0009986;GO:0030534;GO:0042127;GO:0050807;GO:0016021;GO:0021756;GO:0031526;GO:1903204;GO:0045177;GO:1901494;GO:0090461;GO:0048021;GO:0140206;GO:0060173;GO:0051223;GO:0009636;GO:0021591	platelet aggregation;astrocyte projection;regulation of glutathione biosynthetic process;L-glutamate import across plasma membrane;lung alveolus development;visual learning;glutathione transmembrane transport;response to organic cyclic compound;glutathione metabolic process;L-amino acid transmembrane transporter activity;modulation of chemical synaptic transmission;regulation of glutamate metabol…	K13869	SLC7A11	http://www.genome.jp/dbget-bin/www_bget?ko:K13869	Ferroptosis	ko04216	-	-	sp|Q9WTR6|XCT_MOUSE	Cystine/glutamate transporter OS=Mus musculus OX=10090 GN=Slc7a11 PE=1 SV=1
Gga16842	slc49a3	XP_001232999.2	solute carrier family 49 member A3 isoform X1 [Gallus gallus]	GO:0016021;GO:0022857	integral component of membrane;transmembrane transporter activity	K12306	MSFD7,SLC49A4	http://www.genome.jp/dbget-bin/www_bget?ko:K12306	-	-	KOG2563	Permease of the major facilitator superfamily	sp|Q28FF3|S49A3_XENTR	Solute carrier family 49 member A3 OS=Xenopus tropicalis OX=8364 GN=slc49a3 PE=2 SV=2
Gga12402	HPGD	XP_026703118.1;NP_001264713.1;XP_021251433.1;XP_036238509.1	15-hydroxyprostaglandin dehydrogenase [NAD(+)] isoform X2 [Athene cunicularia];15-hydroxyprostaglandin dehydrogenase [NAD(+)] [Gallus gallus];15-hydroxyprostaglandin dehydrogenase [NAD(+)] isoform X1 [Numida meleagris];15-hydroxyprostaglandin dehydrogenase [NAD(+)] isoform X2 [Molothrus ater]	GO:0016323;GO:0007567;GO:0016491;GO:0016404;GO:1905828;GO:0097070;GO:0007179;GO:0005654;GO:0045786;GO:0006693;GO:0005829;GO:0070403;GO:0042802;GO:0005737;GO:0004957	basolateral plasma membrane;parturition;oxidoreductase activity;15-hydroxyprostaglandin dehydrogenase (NAD+) activity;regulation of prostaglandin catabolic process;ductus arteriosus closure;transforming growth factor beta receptor signaling pathway;nucleoplasm;negative regulation of cell cycle;prostaglandin metabolic process;cytosol;NAD+ binding;identical protein binding;cytoplasm;prostaglandin E…	K00069	HPGD	http://www.genome.jp/dbget-bin/www_bget?ko:K00069	-	-	KOG0725	Reductases with broad range of substrate specificities	sp|P15428|PGDH_HUMAN	15-hydroxyprostaglandin dehydrogenase [NAD(+)] OS=Homo sapiens OX=9606 GN=HPGD PE=1 SV=1
Gga06411	POU6F2	XP_031455264.1	POU domain, class 6, transcription factor 2 [Phasianus colchicus]	-	-	K09368	POU6F	http://www.genome.jp/dbget-bin/www_bget?ko:K09368	-	-	KOG3802	Transcription factor OCT-1, contains POU and HOX domains	sp|P78424|PO6F2_HUMAN	POU domain, class 6, transcription factor 2 OS=Homo sapiens OX=9606 GN=POU6F2 PE=1 SV=3
Gga00391	KCNMB4	NP_001186559.1	calcium-activated potassium channel subunit beta-4 [Gallus gallus]	GO:0015459;GO:0008076;GO:0019228;GO:0016021;GO:0005513;GO:0015269	potassium channel regulator activity;voltage-gated potassium channel complex;neuronal action potential;integral component of membrane;detection of calcium ion;calcium-activated potassium channel activity	K04941	KCNMB4	http://www.genome.jp/dbget-bin/www_bget?ko:K04941	cGMP-PKG signaling pathway;Vascular smooth muscle contraction;Insulin secretion	ko04022,ko04270,ko04911	-	-	sp|Q86W47|KCMB4_HUMAN	Calcium-activated potassium channel subunit beta-4 OS=Homo sapiens OX=9606 GN=KCNMB4 PE=1 SV=2
Gga03723	MSX2	NP_989890.1	homeobox protein MSX-2 [Gallus gallus]	GO:0001503;GO:0000981;GO:0000122;GO:0016607;GO:0003677;GO:0048598;GO:0005634;GO:0005829;GO:0006357;GO:0000977	ossification;DNA-binding transcription factor activity, RNA polymerase II-specific;negative regulation of transcription by RNA polymerase II;nuclear speck;DNA binding;embryonic morphogenesis;nucleus;cytosol;regulation of transcription by RNA polymerase II;RNA polymerase II transcription regulatory region sequence-specific DNA binding	K09341	MSX	http://www.genome.jp/dbget-bin/www_bget?ko:K09341	-	-	KOG0488	Transcription factor BarH and related HOX domain proteins	sp|P28362|MSX2_CHICK	Homeobox protein MSX-2 OS=Gallus gallus OX=9031 GN=MSX2 PE=2 SV=2
Gga12334	OPN4	ABX10830.1	melanopsin 1 isoform L [Gallus gallus]	GO:0071482;GO:0009881;GO:0030424;GO:0008020;GO:0016020;GO:0018298;GO:0007601;GO:0016038;GO:0007602;GO:0043005;GO:0016021;GO:0007186;GO:0004930;GO:0005887;GO:0044297	cellular response to light stimulus;photoreceptor activity;axon;G protein-coupled photoreceptor activity;membrane;protein-chromophore linkage;visual perception;absorption of visible light;phototransduction;neuron projection;integral component of membrane;G protein-coupled receptor signaling pathway;G protein-coupled receptor activity;integral component of plasma membrane;cell body	K04255	OPN4,Rh2_7	http://www.genome.jp/dbget-bin/www_bget?ko:K04255	-	-	-	-	sp|Q4U4D2|OPN4_PODSI	Melanopsin OS=Podarcis siculus OX=65484 GN=OPN4 PE=2 SV=2
Gga13867	Gpr132	XP_004936473.1	probable G-protein coupled receptor 132 [Gallus gallus]	GO:0016021;GO:0004930;GO:0010972;GO:0000082	integral component of membrane;G protein-coupled receptor activity;negative regulation of G2/M transition of mitotic cell cycle;G1/S transition of mitotic cell cycle	K08426	GPR132,G2A	http://www.genome.jp/dbget-bin/www_bget?ko:K08426	-	-	-	-	sp|Q9Z282|GP132_MOUSE	Probable G-protein coupled receptor 132 OS=Mus musculus OX=10090 GN=Gpr132 PE=1 SV=1
Gga14155	PAOX	POI28701.1;XP_010712458.2;XP_015134180.2	hypothetical protein CIB84_007549 [Bambusicola thoracicus];peroxisomal N(1)-acetyl-spermine/spermidine oxidase, partial [Meleagris gallopavo];peroxisomal N(1)-acetyl-spermine/spermidine oxidase isoform X2 [Gallus gallus]	GO:0005525;GO:0016491;GO:0070129;GO:0005743;GO:0003924;GO:0005761;GO:0005739;GO:0044065	GTP binding;oxidoreductase activity;regulation of mitochondrial translation;mitochondrial inner membrane;GTPase activity;mitochondrial ribosome;mitochondrion;regulation of respiratory system process	K19828;K00308	MTG1;PAOX	http://www.genome.jp/dbget-bin/www_bget?ko:K19828;http://www.genome.jp/dbget-bin/www_bget?ko:K00308	Peroxisome	ko04146	KOG2485;KOG1680	Conserved ATP/GTP binding protein;Enoyl-CoA hydratase	sp|Q6QHF9|PAOX_HUMAN;sp|E3TDS3|MTG1_ICTPU	Peroxisomal N(1)-acetyl-spermine/spermidine oxidase OS=Homo sapiens OX=9606 GN=PAOX PE=1 SV=4;Mitochondrial ribosome-associated GTPase 1 OS=Ictalurus punctatus OX=7998 GN=mtg1 PE=2 SV=1
Gga14936	-	EOB02819.1;XP_003641692.3;PKU48408.1;XP_015490575.1	Tubulin alpha chain, partial [Anas platyrhynchos];tubulin alpha-5 chain-like [Gallus gallus];tubulin alpha-5 hypothetical protein [Limosa lapponica baueri];tubulin alpha-4A chain isoform X1 [Parus major]	GO:0005737;GO:0007017;GO:0003924;GO:0005874;GO:0005200;GO:0005525	cytoplasm;microtubule-based process;GTPase activity;microtubule;structural constituent of cytoskeleton;GTP binding	K07374	TUBA	http://www.genome.jp/dbget-bin/www_bget?ko:K07374	Apoptosis;Gap junction;Tight junction;Phagosome	ko04210,ko04540,ko04530,ko04145	KOG1376	Alpha tubulin	sp|P09644|TBA5_CHICK	Tubulin alpha-5 chain OS=Gallus gallus OX=9031 PE=3 SV=1
Gga03501	CFAP20DC	XP_004944691.1;XP_004944693.1	uncharacterized protein C3orf67 homolog isoform X1 [Gallus gallus];uncharacterized protein C3orf67 homolog isoform X2 [Gallus gallus]	-	-	-	-	-	-	-	-	-	sp|Q6P2K3|CF20D_MOUSE;sp|Q4V7B1|CF20D_RAT	Protein CFAP20DC OS=Mus musculus OX=10090 GN=CFAP20DC PE=2 SV=2;Protein CFAP20DC OS=Rattus norvegicus OX=10116 GN=CFAP20DC PE=2 SV=1
Gga02426	Slc28a2	XP_015134584.1	sodium/nucleoside cotransporter 1 [Gallus gallus]	GO:1901642;GO:0005415;GO:0005887;GO:0015293;GO:0005337	nucleoside transmembrane transport;nucleoside:sodium symporter activity;integral component of plasma membrane;symporter activity;nucleoside transmembrane transporter activity	K11536	SLC28A	http://www.genome.jp/dbget-bin/www_bget?ko:K11536	-	-	KOG3747	Concentrative Na+-nucleoside cotransporter CNT1/CNT2	sp|O88627|S28A2_MOUSE	Sodium/nucleoside cotransporter 2 OS=Mus musculus OX=10090 GN=Slc28a2 PE=1 SV=2
Gga06339	TGM4	XP_025002990.1;NP_001006368.1	protein-glutamine gamma-glutamyltransferase 4 isoform X1 [Gallus gallus];protein-glutamine gamma-glutamyltransferase 4 [Gallus gallus]	GO:0046872;GO:0018149;GO:0003810	metal ion binding;peptide cross-linking;protein-glutamine gamma-glutamyltransferase activity	K05621	TGM4	http://www.genome.jp/dbget-bin/www_bget?ko:K05621	-	-	-	-	sp|P49221|TGM4_HUMAN	Protein-glutamine gamma-glutamyltransferase 4 OS=Homo sapiens OX=9606 GN=TGM4 PE=1 SV=2
Gga13029	Cblif	XP_001233885.3	gastric intrinsic factor [Gallus gallus]	GO:0006824;GO:0031419;GO:0005576;GO:0006412;GO:0015889;GO:0005840;GO:0003735	cobalt ion transport;cobalamin binding;extracellular region;translation;cobalamin transport;ribosome;structural constituent of ribosome	K14615	GIF,IF	http://www.genome.jp/dbget-bin/www_bget?ko:K14615	Vitamin digestion and absorption	ko04977	-	-	sp|P52787|IF_MOUSE	Cobalamin binding intrinsic factor OS=Mus musculus OX=10090 GN=Cblif PE=2 SV=2
Gga13708	Zdhhc22	POI26174.1	hypothetical protein CIB84_010074 [Bambusicola thoracicus]	GO:0005794;GO:0018345;GO:0019706;GO:0005886;GO:0018230;GO:0006612;GO:0072659;GO:0016021;GO:0005783	Golgi apparatus;protein palmitoylation;protein-cysteine S-palmitoyltransferase activity;plasma membrane;peptidyl-L-cysteine S-palmitoylation;protein targeting to membrane;protein localization to plasma membrane;integral component of membrane;endoplasmic reticulum	K18932	ZDHHC	http://www.genome.jp/dbget-bin/www_bget?ko:K18932	-	-	-	-	sp|Q2TGI8|ZDH22_RAT	Palmitoyltransferase ZDHHC22 OS=Rattus norvegicus OX=10116 GN=Zdhhc22 PE=2 SV=1
Gga00146	SEMA3E	XP_015736068.1	semaphorin-3E [Coturnix japonica]	GO:0038191;GO:0048843;GO:0005887;GO:0071526;GO:0030335;GO:0030215;GO:0001525;GO:0045499;GO:0007411;GO:0050919;GO:0005615;GO:0001755	neuropilin binding;negative regulation of axon extension involved in axon guidance;integral component of plasma membrane;semaphorin-plexin signaling pathway;positive regulation of cell migration;semaphorin receptor binding;angiogenesis;chemorepellent activity;axon guidance;negative chemotaxis;extracellular space;neural crest cell migration	K06840	SEMA3	http://www.genome.jp/dbget-bin/www_bget?ko:K06840	Axon guidance	ko04360	-	-	sp|O42237|SEM3E_CHICK	Semaphorin-3E OS=Gallus gallus OX=9031 GN=SEMA3E PE=2 SV=1
Gga01079	TMEM139	XP_004938193.1	transmembrane protein 139 [Gallus gallus]	GO:0016021	integral component of membrane	-	-	-	-	-	-	-	sp|Q8IV31|TM139_HUMAN	Transmembrane protein 139 OS=Homo sapiens OX=9606 GN=TMEM139 PE=1 SV=1
Gga02183	-	P51050.1;NP_001280032.1	RecName: Full=Melatonin receptor type 1B; Short=Mel-1B-R; Short=Mel1b receptor [Gallus gallus];melatonin receptor type 1B [Gallus gallus]	GO:0008502;GO:0042593;GO:0005886;GO:0016021;GO:0007186;GO:0004930;GO:0005887;GO:0050796	melatonin receptor activity;glucose homeostasis;plasma membrane;integral component of membrane;G protein-coupled receptor signaling pathway;G protein-coupled receptor activity;integral component of plasma membrane;regulation of insulin secretion	K04286	MTNR1B	http://www.genome.jp/dbget-bin/www_bget?ko:K04286	Neuroactive ligand-receptor interaction;Circadian entrainment	ko04080,ko04713	KOG3656	FOG: 7 transmembrane receptor	sp|P51050|MTR1B_CHICK	Melatonin receptor type 1B (Fragment) OS=Gallus gallus OX=9031 PE=2 SV=1
Gga07575	Srms	OXB78486.1	hypothetical protein H355_007516 [Colinus virginianus]	GO:0004601;GO:0004714;GO:0016021;GO:0005576;GO:0004715;GO:0020037;GO:0005524;GO:0006979	peroxidase activity;transmembrane receptor protein tyrosine kinase activity;integral component of membrane;extracellular region;non-membrane spanning protein tyrosine kinase activity;heme binding;ATP binding;response to oxidative stress	K08895	SRMS	http://www.genome.jp/dbget-bin/www_bget?ko:K08895	-	-	KOG0197	Tyrosine kinases	sp|Q62270|SRMS_MOUSE	Tyrosine-protein kinase Srms OS=Mus musculus OX=10090 GN=Srms PE=2 SV=2
Gga08488	-	XP_024999095.1	proline-rich protein 36-like [Gallus gallus]	-	-	-	-	-	-	-	-	-	-	-
Gga02383	HPX	XP_015136422.1	hemopexin [Gallus gallus]	-	-	K18977	HPX	http://www.genome.jp/dbget-bin/www_bget?ko:K18977	-	-	-	-	sp|P02790|HEMO_HUMAN	Hemopexin OS=Homo sapiens OX=9606 GN=HPX PE=1 SV=2
Gga09079	CR1	XP_019478767.1;XP_031461744.1	complement receptor type 1 [Meleagris gallopavo];LOW QUALITY PROTEIN: complement receptor type 1 [Phasianus colchicus]	GO:0016021;GO:0008061;GO:0005576	integral component of membrane;chitin binding;extracellular region	K04011	CR1,CD35	http://www.genome.jp/dbget-bin/www_bget?ko:K04011	Complement and coagulation cascades;Hematopoietic cell lineage;Neutrophil extracellular trap formation	ko04610,ko04640,ko04613	-	-	sp|P17927|CR1_HUMAN	Complement receptor type 1 OS=Homo sapiens OX=9606 GN=CR1 PE=1 SV=3
Gga06895	CHST9	XP_004939870.1	carbohydrate sulfotransferase 9 isoform X1 [Gallus gallus]	GO:0030166;GO:0006790;GO:0016051;GO:0000139;GO:0001537;GO:0016021;GO:0008146	proteoglycan biosynthetic process;sulfur compound metabolic process;carbohydrate biosynthetic process;Golgi membrane;N-acetylgalactosamine 4-O-sulfotransferase activity;integral component of membrane;sulfotransferase activity	K09673	CHST9	http://www.genome.jp/dbget-bin/www_bget?ko:K09673	Various types of N-glycan biosynthesis	ko00513	-	-	sp|Q7L1S5|CHST9_HUMAN	Carbohydrate sulfotransferase 9 OS=Homo sapiens OX=9606 GN=CHST9 PE=2 SV=2
Gga04863	SAPCD2	XP_015135092.1;XP_001232160.4	suppressor APC domain-containing protein 2 isoform X1 [Gallus gallus];suppressor APC domain-containing protein 2 isoform X2 [Gallus gallus]	-	-	-	-	-	-	-	-	-	sp|Q86UD0|SAPC2_HUMAN	Suppressor APC domain-containing protein 2 OS=Homo sapiens OX=9606 GN=SAPCD2 PE=1 SV=2
Gga02521	CRABP1	XP_038003597.1	cellular retinoic acid-binding protein 1 [Motacilla alba alba]	GO:0043005;GO:0070852;GO:0005829;GO:0001972;GO:0005501;GO:0034653;GO:0030424	neuron projection;cell body fiber;cytosol;retinoic acid binding;retinoid binding;retinoic acid catabolic process;axon	K17337	CRABP1	http://www.genome.jp/dbget-bin/www_bget?ko:K17337	-	-	KOG4015	Fatty acid-binding protein FABP	sp|P40220|RABP1_CHICK	Cellular retinoic acid-binding protein 1 OS=Gallus gallus OX=9031 GN=CRABP1 PE=2 SV=4
Gga03768	SPINK5	P10184.3	RecName: Full=Ovoinhibitor; Short=OI; Short=OvoI; AltName: Full=Serine protease inhibitor Kazal-type 5; AltName: Allergen=Gal d OIH [Gallus gallus]	GO:0004867;GO:0032991;GO:0045071;GO:0030154;GO:0051412;GO:0002020;GO:0005576;GO:0030414;GO:0008200;GO:0005615;GO:0007275;GO:0019870	serine-type endopeptidase inhibitor activity;protein-containing complex;negative regulation of viral genome replication;cell differentiation;response to corticosterone;protease binding;extracellular region;peptidase inhibitor activity;ion channel inhibitor activity;extracellular space;multicellular organism development;potassium channel inhibitor activity	K23615	SPIK5	http://www.genome.jp/dbget-bin/www_bget?ko:K23615	-	-	-	-	sp|P10184|IOV7_CHICK	Ovoinhibitor OS=Gallus gallus OX=9031 GN=SPINK5 PE=1 SV=3
Gga01142	GPR156	XP_004938230.1	probable G-protein coupled receptor 156 isoform X3 [Gallus gallus]	GO:0016021;GO:0004965;GO:0005886	integral component of membrane;G protein-coupled GABA receptor activity;plasma membrane	K04617	GPR156,GABABL	http://www.genome.jp/dbget-bin/www_bget?ko:K04617	Neuroactive ligand-receptor interaction	ko04080	-	-	sp|Q8NFN8|GP156_HUMAN	Probable G-protein coupled receptor 156 OS=Homo sapiens OX=9606 GN=GPR156 PE=2 SV=2
Gga07638	BPI	XP_015151939.1	bactericidal permeability-increasing protein isoform X2 [Gallus gallus]	GO:0001530;GO:0016020;GO:0005576;GO:0005615;GO:0050829	lipopolysaccharide binding;membrane;extracellular region;extracellular space;defense response to Gram-negative bacterium	K25374	BPI	http://www.genome.jp/dbget-bin/www_bget?ko:K25374	-	-	-	-	sp|P17453|BPI_BOVIN	Bactericidal permeability-increasing protein OS=Bos taurus OX=9913 GN=BPI PE=2 SV=2
Gga06226	GALNT15	XP_418741.4;XP_004939447.1	polypeptide N-acetylgalactosaminyltransferase 15 isoform X1 [Gallus gallus];polypeptide N-acetylgalactosaminyltransferase 15 isoform X2 [Gallus gallus]	GO:0005794;GO:0000139;GO:0016021;GO:0006486;GO:0030246;GO:0030133;GO:0004653	Golgi apparatus;Golgi membrane;integral component of membrane;protein glycosylation;carbohydrate binding;transport vesicle;polypeptide N-acetylgalactosaminyltransferase activity	K00710	GALNT	http://www.genome.jp/dbget-bin/www_bget?ko:K00710	Mucin type O-glycan biosynthesis;Other types of O-glycan biosynthesis	ko00512,ko00514	KOG3736	Polypeptide N-acetylgalactosaminyltransferase	sp|Q8N3T1|GLT15_HUMAN	Polypeptide N-acetylgalactosaminyltransferase 15 OS=Homo sapiens OX=9606 GN=GALNT15 PE=1 SV=2
Gga14192	COL13A1	KAF2975612.1;XP_015134212.1	hypothetical protein EK904_008442 [Melospiza melodia maxima];collagen alpha-1(XIII) chain isoform X5 [Gallus gallus]	GO:0005581;GO:0016021	collagen trimer;integral component of membrane	K16617	COL13A	http://www.genome.jp/dbget-bin/www_bget?ko:K16617	Protein digestion and absorption	ko04974	-	-	sp|Q5TAT6|CODA1_HUMAN;sp|Q9R1N9|CODA1_MOUSE	Collagen alpha-1(XIII) chain OS=Homo sapiens OX=9606 GN=COL13A1 PE=1 SV=1;Collagen alpha-1(XIII) chain OS=Mus musculus OX=10090 GN=Col13a1 PE=2 SV=1
Gga07735	CBLN4	NP_001072955.1;XP_029866561.1	cerebellin-4 precursor [Gallus gallus];cerebellin-4 isoform X1 [Aquila chrysaetos chrysaetos]	GO:0098982;GO:0005615;GO:0009306;GO:1904862	GABA-ergic synapse;extracellular space;protein secretion;inhibitory synapse assembly	K24235	CBLN	http://www.genome.jp/dbget-bin/www_bget?ko:K24235	-	-	-	-	sp|Q9NTU7|CBLN4_HUMAN	Cerebellin-4 OS=Homo sapiens OX=9606 GN=CBLN4 PE=1 SV=1
Gga08859	APCS	NP_001034653.1;POI31368.1	C-reactive protein precursor [Gallus gallus];hypothetical protein CIB84_004882 [Bambusicola thoracicus]	GO:0016021;GO:0001849;GO:0045087;GO:0046872;GO:0030169;GO:0044793;GO:0005615;GO:0006958;GO:0005576	integral component of membrane;complement component C1q complex binding;innate immune response;metal ion binding;low-density lipoprotein particle binding;negative regulation by host of viral process;extracellular space;complement activation, classical pathway;extracellular region	K16143;K06574	CRP;ACKR1,DARC,CD234	http://www.genome.jp/dbget-bin/www_bget?ko:K16143;http://www.genome.jp/dbget-bin/www_bget?ko:K06574	-	-	-	-	sp|P07629|SAMP_MESAU	Serum amyloid P-component OS=Mesocricetus auratus OX=10036 GN=APCS PE=1 SV=2
Gga11803	Gpr83	NP_001305346.1	G protein-coupled receptor 83-like [Gallus gallus]	GO:0016021;GO:0004983	integral component of membrane;neuropeptide Y receptor activity	K04210	GPR83,GPR72	http://www.genome.jp/dbget-bin/www_bget?ko:K04210	Neuroactive ligand-receptor interaction	ko04080	-	-	sp|P30731|GPR83_MOUSE	Probable G-protein coupled receptor 83 OS=Mus musculus OX=10090 GN=Gpr83 PE=2 SV=2
Gga13455	LRP4	XP_021257057.1;XP_004941641.1;XP_021257055.1;XP_421114.4	low-density lipoprotein receptor-related protein 4 isoform X5 [Numida meleagris];low-density lipoprotein receptor-related protein 4 isoform X2 [Gallus gallus];low-density lipoprotein receptor-related protein 4 isoform X3 [Numida meleagris];low-density lipoprotein receptor-related protein 4 isoform X1 [Gallus gallus]	GO:0009954;GO:0097105;GO:0031594;GO:0006897;GO:0071340;GO:0030279;GO:1901631;GO:1904395;GO:0090090;GO:0030971;GO:0005886;GO:0051124;GO:0001822;GO:0097104;GO:0150094;GO:0009986;GO:0050731;GO:0042803;GO:0016055;GO:0016021;GO:0042733;GO:0005509;GO:0009953;GO:0050771	proximal/distal pattern formation;presynaptic membrane assembly;neuromuscular junction;endocytosis;skeletal muscle acetylcholine-gated channel clustering;negative regulation of ossification;positive regulation of presynaptic membrane organization;positive regulation of skeletal muscle acetylcholine-gated channel clustering;negative regulation of canonical Wnt signaling pathway;receptor tyrosine k…	K20051	LRP4,MEGF7	http://www.genome.jp/dbget-bin/www_bget?ko:K20051	-	-	-	-	sp|O75096|LRP4_HUMAN	Low-density lipoprotein receptor-related protein 4 OS=Homo sapiens OX=9606 GN=LRP4 PE=1 SV=4
Gga14587	foxi1c	XP_003641555.4	forkhead box protein I2 [Gallus gallus]	GO:0043565;GO:0003700;GO:0005634	sequence-specific DNA binding;DNA-binding transcription factor activity;nucleus	K09401	FOXI	http://www.genome.jp/dbget-bin/www_bget?ko:K09401	-	-	-	-	sp|Q28D67|FXI1C_XENTR	Forkhead box protein I1c OS=Xenopus tropicalis OX=8364 GN=foxi1c PE=2 SV=1
Gga17329	-	XP_025002014.1;XP_025002227.1	uncharacterized protein LOC101751423 [Gallus gallus];uncharacterized protein LOC107054716 isoform X1 [Gallus gallus]	GO:0016021	integral component of membrane	-	-	-	-	-	-	-	-	-
Gga08771	-	AHA62418.1;NP_001338382.1	epidermal differentiation protein [Gallus gallus];epidermal differentiation protein starting with MTF motif 3 [Gallus gallus]	-	-	-	-	-	-	-	-	-	-	-
Gga05228	galr2a	NP_001121535.1	galanin receptor type 2 [Gallus gallus]	GO:0016021;GO:0004930;GO:0005886	integral component of membrane;G protein-coupled receptor activity;plasma membrane	K04231	GALR2	http://www.genome.jp/dbget-bin/www_bget?ko:K04231	Neuroactive ligand-receptor interaction	ko04080	KOG3656	FOG: 7 transmembrane receptor	sp|F1R332|GAL2A_DANRE	Galanin receptor 2a OS=Danio rerio OX=7955 GN=galr2a PE=2 SV=2
Gga07497	-	XP_004947084.1	elafin [Gallus gallus]	GO:0005576;GO:0030414	extracellular region;peptidase inhibitor activity	K23642	PI3,WFDC14	http://www.genome.jp/dbget-bin/www_bget?ko:K23642	-	-	-	-	sp|A7X4M1|WAP1_PSEPL	Waprin-Enh1 OS=Pseudoferania polylepis OX=338839 PE=2 SV=1
Gga14082	Mat1a	NP_001186448.1;XP_021253659.1	S-adenosylmethionine synthase isoform type-1 [Gallus gallus];S-adenosylmethionine synthase isoform X4 [Numida meleagris]	GO:0005524;GO:0006730;GO:0004478;GO:0051289;GO:0009087;GO:0005829;GO:0046872;GO:0006556;GO:0042802	ATP binding;one-carbon metabolic process;methionine adenosyltransferase activity;protein homotetramerization;methionine catabolic process;cytosol;metal ion binding;S-adenosylmethionine biosynthetic process;identical protein binding	K00789	metK	http://www.genome.jp/dbget-bin/www_bget?ko:K00789	Cysteine and methionine metabolism	ko00270	KOG1506	S-adenosylmethionine synthetase	sp|P13444|METK1_RAT;sp|Q2KJC6|METK1_BOVIN;sp|Q00266|METK1_HUMAN	S-adenosylmethionine synthase isoform type-1 OS=Rattus norvegicus OX=10116 GN=Mat1a PE=1 SV=2;S-adenosylmethionine synthase isoform type-1 OS=Bos taurus OX=9913 GN=MAT1A PE=2 SV=1;S-adenosylmethionine synthase isoform type-1 OS=Homo sapiens OX=9606 GN=MAT1A PE=1 SV=2
Gga00694	-	XP_010709876.1	parvalbumin alpha isoform X1 [Meleagris gallopavo]	-	-	K23926	PVALB	http://www.genome.jp/dbget-bin/www_bget?ko:K23926	-	-	-	-	sp|P80026|PRVM_CHICK	Parvalbumin, muscle OS=Gallus gallus OX=9031 PE=1 SV=1
Gga10145	BATF3	XP_419428.4;XP_004935392.1	basic leucine zipper transcriptional factor ATF-like 3 isoform X1 [Gallus gallus];basic leucine zipper transcriptional factor ATF-like 3 isoform X2 [Gallus gallus]	GO:0005634;GO:0005829;GO:0001227;GO:0006357;GO:0000978;GO:0005730;GO:0003677;GO:0009615;GO:0003700;GO:0043011;GO:0000981;GO:0005654	nucleus;cytosol;DNA-binding transcription repressor activity, RNA polymerase II-specific;regulation of transcription by RNA polymerase II;RNA polymerase II cis-regulatory region sequence-specific DNA binding;nucleolus;DNA binding;response to virus;DNA-binding transcription factor activity;myeloid dendritic cell differentiation;DNA-binding transcription factor activity, RNA polymerase II-specific;…	K09034	BATF	http://www.genome.jp/dbget-bin/www_bget?ko:K09034	-	-	-	-	sp|Q9NR55|BATF3_HUMAN	Basic leucine zipper transcriptional factor ATF-like 3 OS=Homo sapiens OX=9606 GN=BATF3 PE=1 SV=1
Gga04085	C1qtnf1	XP_004945275.3	complement C1q tumor necrosis factor-related protein 8 [Gallus gallus]	GO:0016021;GO:0005576	integral component of membrane;extracellular region	K19470	C1QTNF1_6_8	http://www.genome.jp/dbget-bin/www_bget?ko:K19470	-	-	-	-	sp|Q9QXP7|C1QT1_MOUSE	Complement C1q tumor necrosis factor-related protein 1 OS=Mus musculus OX=10090 GN=C1qtnf1 PE=2 SV=1
Gga06644	cmbl	KQK75044.1;XP_004935177.2	carboxymethylenebutenolidase [Amazona aestiva];carboxymethylenebutenolidase homolog [Gallus gallus]	GO:0016787;GO:0005829	hydrolase activity;cytosol	K01061	E3.1.1.45	http://www.genome.jp/dbget-bin/www_bget?ko:K01061	-	-	KOG3043	Predicted hydrolase related to dienelactone hydrolase	sp|Q5XH09|CMBL_XENLA	Carboxymethylenebutenolidase homolog OS=Xenopus laevis OX=8355 GN=cmbl PE=2 SV=1
Gga00764	TBXAS1	XP_416334.4;XP_014793019.1;OXB83615.1	thromboxane-A synthase isoform X1 [Gallus gallus];PREDICTED: thromboxane-A synthase isoform X1 [Calidris pugnax];hypothetical protein H355_011434 [Colinus virginianus]	GO:0016021;GO:0004497;GO:0016705;GO:0005506;GO:0004796;GO:0020037	integral component of membrane;monooxygenase activity;oxidoreductase activity, acting on paired donors, with incorporation or reduction of molecular oxygen;iron ion binding;thromboxane-A synthase activity;heme binding	K01832	TBXAS1,CYP5A	http://www.genome.jp/dbget-bin/www_bget?ko:K01832	Arachidonic acid metabolism;Platelet activation	ko00590,ko04611	-	-	sp|Q2PG45|THAS_MACFA	Thromboxane-A synthase OS=Macaca fascicularis OX=9541 GN=TBXAS1 PE=2 SV=2
Gga15534	DMBX1	XP_001234036.2	diencephalon/mesencephalon homeobox protein 1 [Gallus gallus]	GO:0000977;GO:0006357;GO:0005634;GO:0003677;GO:0007275;GO:0000981	RNA polymerase II transcription regulatory region sequence-specific DNA binding;regulation of transcription by RNA polymerase II;nucleus;DNA binding;multicellular organism development;DNA-binding transcription factor activity, RNA polymerase II-specific	K24893	DMBX1	http://www.genome.jp/dbget-bin/www_bget?ko:K24893	-	-	-	-	sp|F1NEA7|DMBX1_CHICK	Diencephalon/mesencephalon homeobox protein 1 OS=Gallus gallus OX=9031 GN=DMBX1 PE=2 SV=2
Gga07670	VSTM2L	XP_031444229.1;XP_015152074.2	V-set and transmembrane domain-containing protein 2-like protein isoform X1 [Phasianus colchicus];V-set and transmembrane domain-containing protein 2-like protein isoform X1 [Gallus gallus]	-	-	-	-	-	-	-	-	-	sp|Q96N03|VTM2L_HUMAN	V-set and transmembrane domain-containing protein 2-like protein OS=Homo sapiens OX=9606 GN=VSTM2L PE=1 SV=1
Gga09716	Gzmm	XP_003642924.3	granzyme M-like [Gallus gallus]	GO:0004252;GO:0008219	serine-type endopeptidase activity;cell death	K08649	GZMM	http://www.genome.jp/dbget-bin/www_bget?ko:K08649	-	-	-	-	sp|Q03238|GRAM_RAT	Granzyme M (Fragment) OS=Rattus norvegicus OX=10116 GN=Gzmm PE=1 SV=1
Gga01987	NEK5	XP_015131520.1	serine/threonine-protein kinase Nek5 [Gallus gallus]	GO:0005524;GO:0004672;GO:2001056;GO:0051155	ATP binding;protein kinase activity;positive regulation of cysteine-type endopeptidase activity;positive regulation of striated muscle cell differentiation	K08857	NEK1_4_5	http://www.genome.jp/dbget-bin/www_bget?ko:K08857	-	-	KOG0589	Serine/threonine protein kinase	sp|Q6P3R8|NEK5_HUMAN	Serine/threonine-protein kinase Nek5 OS=Homo sapiens OX=9606 GN=NEK5 PE=2 SV=1
Gga17007	LINGO2	XP_032297117.1	leucine-rich repeat and immunoglobulin-like domain-containing nogo receptor-interacting protein 2 isoform X3 [Coturnix japonica]	GO:0016021	integral component of membrane	K23533	LINGO,LRRN6	http://www.genome.jp/dbget-bin/www_bget?ko:K23533	-	-	-	-	sp|Q7L985|LIGO2_HUMAN	Leucine-rich repeat and immunoglobulin-like domain-containing nogo receptor-interacting protein 2 OS=Homo sapiens OX=9606 GN=LINGO2 PE=2 SV=1
Gga14326	ANKRD22	NP_001264334.1;XP_015143886.1	ankyrin repeat domain-containing protein 22 [Gallus gallus];ankyrin repeat domain-containing protein 22 isoform X1 [Gallus gallus]	GO:0016021	integral component of membrane	-	-	-	-	-	-	-	sp|Q5VYY1|ANR22_HUMAN	Ankyrin repeat domain-containing protein 22 OS=Homo sapiens OX=9606 GN=ANKRD22 PE=2 SV=1
Gga01017	A2M	XP_024998578.1	alpha-2-macroglobulin isoform X2 [Gallus gallus]	GO:0005615;GO:0004867	extracellular space;serine-type endopeptidase inhibitor activity	K03910	A2M	http://www.genome.jp/dbget-bin/www_bget?ko:K03910	Complement and coagulation cascades	ko04610	KOG1366	Alpha-macroglobulin	sp|Q7SIH1|A2MG_BOVIN	Alpha-2-macroglobulin OS=Bos taurus OX=9913 GN=A2M PE=1 SV=2
Gga10008	ism1	XP_015139011.1;XP_015139010.1;XP_009280838.1	isthmin-1 isoform X2 [Gallus gallus];isthmin-1 isoform X1 [Gallus gallus];PREDICTED: LOW QUALITY PROTEIN: isthmin-1 [Aptenodytes forsteri]	-	-	K24435	ISM	http://www.genome.jp/dbget-bin/www_bget?ko:K24435	-	-	-	-	sp|Q8QFV1|ISM_XENLA;sp|B1AKI9|ISM1_HUMAN	Isthmin OS=Xenopus laevis OX=8355 GN=ism1 PE=2 SV=1;Isthmin-1 OS=Homo sapiens OX=9606 GN=ISM1 PE=2 SV=2
Gga07950	PDPN	XP_004947553.1;XP_001231316.1;XP_004947552.1;XP_015152689.1	podoplanin isoform X3 [Gallus gallus];podoplanin isoform X2 [Gallus gallus];podoplanin isoform X1 [Gallus gallus];podoplanin isoform X4 [Gallus gallus]	GO:0030324;GO:0098609;GO:0035239;GO:1904328;GO:2000392;GO:1901731;GO:0016021;GO:0070252;GO:0007266;GO:0019956;GO:0010718;GO:0000902;GO:0016323;GO:0030027;GO:1900024;GO:0030175;GO:0090091;GO:0051087;GO:0016324;GO:0030335;GO:0005102;GO:0055093	lung development;cell-cell adhesion;tube morphogenesis;regulation of myofibroblast contraction;regulation of lamellipodium morphogenesis;positive regulation of platelet aggregation;integral component of membrane;actin-mediated cell contraction;Rho protein signal transduction;chemokine binding;positive regulation of epithelial to mesenchymal transition;cell morphogenesis;basolateral plasma membran…	K16778	PDPN	http://www.genome.jp/dbget-bin/www_bget?ko:K16778	-	-	-	-	sp|Q86YL7|PDPN_HUMAN	Podoplanin OS=Homo sapiens OX=9606 GN=PDPN PE=1 SV=3
Gga04927	CACNA1B	XP_015134752.2	voltage-dependent N-type calcium channel subunit alpha-1B isoform X6 [Gallus gallus]	-	-	K04849	CACNA1B,CAV2.2	http://www.genome.jp/dbget-bin/www_bget?ko:K04849	Calcium signaling pathway;MAPK signaling pathway;Cholinergic synapse;Dopaminergic synapse;GABAergic synapse;Retrograde endocannabinoid signaling;Serotonergic synapse;Synaptic vesicle cycle	ko04020,ko04010,ko04725,ko04728,ko04727,ko04723,ko04726,ko04721	KOG2301	Voltage-gated Ca2+ channels, alpha1 subunits	sp|Q00975|CAC1B_HUMAN	Voltage-dependent N-type calcium channel subunit alpha-1B OS=Homo sapiens OX=9606 GN=CACNA1B PE=1 SV=1
Gga00484	Hal	POI34974.1;NP_989735.1	hypothetical protein CIB84_001276 [Bambusicola thoracicus];histidine ammonia-lyase [Gallus gallus]	GO:0005737;GO:0019556;GO:0004397;GO:0016841;GO:0019557	cytoplasm;histidine catabolic process to glutamate and formamide;histidine ammonia-lyase activity;ammonia-lyase activity;histidine catabolic process to glutamate and formate	K01745	hutH,HAL	http://www.genome.jp/dbget-bin/www_bget?ko:K01745	Histidine metabolism	ko00340	-	-	sp|P21213|HUTH_RAT	Histidine ammonia-lyase OS=Rattus norvegicus OX=10116 GN=Hal PE=1 SV=1
Gga07159	CTHRC1	XP_418373.5	collagen triple helix repeat-containing protein 1 [Gallus gallus]	-	-	-	-	-	-	-	-	-	sp|Q96CG8|CTHR1_HUMAN	Collagen triple helix repeat-containing protein 1 OS=Homo sapiens OX=9606 GN=CTHRC1 PE=1 SV=1
Gga05129	LMX1B	XP_014798193.1;XP_035197862.1;NP_990689.2	PREDICTED: LIM homeobox transcription factor 1-beta, partial [Calidris pugnax];LIM homeobox transcription factor 1-beta [Oxyura jamaicensis];LIM/homeobox protein LMX-1.2 [Gallus gallus]	GO:0072164;GO:0000981;GO:0030182;GO:0006357;GO:0046872;GO:0000977;GO:0005634;GO:0003677	mesonephric tubule development;DNA-binding transcription factor activity, RNA polymerase II-specific;neuron differentiation;regulation of transcription by RNA polymerase II;metal ion binding;RNA polymerase II transcription regulatory region sequence-specific DNA binding;nucleus;DNA binding	K09371	LMX1	http://www.genome.jp/dbget-bin/www_bget?ko:K09371	-	-	KOG0490	Transcription factor, contains HOX domain	sp|P53413|LMX1B_CHICK	LIM/homeobox protein LMX-1.2 OS=Gallus gallus OX=9031 GN=LMX1B PE=2 SV=2
Gga16844	trabd2a	XP_003643097.2	metalloprotease TIKI1 isoform X1 [Gallus gallus]	GO:0046872;GO:0005887;GO:0031301;GO:0004222;GO:0016020;GO:0017147;GO:0030178	metal ion binding;integral component of plasma membrane;integral component of organelle membrane;metalloendopeptidase activity;membrane;Wnt-protein binding;negative regulation of Wnt signaling pathway	K25185	TRABD2	http://www.genome.jp/dbget-bin/www_bget?ko:K25185	-	-	-	-	sp|F6PTN1|TIKI1_XENTR	Metalloprotease TIKI1 OS=Xenopus tropicalis OX=8364 GN=trabd2a PE=2 SV=2
Gga11111	RHAG	NP_989795.1	ammonium transporter Rh type A [Gallus gallus]	GO:0008519;GO:0048821;GO:0060586;GO:0072488;GO:0005887	ammonium transmembrane transporter activity;erythrocyte development;multicellular organismal iron ion homeostasis;ammonium transmembrane transport;integral component of plasma membrane	K06580	SLC42A,RHAG,RHBG,RHCG,CD241	http://www.genome.jp/dbget-bin/www_bget?ko:K06580	-	-	KOG3796	Ammonium transporter RHBG	sp|Q02094|RHAG_HUMAN	Ammonium transporter Rh type A OS=Homo sapiens OX=9606 GN=RHAG PE=1 SV=2
Gga07038	-	XP_004939983.1	uncharacterized protein LOC101750271 [Gallus gallus]	-	-	-	-	-	-	-	-	-	-	-
Gga12397	SCRG1	XP_015131723.1	scrapie-responsive protein 1 isoform X1 [Gallus gallus]	GO:0044306;GO:0005794;GO:0097168	neuron projection terminus;Golgi apparatus;mesenchymal stem cell proliferation	-	-	-	-	-	-	-	sp|O75711|SCRG1_HUMAN	Scrapie-responsive protein 1 OS=Homo sapiens OX=9606 GN=SCRG1 PE=1 SV=1
Gga03613	PCDHA9	OXB82522.1	hypothetical protein H355_000780 [Colinus virginianus]	GO:0016021;GO:0005509;GO:0005886;GO:0007156	integral component of membrane;calcium ion binding;plasma membrane;homophilic cell adhesion via plasma membrane adhesion molecules	K16493	PCDHA	http://www.genome.jp/dbget-bin/www_bget?ko:K16493	-	-	-	-	sp|Q9Y5H5|PCDA9_HUMAN	Protocadherin alpha-9 OS=Homo sapiens OX=9606 GN=PCDHA9 PE=2 SV=1
Gga01282	Cd200	XP_001233343.3;XP_031445846.1	OX-2 membrane glycoprotein [Gallus gallus];OX-2 membrane glycoprotein-like isoform X2 [Phasianus colchicus]	GO:0016021	integral component of membrane	K06556	CD200	http://www.genome.jp/dbget-bin/www_bget?ko:K06556	-	-	-	-	sp|O54901|OX2G_MOUSE	OX-2 membrane glycoprotein OS=Mus musculus OX=10090 GN=Cd200 PE=1 SV=1
Gga12909	foxi1c	XP_015141419.1	forkhead box protein I3 [Gallus gallus]	GO:0005634;GO:0043565;GO:0003700	nucleus;sequence-specific DNA binding;DNA-binding transcription factor activity	K09401	FOXI	http://www.genome.jp/dbget-bin/www_bget?ko:K09401	-	-	-	-	sp|Q28D67|FXI1C_XENTR;sp|Q8JIT5|FXI1C_XENLA	Forkhead box protein I1c OS=Xenopus tropicalis OX=8364 GN=foxi1c PE=2 SV=1;Forkhead box protein I1c OS=Xenopus laevis OX=8355 GN=foxi1c PE=2 SV=1
Gga05416	Epn3	XP_024997617.1;XP_015151002.1;POI34751.1	epsin-3 isoform X2 [Gallus gallus];epsin-3 isoform X1 [Gallus gallus];hypothetical protein CIB84_001500 [Bambusicola thoracicus]	GO:0008289	lipid binding	K12471	EPN	http://www.genome.jp/dbget-bin/www_bget?ko:K12471	Endocytosis	ko04144	KOG2056	Equilibrative nucleoside transporter protein	sp|Q4V882|EPN3_RAT;sp|Q9H201|EPN3_HUMAN	Epsin-3 OS=Rattus norvegicus OX=10116 GN=Epn3 PE=1 SV=1;Epsin-3 OS=Homo sapiens OX=9606 GN=EPN3 PE=2 SV=1
Gga16411	AVD	NP_990651.1;AAB59733.1	avidin precursor [Gallus gallus];avidin [Gallus gallus]	GO:0005576;GO:0009374;GO:0019731	extracellular region;biotin binding;antibacterial humoral response	-	-	-	-	-	-	-	sp|P02701|AVID_CHICK	Avidin OS=Gallus gallus OX=9031 GN=AVD PE=1 SV=3
Gga02053	Gpr12	PKU27042.1;XP_004938835.1	hypothetical protein llap_22654 [Limosa lapponica baueri];G-protein coupled receptor 12 [Gallus gallus]	GO:0004930;GO:0005737;GO:0016021;GO:0006874;GO:0019222;GO:0007189;GO:0005886;GO:0031210	G protein-coupled receptor activity;cytoplasm;integral component of membrane;cellular calcium ion homeostasis;regulation of metabolic process;adenylate cyclase-activating G protein-coupled receptor signaling pathway;plasma membrane;phosphatidylcholine binding	K04315	GPR12	http://www.genome.jp/dbget-bin/www_bget?ko:K04315	-	-	-	-	sp|P35412|GPR12_MOUSE;sp|P47775|GPR12_HUMAN	G-protein coupled receptor 12 OS=Mus musculus OX=10090 GN=Gpr12 PE=2 SV=1;G-protein coupled receptor 12 OS=Homo sapiens OX=9606 GN=GPR12 PE=1 SV=1
Gga07619	TMEM74B	XP_015151958.1	transmembrane protein 74B [Gallus gallus]	GO:0016021	integral component of membrane	-	-	-	-	-	-	-	sp|Q9NUR3|TM74B_HUMAN	Transmembrane protein 74B OS=Homo sapiens OX=9606 GN=TMEM74B PE=2 SV=1
Gga13284	TRPM5	XP_003641369.2	transient receptor potential cation channel subfamily M member 5 [Gallus gallus]	GO:0050909;GO:0016021;GO:0005227	sensory perception of taste;integral component of membrane;calcium activated cation channel activity	K04980	TRPM5	http://www.genome.jp/dbget-bin/www_bget?ko:K04980	Taste transduction	ko04742	-	-	sp|Q9NZQ8|TRPM5_HUMAN	Transient receptor potential cation channel subfamily M member 5 OS=Homo sapiens OX=9606 GN=TRPM5 PE=1 SV=1
Gga07875	CA6	XP_425745.4	carbonic anhydrase 6 [Gallus gallus]	GO:0006730;GO:0005615;GO:0005576;GO:0004089;GO:0008270;GO:0016836	one-carbon metabolic process;extracellular space;extracellular region;carbonate dehydratase activity;zinc ion binding;hydro-lyase activity	K01672	CA	http://www.genome.jp/dbget-bin/www_bget?ko:K01672	Nitrogen metabolism	ko00910	-	-	sp|P08060|CAH6_SHEEP	Carbonic anhydrase 6 OS=Ovis aries OX=9940 GN=CA6 PE=1 SV=1
Gga00219	Celsr1	XP_423746.6;XP_031459718.1	LOW QUALITY PROTEIN: cadherin EGF LAG seven-pass G-type receptor 1 [Gallus gallus];cadherin EGF LAG seven-pass G-type receptor 1 [Phasianus colchicus]	-	-	K04600	CELSR1	http://www.genome.jp/dbget-bin/www_bget?ko:K04600	-	-	KOG4289	Cadherin EGF LAG seven-pass G-type receptor	sp|O35161|CELR1_MOUSE	Cadherin EGF LAG seven-pass G-type receptor 1 OS=Mus musculus OX=10090 GN=Celsr1 PE=1 SV=3
Gga09989	-	-	-	-	-	-	-	-	-	-	-	-	-	-
Gga08750	-	XP_015153854.1	beta-keratin-related protein-like isoform X1 [Gallus gallus]	-	-	-	-	-	-	-	-	-	sp|P20307|KRFD_CHICK	Feather keratin 3 OS=Gallus gallus OX=9031 PE=3 SV=2
Gga00437	SLC6A15	XP_027574109.1;XP_004937654.1	sodium-dependent neutral amino acid transporter B(0)AT2 isoform X2 [Pipra filicauda];sodium-dependent neutral amino acid transporter B(0)AT2 [Gallus gallus]	GO:0006814;GO:0006865;GO:0015824;GO:0035725;GO:0015820;GO:0015293;GO:0005887;GO:0005298	sodium ion transport;amino acid transport;proline transport;sodium ion transmembrane transport;leucine transport;symporter activity;integral component of plasma membrane;proline:sodium symporter activity	K05048	SLC6A15S	http://www.genome.jp/dbget-bin/www_bget?ko:K05048	-	-	-	-	sp|Q9XS59|S6A15_BOVIN;sp|Q9H2J7|S6A15_HUMAN	Sodium-dependent neutral amino acid transporter B(0)AT2 OS=Bos taurus OX=9913 GN=SLC6A15 PE=2 SV=1;Sodium-dependent neutral amino acid transporter B(0)AT2 OS=Homo sapiens OX=9606 GN=SLC6A15 PE=1 SV=1
Gga00202	Slc26a3	NP_001186373.2	chloride anion exchanger [Gallus gallus]	GO:0060081;GO:0015301;GO:0005887;GO:0051454;GO:0015106;GO:0048240;GO:0015701;GO:0008271;GO:0071320;GO:0097225;GO:0006821;GO:0015108	membrane hyperpolarization;anion:anion antiporter activity;integral component of plasma membrane;intracellular pH elevation;bicarbonate transmembrane transporter activity;sperm capacitation;bicarbonate transport;secondary active sulfate transmembrane transporter activity;cellular response to cAMP;sperm midpiece;chloride transport;chloride transmembrane transporter activity	K14078	SLC26A3,DRA	http://www.genome.jp/dbget-bin/www_bget?ko:K14078	Mineral absorption;Pancreatic secretion	ko04978,ko04972	-	-	sp|Q9WVC8|S26A3_MOUSE	Chloride anion exchanger OS=Mus musculus OX=10090 GN=Slc26a3 PE=1 SV=1
Gga00232	MLC1	XP_025009640.1	membrane protein MLC1 isoform X2 [Gallus gallus]	GO:0048471;GO:0044877;GO:0032388;GO:0031410;GO:0016323;GO:0005886;GO:0005768;GO:0047484;GO:0042802;GO:0016021;GO:0005829;GO:0005783	perinuclear region of cytoplasm;protein-containing complex binding;positive regulation of intracellular transport;cytoplasmic vesicle;basolateral plasma membrane;plasma membrane;endosome;regulation of response to osmotic stress;identical protein binding;integral component of membrane;cytosol;endoplasmic reticulum	K20070	MLC1	http://www.genome.jp/dbget-bin/www_bget?ko:K20070	-	-	-	-	sp|Q60HE7|MLC1_MACFA	Membrane protein MLC1 OS=Macaca fascicularis OX=9541 GN=MLC1 PE=2 SV=3
Gga08022	Gkn2	XP_417666.1	gastrokine-2 [Gallus gallus]	GO:0042127;GO:0045178;GO:0009617;GO:0005615	regulation of cell population proliferation;basal part of cell;response to bacterium;extracellular space	-	-	-	-	-	-	-	sp|Q9CQS6|GKN2_MOUSE	Gastrokine-2 OS=Mus musculus OX=10090 GN=Gkn2 PE=1 SV=1
Gga01456	CBSL	XP_015156369.1;XP_416752.3;XP_015156364.1	cystathionine beta-synthase isoform X2 [Gallus gallus];cystathionine beta-synthase isoform X3 [Gallus gallus];cystathionine beta-synthase isoform X1 [Gallus gallus]	GO:0004122;GO:0030170;GO:0020037;GO:0001958;GO:0006801;GO:0021587;GO:0097746;GO:0010749;GO:0070814;GO:0051593;GO:0019343;GO:0060351;GO:0001974;GO:0006535;GO:0005737;GO:0043506;GO:0019346	cystathionine beta-synthase activity;pyridoxal phosphate binding;heme binding;endochondral ossification;superoxide metabolic process;cerebellum morphogenesis;blood vessel diameter maintenance;regulation of nitric oxide mediated signal transduction;hydrogen sulfide biosynthetic process;response to folic acid;cysteine biosynthetic process via cystathionine;cartilage development involved in endochon…	K01697	CBS	http://www.genome.jp/dbget-bin/www_bget?ko:K01697	Cysteine and methionine metabolism;Glycine, serine and threonine metabolism	ko00270,ko00260	KOG1252	Cystathionine beta-synthase and related enzymes	sp|P0DN79|CBSL_HUMAN	Cystathionine beta-synthase-like protein OS=Homo sapiens OX=9606 GN=CBSL PE=1 SV=1
Gga12941	Egr4	XP_420888.1	early growth response protein 4 [Gallus gallus]	-	-	K12498	EGR4	http://www.genome.jp/dbget-bin/www_bget?ko:K12498	-	-	KOG1721	FOG: Zn-finger	sp|Q00911|EGR4_RAT	Early growth response protein 4 OS=Rattus norvegicus OX=10116 GN=Egr4 PE=2 SV=1
Gga01437	Fam3b	XP_416736.2	protein FAM3B [Gallus gallus]	GO:0005576;GO:0005615;GO:0030073;GO:0042593	extracellular region;extracellular space;insulin secretion;glucose homeostasis	-	-	-	-	-	-	-	sp|Q9D309|FAM3B_MOUSE	Protein FAM3B OS=Mus musculus OX=10090 GN=Fam3b PE=1 SV=1
Gga05610	ASL1	NP_001025885.1;POI27629.1;NP_990832.2	argininosuccinate lyase [Gallus gallus];hypothetical protein CIB84_008621, partial [Bambusicola thoracicus];delta-1 crystallin [Gallus gallus]	GO:0006525;GO:0005829;GO:0042450;GO:0004056;GO:0005212	arginine metabolic process;cytosol;arginine biosynthetic process via ornithine;argininosuccinate lyase activity;structural constituent of eye lens	K01755	argH,ASL	http://www.genome.jp/dbget-bin/www_bget?ko:K01755	Alanine, aspartate and glutamate metabolism;Arginine biosynthesis	ko00250,ko00220	KOG1316	Argininosuccinate lyase	sp|P02521|ARLY1_CHICK;sp|P05083|ARLY2_CHICK	Delta-1 crystallin OS=Gallus gallus OX=9031 GN=ASL1 PE=1 SV=2;Argininosuccinate lyase OS=Gallus gallus OX=9031 GN=ASL2 PE=2 SV=1
Gga12218	PCDH10	XP_015140851.1;NP_999837.1	protocadherin-10 isoform X3 [Gallus gallus];protocadherin-10 precursor [Gallus gallus]	GO:0005509;GO:0005887;GO:0007155;GO:0007156	calcium ion binding;integral component of plasma membrane;cell adhesion;homophilic cell adhesion via plasma membrane adhesion molecules	K16499	PCDHD2	http://www.genome.jp/dbget-bin/www_bget?ko:K16499	-	-	-	-	sp|Q9P2E7|PCD10_HUMAN	Protocadherin-10 OS=Homo sapiens OX=9606 GN=PCDH10 PE=1 SV=2
Gga09469	KRT35	XP_418162.6	keratin, type I cytoskeletal 19 [Gallus gallus]	GO:0005198;GO:0005882	structural molecule activity;intermediate filament	K07604	KRT1	http://www.genome.jp/dbget-bin/www_bget?ko:K07604	Estrogen signaling pathway	ko04915	-	-	sp|Q92764|KRT35_HUMAN	Keratin, type I cuticular Ha5 OS=Homo sapiens OX=9606 GN=KRT35 PE=1 SV=5
Gga08769	-	POI31381.1	hypothetical protein CIB84_004867 [Bambusicola thoracicus]	GO:0005882;GO:0005200	intermediate filament;structural constituent of cytoskeleton	-	-	-	-	-	-	-	-	-
Gga08377	Dlgap3	XP_004947837.1;XP_417786.4	disks large-associated protein 3 isoform X1 [Gallus gallus];disks large-associated protein 3 isoform X2 [Gallus gallus]	GO:0099563;GO:0099572;GO:0098981;GO:0031594;GO:0098962;GO:0023052;GO:0060090;GO:0098978;GO:0001540	modification of synaptic structure;postsynaptic specialization;cholinergic synapse;neuromuscular junction;regulation of postsynaptic neurotransmitter receptor activity;signaling;molecular adaptor activity;glutamatergic synapse;amyloid-beta binding	-	-	-	-	-	-	-	sp|Q6PFD5|DLGP3_MOUSE	Disks large-associated protein 3 OS=Mus musculus OX=10090 GN=Dlgap3 PE=1 SV=1
Gga02943	-	XP_005504830.1;OXB74093.1;NP_990606.1	metallothionein-1 [Columba livia];hypothetical protein H355_003156, partial [Colinus virginianus];metallothionein [Gallus gallus]	GO:0005737;GO:0046872;GO:0008270;GO:0071294;GO:0071280;GO:0032496;GO:0005634;GO:0006882;GO:0006875;GO:0010273;GO:0071276;GO:0070555	cytoplasm;metal ion binding;zinc ion binding;cellular response to zinc ion;cellular response to copper ion;response to lipopolysaccharide;nucleus;cellular zinc ion homeostasis;cellular metal ion homeostasis;detoxification of copper ion;cellular response to cadmium ion;response to interleukin-1	K14739	MT1_2	http://www.genome.jp/dbget-bin/www_bget?ko:K14739	Longevity regulating pathway - worm;Mineral absorption	ko04212,ko04978	-	-	sp|P15786|MT1_COLLI;sp|P68494|MT_ANAPL	Metallothionein-1 OS=Columba livia OX=8932 PE=1 SV=1;Metallothionein OS=Anas platyrhynchos OX=8839 PE=1 SV=1
Gga14909	SLC4A10	XP_015724569.1;XP_015145205.2;XP_015145211.2;XP_015145208.2	sodium-driven chloride bicarbonate exchanger isoform X3 [Coturnix japonica];sodium-driven chloride bicarbonate exchanger isoform X4 [Gallus gallus];sodium-driven chloride bicarbonate exchanger isoform X6 [Gallus gallus];sodium-driven chloride bicarbonate exchanger isoform X8 [Gallus gallus]	-	-	K13861	SLC4A10,NCBE	http://www.genome.jp/dbget-bin/www_bget?ko:K13861	-	-	KOG1172	Na+-independent Cl/HCO3 exchanger AE1 and related transporters (SLC4 family)	sp|Q32LP4|S4A10_BOVIN;sp|Q6U841|S4A10_HUMAN	Sodium-driven chloride bicarbonate exchanger OS=Bos taurus OX=9913 GN=SLC4A10 PE=2 SV=1;Sodium-driven chloride bicarbonate exchanger OS=Homo sapiens OX=9606 GN=SLC4A10 PE=1 SV=1
Gga03083	MAF	OXB56786.1;XP_010583469.1;NP_001038136.1;POI32901.1;XP_010716373.1;XP_015148001.1	hypothetical protein ASZ78_006546 [Callipepla squamata];PREDICTED: transcription factor Maf [Haliaeetus leucocephalus];transcription factor Maf [Gallus gallus];hypothetical protein CIB84_003346, partial [Bambusicola thoracicus];LOW QUALITY PROTEIN: transcription factor Maf, partial [Meleagris gallopavo];transcription factor Maf isoform X2 [Gallus gallus]	GO:0001228;GO:0070306;GO:0032330;GO:0000981;GO:0048468;GO:0048839;GO:0000122;GO:0003700;GO:0003677;GO:0005737;GO:0000978;GO:0006357;GO:0010628;GO:0005634	DNA-binding transcription activator activity, RNA polymerase II-specific;lens fiber cell differentiation;regulation of chondrocyte differentiation;DNA-binding transcription factor activity, RNA polymerase II-specific;cell development;inner ear development;negative regulation of transcription by RNA polymerase II;DNA-binding transcription factor activity;DNA binding;cytoplasm;RNA polymerase II cis…	K09035	CMAF,MAF	http://www.genome.jp/dbget-bin/www_bget?ko:K09035	Th1 and Th2 cell differentiation	ko04658	-	-	sp|Q789F3|MAF_CHICK;sp|P23091|MAF_AVIS4	Transcription factor Maf OS=Gallus gallus OX=9031 GN=MAF PE=1 SV=1;Transforming protein Maf OS=Avian musculoaponeurotic fibrosarcoma virus AS42 OX=11873 GN=V-MAF PE=3 SV=1
Gga16597	FAM169A	XP_004937414.1;XP_429149.3	soluble lamin-associated protein of 75 kDa isoform X1 [Gallus gallus];soluble lamin-associated protein of 75 kDa isoform X2 [Gallus gallus]	-	-	-	-	-	-	-	-	-	sp|Q9Y6X4|F169A_HUMAN	Soluble lamin-associated protein of 75 kDa OS=Homo sapiens OX=9606 GN=FAM169A PE=1 SV=2
Gga10160	Kcnh1	XP_027308808.2	potassium voltage-gated channel subfamily H member 1 isoform X1 [Anas platyrhynchos]	GO:0034765;GO:0071805;GO:0005249;GO:0005516;GO:0042391;GO:0005887	regulation of ion transmembrane transport;potassium ion transmembrane transport;voltage-gated potassium channel activity;calmodulin binding;regulation of membrane potential;integral component of plasma membrane	K04904	KCNH1,KV10.1	http://www.genome.jp/dbget-bin/www_bget?ko:K04904	-	-	KOG0501	K+-channel KCNQ	sp|Q63472|KCNH1_RAT	Potassium voltage-gated channel subfamily H member 1 OS=Rattus norvegicus OX=10116 GN=Kcnh1 PE=1 SV=1
Gga04356	ACSM3	XP_015150275.1	acyl-coenzyme A synthetase ACSM3, mitochondrial [Gallus gallus]	GO:0005759;GO:0015645;GO:0006637;GO:0006633;GO:0004321	mitochondrial matrix;fatty acid ligase activity;acyl-CoA metabolic process;fatty acid biosynthetic process;fatty-acyl-CoA synthase activity	K01896	ACSM	http://www.genome.jp/dbget-bin/www_bget?ko:K01896	Butanoate metabolism	ko00650	KOG1175	Acyl-CoA synthetase	sp|Q5REV5|ACSM3_PONAB	Acyl-coenzyme A synthetase ACSM3, mitochondrial OS=Pongo abelii OX=9601 GN=ACSM3 PE=2 SV=1
Gga15058	MAP3K19	XP_025008100.1	mitogen-activated protein kinase kinase kinase 19 isoform X1 [Gallus gallus]	GO:0005524;GO:0004672	ATP binding;protein kinase activity	K17533	MAP3K19,YSK4	http://www.genome.jp/dbget-bin/www_bget?ko:K17533	-	-	KOG0198	MEKK and related serine/threonine protein kinases	sp|Q56UN5|M3K19_HUMAN	Mitogen-activated protein kinase kinase kinase 19 OS=Homo sapiens OX=9606 GN=MAP3K19 PE=2 SV=1
Gga07074	CA2	CAA28501.1;NP_990648.1	carbonic anhydrase II (256 AA) (1 is 2nd base in codon), partial [Gallus gallus];carbonic anhydrase 2 [Gallus gallus]	GO:0043209;GO:0004064;GO:0038166;GO:0046903;GO:0071244;GO:0006730;GO:2001150;GO:0051453;GO:0032849;GO:0005886;GO:0032230;GO:0002009;GO:0045177;GO:2001225;GO:0005737;GO:0004089;GO:0005829;GO:0016836;GO:0015670;GO:0008270	myelin sheath;arylesterase activity;angiotensin-activated signaling pathway;secretion;cellular response to carbon dioxide;one-carbon metabolic process;positive regulation of dipeptide transmembrane transport;regulation of intracellular pH;positive regulation of cellular pH reduction;plasma membrane;positive regulation of synaptic transmission, GABAergic;morphogenesis of an epithelium;apical part …	K18245	CA2	http://www.genome.jp/dbget-bin/www_bget?ko:K18245	Nitrogen metabolism;Bile secretion;Gastric acid secretion;Pancreatic secretion;Collecting duct acid secretion;Proximal tubule bicarbonate reclamation	ko00910,ko04976,ko04971,ko04972,ko04966,ko04964	KOG0382	Carbonic anhydrase	sp|P07630|CAH2_CHICK	Carbonic anhydrase 2 OS=Gallus gallus OX=9031 GN=CA2 PE=2 SV=3
Gga07971	DRAXIN	NP_001136320.1	draxin precursor [Gallus gallus]	GO:0021516;GO:0016055;GO:0005576;GO:0007411;GO:0021960;GO:0030517;GO:0043524;GO:0090090;GO:0021528;GO:0030900	dorsal spinal cord development;Wnt signaling pathway;extracellular region;axon guidance;anterior commissure morphogenesis;negative regulation of axon extension;negative regulation of neuron apoptotic process;negative regulation of canonical Wnt signaling pathway;commissural neuron differentiation in spinal cord;forebrain development	-	-	-	-	-	-	-	sp|B6ZI38|DRAXI_CHICK	Draxin OS=Gallus gallus OX=9031 GN=DRAXIN PE=1 SV=1
Gga15756	SOX14	NP_990092.1	transcription factor SOX-14 [Gallus gallus]	GO:0000978;GO:0045892;GO:0030154;GO:0003682;GO:0005634;GO:1990837;GO:0009653;GO:2001222;GO:0000981;GO:0005667;GO:0043565;GO:0000122;GO:0009649;GO:0007601;GO:0006355	RNA polymerase II cis-regulatory region sequence-specific DNA binding;negative regulation of transcription, DNA-templated;cell differentiation;chromatin binding;nucleus;sequence-specific double-stranded DNA binding;anatomical structure morphogenesis;regulation of neuron migration;DNA-binding transcription factor activity, RNA polymerase II-specific;transcription regulator complex;sequence-specifi…	K09267	SOX1S	http://www.genome.jp/dbget-bin/www_bget?ko:K09267	-	-	KOG0527	HMG-box transcription factor	sp|Q9W7R6|SOX14_CHICK	Transcription factor SOX-14 OS=Gallus gallus OX=9031 GN=SOX14 PE=2 SV=1
Gga02733	Pdcd7	NP_001265384.1;OPJ70358.1	ubiquitin-associated protein 1-like [Gallus gallus];ubiquitin-associated protein 1-like isoform B [Patagioenas fasciata monilis]	GO:0043162;GO:0043130;GO:0000813	ubiquitin-dependent protein catabolic process via the multivesicular body sorting pathway;ubiquitin binding;ESCRT I complex	-	-	-	-	-	-	-	sp|Q9WTY1|PDCD7_MOUSE;sp|F5GYI3|UBA1L_HUMAN	Programmed cell death protein 7 OS=Mus musculus OX=10090 GN=Pdcd7 PE=1 SV=1;Ubiquitin-associated protein 1-like OS=Homo sapiens OX=9606 GN=UBAP1L PE=2 SV=1
Gga08269	NR0B2	NP_001026064.2	nuclear receptor subfamily 0 group B member 2 [Gallus gallus]	GO:0010629;GO:0005737;GO:0007623;GO:0042803;GO:0140416;GO:0045893;GO:0003714;GO:0010628;GO:0005634;GO:0032922;GO:0008134;GO:0007219;GO:0019904;GO:0000122;GO:0043433;GO:0000785	negative regulation of gene expression;cytoplasm;circadian rhythm;protein homodimerization activity;transcription regulator inhibitor activity;positive regulation of transcription, DNA-templated;transcription corepressor activity;positive regulation of gene expression;nucleus;circadian regulation of gene expression;transcription factor binding;Notch signaling pathway;protein domain specific bindi…	K08563	NR0B2,SHP	http://www.genome.jp/dbget-bin/www_bget?ko:K08563	Bile secretion	ko04976	-	-	sp|Q15466|NR0B2_HUMAN	Nuclear receptor subfamily 0 group B member 2 OS=Homo sapiens OX=9606 GN=NR0B2 PE=1 SV=2
Gga04432	FZD10	NP_989429.1	frizzled-10 precursor [Gallus gallus]	GO:0042813;GO:0004930;GO:0060070;GO:0016021;GO:0017147;GO:0005886;GO:0007275	Wnt-activated receptor activity;G protein-coupled receptor activity;canonical Wnt signaling pathway;integral component of membrane;Wnt-protein binding;plasma membrane;multicellular organism development	K02842	FZD9_10,CD349_50	http://www.genome.jp/dbget-bin/www_bget?ko:K02842	Signaling pathways regulating pluripotency of stem cells;Hippo signaling pathway;Wnt signaling pathway;mTOR signaling pathway;Melanogenesis	ko04550,ko04390,ko04310,ko04150,ko04916	-	-	sp|Q9PWH2|FZD10_CHICK	Frizzled-10 OS=Gallus gallus OX=9031 GN=FZD10 PE=1 SV=1
Gga14613	MSTN	NP_001001461.1;AZM69106.1	growth/differentiation factor 8 precursor [Gallus gallus];MSTN isoform g [Anas platyrhynchos]	GO:0033002;GO:0007179;GO:0048632;GO:0046716;GO:2000818;GO:0033673;GO:0009792;GO:0008083;GO:0014839;GO:0010759;GO:0046627;GO:1902723;GO:0010862;GO:0005615;GO:0007519;GO:1902725;GO:0010592;GO:0060395;GO:0040008;GO:0008201;GO:0045662;GO:0042803;GO:0045893;GO:0005125;GO:0051898;GO:0071549;GO:0045595	muscle cell proliferation;transforming growth factor beta receptor signaling pathway;negative regulation of skeletal muscle tissue growth;muscle cell cellular homeostasis;negative regulation of myoblast proliferation;negative regulation of kinase activity;embryo development ending in birth or egg hatching;growth factor activity;myoblast migration involved in skeletal muscle regeneration;positive …	K05497	MSTN,GDF8	http://www.genome.jp/dbget-bin/www_bget?ko:K05497	Cytokine-cytokine receptor interaction	ko04060	-	-	sp|O42220|GDF8_CHICK	Growth/differentiation factor 8 OS=Gallus gallus OX=9031 GN=MSTN PE=2 SV=1
Gga07274	-	-	-	-	-	-	-	-	-	-	-	-	-	-
Gga14274	ELOVL6	NP_001305339.1	elongation of very long chain fatty acids protein 3 [Gallus gallus]	GO:0019367;GO:0009922;GO:0102338;GO:0102337;GO:0042761;GO:0016021;GO:0102336;GO:0005783;GO:0102756	fatty acid elongation, saturated fatty acid;fatty acid elongase activity;3-oxo-lignoceronyl-CoA synthase activity;3-oxo-cerotoyl-CoA synthase activity;very long-chain fatty acid biosynthetic process;integral component of membrane;3-oxo-arachidoyl-CoA synthase activity;endoplasmic reticulum;very-long-chain 3-ketoacyl-CoA synthase activity	K10203	ELOVL6	http://www.genome.jp/dbget-bin/www_bget?ko:K10203	Biosynthesis of unsaturated fatty acids;Fatty acid elongation	ko01040,ko00062	KOG3072	Long chain fatty acid elongase	sp|Q5ZJR8|ELOV6_CHICK	Elongation of very long chain fatty acids protein 6 OS=Gallus gallus OX=9031 GN=ELOVL6 PE=2 SV=1
Gga01887	Acod1	NP_001025992.1	cis-aconitate decarboxylase [Gallus gallus]	GO:0016829;GO:0002760;GO:0047613;GO:0072573;GO:0006952	lyase activity;positive regulation of antimicrobial humoral response;aconitate decarboxylase activity;tolerance induction to lipopolysaccharide;defense response	K17724	IRG1	http://www.genome.jp/dbget-bin/www_bget?ko:K17724	C5-Branched dibasic acid metabolism	ko00660	-	-	sp|P54987|IRG1_MOUSE	Cis-aconitate decarboxylase OS=Mus musculus OX=10090 GN=Acod1 PE=1 SV=2
Gga07673	Wfdc2	XP_010720899.3	WAP four-disulfide core domain protein 2-like isoform X1 [Meleagris gallopavo]	GO:0030414;GO:0005576	peptidase inhibitor activity;extracellular region	K23636	WFDC2	http://www.genome.jp/dbget-bin/www_bget?ko:K23636	-	-	-	-	sp|A7X4K1|WAP1_PHIOL;sp|Q9DAU7|WFDC2_MOUSE	Waprin-Phi1 OS=Philodryas olfersii OX=120305 PE=2 SV=1;WAP four-disulfide core domain protein 2 OS=Mus musculus OX=10090 GN=Wfdc2 PE=1 SV=1
Gga14828	HOXD3	XP_015145072.1	homeobox protein Hox-D3 [Gallus gallus]	GO:0005634;GO:0048704;GO:0010628;GO:0006357;GO:0030878;GO:0009952;GO:0000978;GO:0003677;GO:0016235;GO:0006351;GO:0007275;GO:0045666;GO:0016604;GO:0007160;GO:0007219;GO:0051216;GO:0021615;GO:0001228;GO:0000981	nucleus;embryonic skeletal system morphogenesis;positive regulation of gene expression;regulation of transcription by RNA polymerase II;thyroid gland development;anterior/posterior pattern specification;RNA polymerase II cis-regulatory region sequence-specific DNA binding;DNA binding;aggresome;transcription, DNA-templated;multicellular organism development;positive regulation of neuron differenti…	K09303	HOX_3	http://www.genome.jp/dbget-bin/www_bget?ko:K09303	-	-	-	-	sp|P31249|HXD3_HUMAN	Homeobox protein Hox-D3 OS=Homo sapiens OX=9606 GN=HOXD3 PE=1 SV=3
Gga10304	CATSPERE	XP_025004476.1	deubiquitinase DESI2 isoform X2 [Gallus gallus]	-	-	-	-	-	-	-	-	-	sp|Q5SY80|CTSRE_HUMAN	Cation channel sperm-associated protein subunit epsilon OS=Homo sapiens OX=9606 GN=CATSPERE PE=2 SV=1
Gga09532	-	XP_015129440.1	uncharacterized protein LOC101748894 isoform X2 [Gallus gallus]	GO:0016021	integral component of membrane	-	-	-	-	-	-	-	-	-
Gga07506	CCN5	XP_021272563.1;XP_021272562.1	WNT1-inducible-signaling pathway protein 2 isoform X2 [Numida meleagris];WNT1-inducible-signaling pathway protein 2 isoform X1 [Numida meleagris]	GO:0007165;GO:0005520;GO:0005576	signal transduction;insulin-like growth factor binding;extracellular region	K23089	CCN5,WISP2	http://www.genome.jp/dbget-bin/www_bget?ko:K23089	-	-	-	-	sp|O76076|CCN5_HUMAN	CCN family member 5 OS=Homo sapiens OX=9606 GN=CCN5 PE=1 SV=1
Gga07492	nrn1	XP_024998103.1	TP53-target gene 5 protein isoform X2 [Gallus gallus]	GO:0007399;GO:0016020	nervous system development;membrane	-	-	-	-	-	-	-	sp|Q6DGP8|NRN1_DANRE	Neuritin OS=Danio rerio OX=7955 GN=nrn1 PE=2 SV=1
Gga06645	cmbl	XP_004935175.1	carboxymethylenebutenolidase homolog isoform X1 [Gallus gallus]	GO:0005829;GO:0016787	cytosol;hydrolase activity	K01061	E3.1.1.45	http://www.genome.jp/dbget-bin/www_bget?ko:K01061	-	-	KOG3043	Predicted hydrolase related to dienelactone hydrolase	sp|Q5XH09|CMBL_XENLA	Carboxymethylenebutenolidase homolog OS=Xenopus laevis OX=8355 GN=cmbl PE=2 SV=1
Gga01074	Epha1	NP_989691.1	ephrin type-A receptor 1 precursor [Gallus gallus]	GO:0005524;GO:0005887;GO:0005003	ATP binding;integral component of plasma membrane;ephrin receptor activity	K05102	EPHA1,EPH	http://www.genome.jp/dbget-bin/www_bget?ko:K05102	Axon guidance	ko04360	-	-	sp|Q60750|EPHA1_MOUSE	Ephrin type-A receptor 1 OS=Mus musculus OX=10090 GN=Epha1 PE=1 SV=2
Gga14972	CXCR1	XP_031446410.1	C-X-C chemokine receptor type 1-like [Phasianus colchicus]	GO:0060326;GO:0009897;GO:0019722;GO:0006955;GO:0030593;GO:0007204;GO:0019957;GO:0016493;GO:0016494;GO:0016021;GO:0006935	cell chemotaxis;external side of plasma membrane;calcium-mediated signaling;immune response;neutrophil chemotaxis;positive regulation of cytosolic calcium ion concentration;C-C chemokine binding;C-C chemokine receptor activity;C-X-C chemokine receptor activity;integral component of membrane;chemotaxis	K05050	CXCR2,IL8RB,CD182	http://www.genome.jp/dbget-bin/www_bget?ko:K05050	Endocytosis;Phospholipase D signaling pathway;Cytokine-cytokine receptor interaction;Viral protein interaction with cytokine and cytokine receptor;Chemokine signaling pathway	ko04144,ko04072,ko04060,ko04061,ko04062	-	-	sp|Q2YEG2|CXCR1_HOOHO	C-X-C chemokine receptor type 1 OS=Hoolock hoolock OX=61851 GN=CXCR1 PE=3 SV=1
Gga16034	Pex5l	XP_004943511.1;XP_004943508.1	PEX5-related protein isoform X5 [Gallus gallus];PEX5-related protein isoform X1 [Gallus gallus]	GO:0005737;GO:0005221;GO:0016020	cytoplasm;intracellular cyclic nucleotide activated cation channel activity;membrane	K13342	PEX5,PXR1	http://www.genome.jp/dbget-bin/www_bget?ko:K13342	Peroxisome	ko04146	KOG1125	TPR repeat-containing protein	sp|Q925N3|PEX5R_RAT;sp|Q8IYB4|PEX5R_HUMAN	PEX5-related protein OS=Rattus norvegicus OX=10116 GN=Pex5l PE=1 SV=1;PEX5-related protein OS=Homo sapiens OX=9606 GN=PEX5L PE=1 SV=2
Gga10471	IYD	XP_419670.2	iodotyrosine deiodinase 1 [Gallus gallus]	GO:0030659;GO:0005886;GO:0016491;GO:0016021	cytoplasmic vesicle membrane;plasma membrane;oxidoreductase activity;integral component of membrane	K17231	IYD,DEHAL1	http://www.genome.jp/dbget-bin/www_bget?ko:K17231	Thyroid hormone synthesis	ko04918	-	-	sp|Q6PHW0|IYD1_HUMAN	Iodotyrosine deiodinase 1 OS=Homo sapiens OX=9606 GN=IYD PE=1 SV=2
Gga06574	Foxq1	XP_015137671.2	LOW QUALITY PROTEIN: forkhead box protein Q1 [Gallus gallus]	GO:0005634;GO:0003700;GO:0043565	nucleus;DNA-binding transcription factor activity;sequence-specific DNA binding	K09410	FOXQ,HFH1	http://www.genome.jp/dbget-bin/www_bget?ko:K09410	-	-	-	-	sp|Q63244|FOXQ1_RAT;sp|O70220|FOXQ1_MOUSE	Forkhead box protein Q1 OS=Rattus norvegicus OX=10116 GN=Foxq1 PE=1 SV=3;Forkhead box protein Q1 OS=Mus musculus OX=10090 GN=Foxq1 PE=2 SV=3
Gga15280	Hebp2	XP_422283.5	heme-binding protein 2 [Gallus gallus]	-	-	-	-	-	-	-	-	-	sp|Q9WU63|HEBP2_MOUSE	Heme-binding protein 2 OS=Mus musculus OX=10090 GN=Hebp2 PE=1 SV=1
Gga09561	ANGPTL4	XP_001232284.3	angiopoietin-related protein 4 [Gallus gallus]	GO:0001525;GO:0043335;GO:0005615;GO:0062023;GO:0005102;GO:0051005;GO:2000352;GO:0043066;GO:0006629;GO:0004857;GO:0042802;GO:0070328	angiogenesis;protein unfolding;extracellular space;collagen-containing extracellular matrix;signaling receptor binding;negative regulation of lipoprotein lipase activity;negative regulation of endothelial cell apoptotic process;negative regulation of apoptotic process;lipid metabolic process;enzyme inhibitor activity;identical protein binding;triglyceride homeostasis	K08767	ANGPTL4,PGAR	http://www.genome.jp/dbget-bin/www_bget?ko:K08767	Cholesterol metabolism;PPAR signaling pathway	ko04979,ko03320	-	-	sp|Q2KJ51|ANGL4_BOVIN	Angiopoietin-related protein 4 OS=Bos taurus OX=9913 GN=ANGPTL4 PE=2 SV=1
Gga08542	POU2F3	XP_031455681.1;XP_021232056.1;XP_015153672.1;XP_021232054.1;KFQ84440.1;XP_016159363.1;XP_015153671.1;XP_013042669.1;XP_013042671.1;XP_032304981.1	POU domain, class 2, transcription factor 3 [Phasianus colchicus];POU domain, class 2, transcription factor 3 isoform X2 [Numida meleagris];POU domain, class 2, transcription factor 3 isoform X2 [Gallus gallus];POU domain, class 2, transcription factor 3 isoform X1 [Numida meleagris];POU domain, class 2, transcription factor 3, partial [Phoenicopterus ruber ruber];PREDICTED: POU domain, class 2, …	GO:0005634;GO:0003677;GO:0000981	nucleus;DNA binding;DNA-binding transcription factor activity, RNA polymerase II-specific	K09364	POU2F,OTF	http://www.genome.jp/dbget-bin/www_bget?ko:K09364	-	-	KOG3802	Transcription factor OCT-1, contains POU and HOX domains	sp|Q9UKI9|PO2F3_HUMAN;sp|P31362|PO2F3_MOUSE	POU domain, class 2, transcription factor 3 OS=Homo sapiens OX=9606 GN=POU2F3 PE=2 SV=3;POU domain, class 2, transcription factor 3 OS=Mus musculus OX=10090 GN=Pou2f3 PE=2 SV=2
Gga13765	CHGA	XP_421330.1;XP_015143241.1	chromogranin-A isoform X1 [Gallus gallus];chromogranin-A isoform X2 [Gallus gallus]	GO:0050829;GO:0033604;GO:0050830;GO:0042742;GO:0002551;GO:2000707;GO:0048471;GO:0005576;GO:0005615;GO:0030141;GO:0046676;GO:0043303;GO:0042583;GO:0086030;GO:0033366	defense response to Gram-negative bacterium;negative regulation of catecholamine secretion;defense response to Gram-positive bacterium;defense response to bacterium;mast cell chemotaxis;positive regulation of dense core granule biogenesis;perinuclear region of cytoplasm;extracellular region;extracellular space;secretory granule;negative regulation of insulin secretion;mast cell degranulation;chro…	K19990	CHGA	http://www.genome.jp/dbget-bin/www_bget?ko:K19990	-	-	-	-	sp|P05059|CMGA_BOVIN	Chromogranin-A OS=Bos taurus OX=9913 GN=CHGA PE=1 SV=1
Gga13006	MAS1	XP_025007041.1	proto-oncogene Mas isoform X2 [Gallus gallus]	GO:0016021;GO:0007186;GO:0004930	integral component of membrane;G protein-coupled receptor signaling pathway;G protein-coupled receptor activity	-	-	-	-	-	-	-	sp|P04201|MAS_HUMAN	Proto-oncogene Mas OS=Homo sapiens OX=9606 GN=MAS1 PE=1 SV=1
Gga09718	REEP6	XP_025000176.1	receptor expression-enhancing protein 6 isoform X2 [Gallus gallus]	GO:0016021	integral component of membrane	K17279	REEP5_6	http://www.genome.jp/dbget-bin/www_bget?ko:K17279	-	-	KOG1725	Protein involved in membrane traffic (YOP1/TB2/DP1/HVA22 family)	sp|Q32LG5|REEP6_BOVIN	Receptor expression-enhancing protein 6 OS=Bos taurus OX=9913 GN=REEP6 PE=1 SV=1
Gga13145	NELL1	XP_015141723.1;XP_001234167.2;XP_015141721.1;XP_015141725.1	protein kinase C-binding protein NELL1 isoform X4 [Gallus gallus];protein kinase C-binding protein NELL1 isoform X2 [Gallus gallus];protein kinase C-binding protein NELL1 isoform X1 [Gallus gallus];protein kinase C-binding protein NELL1 isoform X6 [Gallus gallus]	GO:0008201;GO:0005080;GO:0016301;GO:0005737;GO:0005509	heparin binding;protein kinase C binding;kinase activity;cytoplasm;calcium ion binding	K24342	NELL	http://www.genome.jp/dbget-bin/www_bget?ko:K24342	-	-	-	-	sp|Q92832|NELL1_HUMAN	Protein kinase C-binding protein NELL1 OS=Homo sapiens OX=9606 GN=NELL1 PE=1 SV=4
Gga03074	CDH8	XP_015147997.2	cadherin-8 isoform X1 [Gallus gallus]	-	-	K06800	CDH8	http://www.genome.jp/dbget-bin/www_bget?ko:K06800	-	-	-	-	sp|P55286|CADH8_HUMAN	Cadherin-8 OS=Homo sapiens OX=9606 GN=CDH8 PE=2 SV=2
Gga13402	EHF	POI33678.1	hypothetical protein CIB84_002570, partial [Bambusicola thoracicus]	GO:0006366;GO:0005654;GO:0030855;GO:0001228;GO:0003700;GO:0043565;GO:0050673;GO:0005794;GO:0000978;GO:0005634	transcription by RNA polymerase II;nucleoplasm;epithelial cell differentiation;DNA-binding transcription activator activity, RNA polymerase II-specific;DNA-binding transcription factor activity;sequence-specific DNA binding;epithelial cell proliferation;Golgi apparatus;RNA polymerase II cis-regulatory region sequence-specific DNA binding;nucleus	K17102	EHF	http://www.genome.jp/dbget-bin/www_bget?ko:K17102	-	-	KOG3804	Transcription factor NERF and related proteins, contain ETS domain	sp|Q32LN0|EHF_BOVIN	ETS homologous factor OS=Bos taurus OX=9913 GN=EHF PE=2 SV=1
Gga08633	Vwa5a	XP_015153802.1	von Willebrand factor A domain-containing protein 5A [Gallus gallus]	-	-	K24510	VWA5	http://www.genome.jp/dbget-bin/www_bget?ko:K24510	-	-	-	-	sp|Q99KC8|VMA5A_MOUSE	von Willebrand factor A domain-containing protein 5A OS=Mus musculus OX=10090 GN=Vwa5a PE=1 SV=2
Gga05184	HS3ST3B1	XP_003642370.3	heparan sulfate glucosamine 3-O-sulfotransferase 3B1 isoform X1 [Gallus gallus]	GO:0005794;GO:0008146;GO:0016021	Golgi apparatus;sulfotransferase activity;integral component of membrane	K07809	HS3ST3	http://www.genome.jp/dbget-bin/www_bget?ko:K07809	Glycosaminoglycan biosynthesis - heparan sulfate / heparin	ko00534	KOG3704	Heparan sulfate D-glucosaminyl 3-O-sulfotransferase	sp|Q9Y662|HS3SB_HUMAN	Heparan sulfate glucosamine 3-O-sulfotransferase 3B1 OS=Homo sapiens OX=9606 GN=HS3ST3B1 PE=1 SV=1
Gga14966	SLC11A1	NP_990295.1	natural resistance-associated macrophage protein 1 [Gallus gallus]	GO:0006954;GO:0002606;GO:0051139;GO:0045944;GO:0015707;GO:0055072;GO:0016021;GO:0042803;GO:0046915;GO:0060586;GO:0006879;GO:0045730;GO:0005384;GO:0005764;GO:0046873;GO:0034341;GO:0005381;GO:0006909;GO:0032729;GO:0006876;GO:0010008;GO:1902023;GO:0032496;GO:0002309;GO:0042060;GO:0006826;GO:0006829;GO:0070839;GO:0042116;GO:0001818;GO:0007035;GO:0050829;GO:0030670;GO:0005635;GO:0015086;GO:0042832;GO:…	inflammatory response;positive regulation of dendritic cell antigen processing and presentation;metal ion:proton antiporter activity;positive regulation of transcription by RNA polymerase II;nitrite transport;iron ion homeostasis;integral component of membrane;protein homodimerization activity;transition metal ion transmembrane transporter activity;multicellular organismal iron ion homeostasis;ce…	K12347	SLC11A1,NRAMP1	http://www.genome.jp/dbget-bin/www_bget?ko:K12347	Lysosome	ko04142	KOG1291	Mn2+ and Fe2+ transporters of the NRAMP family	sp|P51027|NRAM1_CHICK	Natural resistance-associated macrophage protein 1 OS=Gallus gallus OX=9031 GN=SLC11A1 PE=2 SV=1
Gga02895	gsfK	XP_003641962.1	uncharacterized protein LOC100857820 [Gallus gallus]	GO:0016491	oxidoreductase activity	-	-	-	-	-	-	-	sp|D7PI11|GSFK_PENAE	Short chain dehydrogenase gsfK OS=Penicillium aethiopicum OX=36650 GN=gsfK PE=1 SV=1
Gga16899	FAM81B	XP_015136017.2	protein FAM81B [Gallus gallus]	-	-	-	-	-	-	-	-	-	sp|Q0II90|FA81B_BOVIN	Protein FAM81B OS=Bos taurus OX=9913 GN=FAM81B PE=2 SV=1
Gga13508	Pla2g4e	XP_015142598.1	cytosolic phospholipase A2 epsilon isoform X5 [Gallus gallus]	-	-	K16342	PLA2G4,CPLA2	http://www.genome.jp/dbget-bin/www_bget?ko:K16342	Necroptosis;MAPK signaling pathway;Phospholipase D signaling pathway;Ras signaling pathway;VEGF signaling pathway;Arachidonic acid metabolism;Ether lipid metabolism;Glycerophospholipid metabolism;Linoleic acid metabolism;alpha-Linolenic acid metabolism;Vascular smooth muscle contraction;GnRH signaling pathway;Ovarian steroidogenesis;Oxytocin signaling pathway;Fc epsilon RI signaling pathway;Fc ga…	ko04217,ko04010,ko04072,ko04014,ko04370,ko00590,ko00565,ko00564,ko00591,ko00592,ko04270,ko04912,ko04913,ko04921,ko04664,ko04666,ko04611,ko04724,ko04730,ko04726,ko04750	-	-	sp|Q50L42|PA24E_MOUSE	Cytosolic phospholipase A2 epsilon OS=Mus musculus OX=10090 GN=Pla2g4e PE=1 SV=1
Gga07110	CadN	XP_015138399.1;NP_001001754.1	cHz-cadherin isoform X1 [Gallus gallus];cHz-cadherin precursor [Gallus gallus]	GO:0005509;GO:0016021;GO:0005886;GO:0007156	calcium ion binding;integral component of membrane;plasma membrane;homophilic cell adhesion via plasma membrane adhesion molecules	-	-	-	-	-	KOG3594	FOG: Cadherin repeats	sp|O15943|CADN_DROME	Neural-cadherin OS=Drosophila melanogaster OX=7227 GN=CadN PE=1 SV=2
Gga00975	MANSC4	XP_004938115.1	MANSC domain-containing protein 4 [Gallus gallus]	GO:0016021	integral component of membrane	-	-	-	-	-	-	-	sp|A6NHS7|MANS4_HUMAN	MANSC domain-containing protein 4 OS=Homo sapiens OX=9606 GN=MANSC4 PE=3 SV=3
Gga03526	TAFA1	XP_005053313.1;OPJ80968.1	PREDICTED: protein FAM19A1 isoform X1 [Ficedula albicollis];protein FAM19A1 [Patagioenas fasciata monilis]	GO:0014016;GO:0005615;GO:1902692;GO:0005783;GO:0010469;GO:0048018	neuroblast differentiation;extracellular space;regulation of neuroblast proliferation;endoplasmic reticulum;regulation of signaling receptor activity;receptor ligand activity	-	-	-	-	-	-	-	sp|Q7Z5A9|TAFA1_HUMAN	Chemokine-like protein TAFA-1 OS=Homo sapiens OX=9606 GN=TAFA1 PE=1 SV=1
Gga12717	SHISA3	POI20560.1	hypothetical protein CIB84_015693 [Bambusicola thoracicus]	GO:0016021	integral component of membrane	-	-	-	-	-	-	-	sp|A0PJX4|SHSA3_HUMAN	Protein shisa-3 homolog OS=Homo sapiens OX=9606 GN=SHISA3 PE=1 SV=1
Gga00057	CPA1	NP_989915.1	carboxypeptidase A1 preproprotein [Gallus gallus]	GO:0004181;GO:0005576;GO:0008270	metallocarboxypeptidase activity;extracellular region;zinc ion binding	K08779	CPA1	http://www.genome.jp/dbget-bin/www_bget?ko:K08779	Pancreatic secretion;Protein digestion and absorption	ko04972,ko04974	-	-	sp|P09954|CBPA1_PIG	Carboxypeptidase A1 OS=Sus scrofa OX=9823 GN=CPA1 PE=1 SV=2
Gga12554	TRPC3	XP_021249829.1	short transient receptor potential channel 3 isoform X2 [Numida meleagris]	GO:0006828;GO:0005887;GO:0034703;GO:0015279;GO:0070588;GO:0007338;GO:0010524;GO:0051592;GO:0070679;GO:0033198;GO:0051480;GO:1903244	manganese ion transport;integral component of plasma membrane;cation channel complex;store-operated calcium channel activity;calcium ion transmembrane transport;single fertilization;positive regulation of calcium ion transport into cytosol;response to calcium ion;inositol 1,4,5 trisphosphate binding;response to ATP;regulation of cytosolic calcium ion concentration;positive regulation of cardiac m…	K04966	TRPC3	http://www.genome.jp/dbget-bin/www_bget?ko:K04966	Axon guidance	ko04360	KOG3609	Receptor-activated Ca2+-permeable cation channels (STRPC family)	sp|Q13507|TRPC3_HUMAN	Short transient receptor potential channel 3 OS=Homo sapiens OX=9606 GN=TRPC3 PE=1 SV=3
Gga02364	OR51G2	XP_015136430.1	olfactory receptor 51G2-like [Gallus gallus]	GO:0016021;GO:0004930;GO:0004984;GO:0005886	integral component of membrane;G protein-coupled receptor activity;olfactory receptor activity;plasma membrane	K04257	OLFR	http://www.genome.jp/dbget-bin/www_bget?ko:K04257	Olfactory transduction	ko04740	-	-	sp|Q8NGK0|O51G2_HUMAN	Olfactory receptor 51G2 OS=Homo sapiens OX=9606 GN=OR51G2 PE=2 SV=1
Gga14186	HKDC1	POI35875.1	hypothetical protein CIB84_000373 [Bambusicola thoracicus]	GO:0019158;GO:0051156;GO:0005739;GO:0005829;GO:0005536;GO:0019318;GO:0001678;GO:0008865;GO:0006096;GO:0004340;GO:0005524	mannokinase activity;glucose 6-phosphate metabolic process;mitochondrion;cytosol;glucose binding;hexose metabolic process;cellular glucose homeostasis;fructokinase activity;glycolytic process;glucokinase activity;ATP binding	K00844	HK	http://www.genome.jp/dbget-bin/www_bget?ko:K00844	HIF-1 signaling pathway;Neomycin, kanamycin and gentamicin biosynthesis;Amino sugar and nucleotide sugar metabolism;Fructose and mannose metabolism;Galactose metabolism;Glycolysis / Gluconeogenesis;Starch and sucrose metabolism;Carbohydrate digestion and absorption;Insulin signaling pathway	ko04066,ko00524,ko00520,ko00051,ko00052,ko00010,ko00500,ko04973,ko04910	-	-	sp|Q2TB90|HKDC1_HUMAN	Hexokinase HKDC1 OS=Homo sapiens OX=9606 GN=HKDC1 PE=1 SV=3
Gga10634	DCBLD1	XP_419767.4;POI30495.1	discoidin, CUB and LCCL domain-containing protein 1 isoform X1 [Gallus gallus];hypothetical protein CIB84_005755, partial [Bambusicola thoracicus]	GO:0016021	integral component of membrane	K24794	DCBLD	http://www.genome.jp/dbget-bin/www_bget?ko:K24794	-	-	-	-	sp|Q8N8Z6|DCBD1_HUMAN	Discoidin, CUB and LCCL domain-containing protein 1 OS=Homo sapiens OX=9606 GN=DCBLD1 PE=1 SV=2
Gga16528	RAB3C	XP_003642996.1	ras-related protein Rab-3C isoform X2 [Gallus gallus]	GO:0008021;GO:0017157;GO:0006886;GO:0019882;GO:0003924;GO:0030742;GO:0048471;GO:0031489;GO:0005886;GO:0005525	synaptic vesicle;regulation of exocytosis;intracellular protein transport;antigen processing and presentation;GTPase activity;GTP-dependent protein binding;perinuclear region of cytoplasm;myosin V binding;plasma membrane;GTP binding	K07883	RAB3C	http://www.genome.jp/dbget-bin/www_bget?ko:K07883	-	-	KOG0078	GTP-binding protein SEC4, small G protein superfamily, and related Ras family GTP-binding proteins	sp|P10949|RAB3C_BOVIN	Ras-related protein Rab-3C OS=Bos taurus OX=9913 GN=RAB3C PE=2 SV=3
Gga02020	-	XP_004938815.1	stAR-related lipid transfer protein 13 isoform X1 [Gallus gallus]	-	-	K20632	DLC	http://www.genome.jp/dbget-bin/www_bget?ko:K20632	-	-	-	-	-	-
Gga12341	Lef1	NP_990344.1;XP_015131622.1;XP_015131623.1;XP_015131621.1	lymphoid enhancer-binding factor 1 [Gallus gallus];lymphoid enhancer-binding factor 1 isoform X2 [Gallus gallus];lymphoid enhancer-binding factor 1 isoform X3 [Gallus gallus];lymphoid enhancer-binding factor 1 isoform X1 [Gallus gallus]	GO:0071899;GO:0061072;GO:0000122;GO:0003700;GO:0060561;GO:0043565;GO:0008301;GO:0061153;GO:0060021;GO:0030509;GO:0043967;GO:0050909;GO:0030326;GO:0071866;GO:0021861;GO:0060326;GO:0048341;GO:0008013;GO:0045588;GO:0021766;GO:0042100;GO:0043586;GO:0046632;GO:0008283;GO:0010718;GO:0001837;GO:0071864;GO:0060033;GO:0000981;GO:0045295;GO:0008134;GO:0032993;GO:0030335;GO:0001228;GO:0021873;GO:0060325;GO:…	obsolete negative regulation of estrogen receptor binding;iris morphogenesis;negative regulation of transcription by RNA polymerase II;DNA-binding transcription factor activity;apoptotic process involved in morphogenesis;sequence-specific DNA binding;DNA binding, bending;trachea gland development;roof of mouth development;BMP signaling pathway;histone H4 acetylation;sensory perception of taste;em…	K04492	LEF1	http://www.genome.jp/dbget-bin/www_bget?ko:K04492	Adherens junction;Hippo signaling pathway;Wnt signaling pathway;Melanogenesis	ko04520,ko04390,ko04310,ko04916	KOG3248	Transcription factor TCF-4	sp|P27782|LEF1_MOUSE	Lymphoid enhancer-binding factor 1 OS=Mus musculus OX=10090 GN=Lef1 PE=1 SV=1
Gga15238	CACNA1E	XP_015145962.2	voltage-dependent R-type calcium channel subunit alpha-1E isoform X1 [Gallus gallus]	-	-	K04852	CACNA1E,CAV2.3	http://www.genome.jp/dbget-bin/www_bget?ko:K04852	Calcium signaling pathway;MAPK signaling pathway	ko04020,ko04010	KOG2301	Voltage-gated Ca2+ channels, alpha1 subunits	sp|Q15878|CAC1E_HUMAN	Voltage-dependent R-type calcium channel subunit alpha-1E OS=Homo sapiens OX=9606 GN=CACNA1E PE=1 SV=3
Gga11129	TDRD6	XP_025004999.1	tudor domain-containing protein 6 [Gallus gallus]	-	-	K18405	TDRD1_4_6_7	http://www.genome.jp/dbget-bin/www_bget?ko:K18405	-	-	KOG2039	Transcriptional coactivator p100	sp|O60522|TDRD6_HUMAN	Tudor domain-containing protein 6 OS=Homo sapiens OX=9606 GN=TDRD6 PE=2 SV=2
Gga01717	OPN3	XP_026706628.1	pinopsin-like isoform X1 [Athene cunicularia]	GO:0004930;GO:0007602;GO:0016021;GO:0018298;GO:0007601;GO:0009881	G protein-coupled receptor activity;phototransduction;integral component of membrane;protein-chromophore linkage;visual perception;photoreceptor activity	K04256	OPN3	http://www.genome.jp/dbget-bin/www_bget?ko:K04256	-	-	-	-	sp|Q9H1Y3|OPN3_HUMAN	Opsin-3 OS=Homo sapiens OX=9606 GN=OPN3 PE=1 SV=1
Gga01850	SOX21	OXB50870.1;XP_015130211.1	hypothetical protein ASZ78_003854 [Callipepla squamata];transcription factor SOX-21 [Gallus gallus]	GO:0006355;GO:0043565;GO:0000122;GO:0048839;GO:0000981;GO:0001228;GO:0009653;GO:0045595;GO:0005634;GO:0048863;GO:0030154;GO:0045892;GO:0042472;GO:0043588;GO:0000978	regulation of transcription, DNA-templated;sequence-specific DNA binding;negative regulation of transcription by RNA polymerase II;inner ear development;DNA-binding transcription factor activity, RNA polymerase II-specific;DNA-binding transcription activator activity, RNA polymerase II-specific;anatomical structure morphogenesis;regulation of cell differentiation;nucleus;stem cell differentiation…	K09267	SOX1S	http://www.genome.jp/dbget-bin/www_bget?ko:K09267	-	-	KOG0527	HMG-box transcription factor	sp|Q9W7R5|SOX21_CHICK	Transcription factor SOX-21 OS=Gallus gallus OX=9031 GN=SOX21 PE=2 SV=1
Gga11205	Ccdc81	XP_025001868.1	coiled-coil domain-containing protein 81-like isoform X2 [Gallus gallus]	-	-	-	-	-	-	-	-	-	sp|Q5XIN9|CCD81_RAT	Coiled-coil domain-containing protein 81 OS=Rattus norvegicus OX=10116 GN=Ccdc81 PE=1 SV=1
Gga16715	TRPM6	XP_032297317.1	transient receptor potential cation channel subfamily M member 6 isoform X2 [Coturnix japonica]	-	-	K04981	TRPM6,CHAK2	http://www.genome.jp/dbget-bin/www_bget?ko:K04981	Mineral absorption	ko04978	KOG3614	Ca2+/Mg2+-permeable cation channels (LTRPC family)	sp|Q9BX84|TRPM6_HUMAN	Transient receptor potential cation channel subfamily M member 6 OS=Homo sapiens OX=9606 GN=TRPM6 PE=1 SV=2
Gga12560	TNIP3	XP_025006020.1	TNFAIP3-interacting protein 3 [Gallus gallus]	-	-	K23836	TNIP3,ABIN3	http://www.genome.jp/dbget-bin/www_bget?ko:K23836	-	-	-	-	sp|Q96KP6|TNIP3_HUMAN	TNFAIP3-interacting protein 3 OS=Homo sapiens OX=9606 GN=TNIP3 PE=1 SV=2
Gga10935	LRATD1	XP_009566206.1	PREDICTED: protein FAM84A [Cuculus canorus]	GO:0048870;GO:0000902	cell motility;cell morphogenesis	K22805	FAM84A,NSE1	http://www.genome.jp/dbget-bin/www_bget?ko:K22805	-	-	-	-	sp|Q96KN4|LRAT1_HUMAN	Protein LRATD1 OS=Homo sapiens OX=9606 GN=LRATD1 PE=1 SV=2
Gga01915	PCDH17	XP_015132323.1;XP_015132299.1	protocadherin-17 isoform X3 [Gallus gallus];protocadherin-17 isoform X1 [Gallus gallus]	GO:2000807;GO:0098978;GO:0099056;GO:0099055;GO:0005887;GO:0005509;GO:0030534;GO:0016021;GO:0007155;GO:0099560;GO:0005886;GO:0098982;GO:0007156;GO:1904071;GO:0050805	regulation of synaptic vesicle clustering;glutamatergic synapse;integral component of presynaptic membrane;integral component of postsynaptic membrane;integral component of plasma membrane;calcium ion binding;adult behavior;integral component of membrane;cell adhesion;synaptic membrane adhesion;plasma membrane;GABA-ergic synapse;homophilic cell adhesion via plasma membrane adhesion molecules;pres…	K16499	PCDHD2	http://www.genome.jp/dbget-bin/www_bget?ko:K16499	-	-	-	-	sp|O14917|PCD17_HUMAN	Protocadherin-17 OS=Homo sapiens OX=9606 GN=PCDH17 PE=1 SV=2
Gga03114	hnf4b	NP_001025747.3	hepatic nuclear factor 4beta [Gallus gallus]	GO:0043565;GO:0003700;GO:0005634;GO:0008270;GO:0003707	sequence-specific DNA binding;DNA-binding transcription factor activity;nucleus;zinc ion binding;steroid hormone receptor activity	K08542	NR2A3,HNF4B	http://www.genome.jp/dbget-bin/www_bget?ko:K08542	-	-	KOG4215	Hepatocyte nuclear factor 4 and similar steroid hormone receptors	sp|P79926|HNF4B_XENLA	Hepatocyte nuclear factor 4-beta OS=Xenopus laevis OX=8355 GN=hnf4b PE=2 SV=1
Gga11822	p2ry4	XP_003641185.2	P2Y purinoceptor 4 isoform X1 [Gallus gallus]	GO:0045030;GO:0071380;GO:0030321;GO:0045028;GO:0016021;GO:0005886	G protein-coupled UTP receptor activity;cellular response to prostaglandin E stimulus;transepithelial chloride transport;G protein-coupled purinergic nucleotide receptor activity;integral component of membrane;plasma membrane	K04271	P2RY4	http://www.genome.jp/dbget-bin/www_bget?ko:K04271	Neuroactive ligand-receptor interaction;Taste transduction	ko04080,ko04742	-	-	sp|P79928|P2RY4_XENLA	P2Y purinoceptor 4 OS=Xenopus laevis OX=8355 GN=p2ry4 PE=2 SV=1
Gga04893	Grin1	XP_015134842.1;XP_015134841.1;XP_021269711.1;XP_015134848.1;XP_032056347.1;XP_015134834.1;XP_015134844.1;XP_015134840.1;NP_996862.1;XP_015134843.1;XP_015134839.1	glutamate receptor ionotropic, NMDA 1 isoform X8 [Gallus gallus];glutamate receptor ionotropic, NMDA 1 isoform X7 [Gallus gallus];glutamate receptor ionotropic, NMDA 1 isoform X2 [Numida meleagris];glutamate receptor ionotropic, NMDA 1 isoform X11 [Gallus gallus];glutamate receptor ionotropic, NMDA 1 isoform X10 [Aythya fuligula];glutamate receptor ionotropic, NMDA 1 isoform X1 [Gallus gallus];gl…	GO:0030425;GO:0016595;GO:0038023;GO:0017146;GO:0045202;GO:0005886;GO:1905429;GO:0035235;GO:0045471;GO:0004970;GO:0016021;GO:0004972;GO:0043005;GO:0007268;GO:0016594;GO:0022849;GO:0015276;GO:0045211;GO:0097553;GO:0042391	dendrite;glutamate binding;signaling receptor activity;NMDA selective glutamate receptor complex;synapse;plasma membrane;response to glycine;ionotropic glutamate receptor signaling pathway;response to ethanol;ionotropic glutamate receptor activity;integral component of membrane;NMDA glutamate receptor activity;neuron projection;chemical synaptic transmission;glycine binding;glutamate-gated calciu…	K05208	GRIN1	http://www.genome.jp/dbget-bin/www_bget?ko:K05208	Calcium signaling pathway;Rap1 signaling pathway;Ras signaling pathway;cAMP signaling pathway;Neuroactive ligand-receptor interaction;Circadian entrainment;Glutamatergic synapse;Long-term potentiation	ko04020,ko04015,ko04014,ko04024,ko04080,ko04713,ko04724,ko04720	KOG4440	NMDA selective glutamate-gated ion channel receptor subunit GRIN1	sp|P35439|NMDZ1_RAT;sp|Q5R1P0|NMDZ1_CANLF	Glutamate receptor ionotropic, NMDA 1 OS=Rattus norvegicus OX=10116 GN=Grin1 PE=1 SV=1;Glutamate receptor ionotropic, NMDA 1 OS=Canis lupus familiaris OX=9615 GN=GRIN1 PE=2 SV=2
Gga12486	LRP2	XP_004941214.2	prolow-density lipoprotein receptor-related protein 1 isoform X2 [Gallus gallus]	-	-	-	-	-	-	-	KOG1215	Low-density lipoprotein receptors containing Ca2+-binding EGF-like domains	sp|C0HL13|LRP2_PIG	Low-density lipoprotein receptor-related protein 2 OS=Sus scrofa OX=9823 GN=LRP2 PE=1 SV=1
Gga14313	Arhgap22	XP_004942183.1;XP_004942188.1;XP_015143923.1;XP_421651.2	rho GTPase-activating protein 22 isoform X2 [Gallus gallus];rho GTPase-activating protein 22 isoform X10 [Gallus gallus];rho GTPase-activating protein 22 isoform X7 [Gallus gallus];rho GTPase-activating protein 22 isoform X4 [Gallus gallus]	GO:0007165	signal transduction	K20642	ARHGAP22_24_25	http://www.genome.jp/dbget-bin/www_bget?ko:K20642	-	-	-	-	sp|Q8BL80|RHG22_MOUSE;sp|Q7Z5H3|RHG22_HUMAN	Rho GTPase-activating protein 22 OS=Mus musculus OX=10090 GN=Arhgap22 PE=1 SV=2;Rho GTPase-activating protein 22 OS=Homo sapiens OX=9606 GN=ARHGAP22 PE=1 SV=1
Gga09092	GUCA1A	NP_989651.1	guanylyl cyclase-activating protein 1 [Gallus gallus]	GO:0120199;GO:0001917;GO:0007601;GO:0071277;GO:0030249;GO:0001750;GO:0050896;GO:0008048;GO:0005509;GO:0031284	cone photoreceptor outer segment;photoreceptor inner segment;visual perception;cellular response to calcium ion;guanylate cyclase regulator activity;photoreceptor outer segment;response to stimulus;calcium sensitive guanylate cyclase activator activity;calcium ion binding;positive regulation of guanylate cyclase activity	K08328	GUCA1	http://www.genome.jp/dbget-bin/www_bget?ko:K08328	Phototransduction	ko04744	-	-	sp|P79880|GUC1A_CHICK	Guanylyl cyclase-activating protein 1 OS=Gallus gallus OX=9031 GN=GUCA1A PE=1 SV=3
Gga10545	MAP7	XP_419727.4;XP_015139668.1	vacuolar protein 8-like isoform X2 [Gallus gallus];vacuolar protein 8-like isoform X3 [Gallus gallus]	-	-	K08332	VAC8	http://www.genome.jp/dbget-bin/www_bget?ko:K08332	-	-	-	-	sp|Q5ZIA2|MAP7_CHICK;sp|Q5EFZ4|VAC8_PICPA	Ensconsin OS=Gallus gallus OX=9031 GN=MAP7 PE=2 SV=1;Vacuolar protein 8 OS=Komagataella pastoris OX=4922 GN=VAC8 PE=3 SV=3
Gga07235	TRIB1	XP_015138631.1;XP_029866729.1	tribbles homolog 1 [Gallus gallus];tribbles homolog 1 [Aquila chrysaetos chrysaetos]	GO:0055106;GO:0005737;GO:0014912;GO:0045645;GO:0043405;GO:0004860;GO:0005634;GO:0032496;GO:0031434;GO:0048662;GO:0008134;GO:0045651;GO:0004672;GO:0031665;GO:0005524;GO:0031625;GO:0032436;GO:0007254;GO:0043433;GO:0045659	ubiquitin-protein transferase regulator activity;cytoplasm;negative regulation of smooth muscle cell migration;positive regulation of eosinophil differentiation;regulation of MAP kinase activity;protein kinase inhibitor activity;nucleus;response to lipopolysaccharide;mitogen-activated protein kinase kinase binding;negative regulation of smooth muscle cell proliferation;transcription factor bindin…	K08814	TRIB1_2	http://www.genome.jp/dbget-bin/www_bget?ko:K08814	-	-	KOG0583	Serine/threonine protein kinase	sp|Q96RU8|TRIB1_HUMAN	Tribbles homolog 1 OS=Homo sapiens OX=9606 GN=TRIB1 PE=1 SV=2
Gga02344	Klhl35	XP_015136476.2	LOW QUALITY PROTEIN: kelch-like protein 35 [Gallus gallus]	-	-	K10461	KLHL24_35	http://www.genome.jp/dbget-bin/www_bget?ko:K10461	-	-	-	-	sp|Q9CZ49|KLH35_MOUSE	Kelch-like protein 35 OS=Mus musculus OX=10090 GN=Klhl35 PE=2 SV=2
Gga06002	mas	XP_015137546.1	highly reducing polyketide synthase SAT13-like isoform X1 [Gallus gallus]	GO:0004314;GO:0006633	[acyl-carrier-protein] S-malonyltransferase activity;fatty acid biosynthetic process	-	-	-	-	-	KOG1202	Animal-type fatty acid synthase and related proteins	sp|Q02251|MCAS_MYCBO	Mycocerosic acid synthase OS=Mycobacterium bovis (strain ATCC BAA-935 / AF2122/97) OX=233413 GN=mas PE=1 SV=2
Gga01373	CLDN8	XP_015155123.1	claudin-8 [Gallus gallus]	GO:0007155;GO:0016021;GO:0070830;GO:0005923;GO:0005198;GO:0005886	cell adhesion;integral component of membrane;bicellular tight junction assembly;bicellular tight junction;structural molecule activity;plasma membrane	K06087	CLDN	http://www.genome.jp/dbget-bin/www_bget?ko:K06087	Tight junction;Cell adhesion molecules;Leukocyte transendothelial migration	ko04530,ko04514,ko04670	-	-	sp|P56748|CLD8_HUMAN	Claudin-8 OS=Homo sapiens OX=9606 GN=CLDN8 PE=1 SV=1
Gga13436	C1QTNF4	XP_004941617.3	complement C1q tumor necrosis factor-related protein 4 [Gallus gallus]	-	-	K24237	C1QTNF4	http://www.genome.jp/dbget-bin/www_bget?ko:K24237	-	-	-	-	sp|Q9BXJ3|C1QT4_HUMAN	Complement C1q tumor necrosis factor-related protein 4 OS=Homo sapiens OX=9606 GN=C1QTNF4 PE=1 SV=2
Gga11034	NUGGC	XP_004935904.1	nuclear GTPase SLIP-GC [Gallus gallus]	GO:0003924	GTPase activity	-	-	-	-	-	-	-	sp|Q68CJ6|SLIP_HUMAN	Nuclear GTPase SLIP-GC OS=Homo sapiens OX=9606 GN=NUGGC PE=2 SV=3
Gga03142	IL17C	XP_003641993.2	interleukin-17C [Gallus gallus]	-	-	K05491	IL17C,CX2	http://www.genome.jp/dbget-bin/www_bget?ko:K05491	Cytokine-cytokine receptor interaction;IL-17 signaling pathway	ko04060,ko04657	-	-	sp|Q9P0M4|IL17C_HUMAN	Interleukin-17C OS=Homo sapiens OX=9606 GN=IL17C PE=1 SV=1
Gga13117	-	XP_426381.2	SITS-binding protein isoform X1 [Gallus gallus]	GO:0016021;GO:0005975;GO:0004553	integral component of membrane;carbohydrate metabolic process;hydrolase activity, hydrolyzing O-glycosyl compounds	-	-	-	-	-	KOG0395;KOG1066	Ras-related GTPase;Glucosidase II catalytic (alpha) subunit and related enzymes, glycosyl hydrolase family 31	sp|P19965|SP15_TETCF	SITS-binding protein OS=Tetronarce californica OX=7787 PE=1 SV=2
Gga13268	-	NP_001366205.1	serum amyloid A precursor [Gallus gallus]	GO:0034364;GO:0006953	high-density lipoprotein particle;acute-phase response	K17310	SAA	http://www.genome.jp/dbget-bin/www_bget?ko:K17310	-	-	-	-	sp|P02740|SAA_ANAPL	Serum amyloid A protein OS=Anas platyrhynchos OX=8839 PE=1 SV=2
Gga09956	EPCAM	NP_001012582.1	epithelial cell adhesion molecule precursor [Gallus gallus]	GO:0005923;GO:0016021;GO:0098641;GO:0016328	bicellular tight junction;integral component of membrane;cadherin binding involved in cell-cell adhesion;lateral plasma membrane	K06737	EPCAM,TACSTD1,CD326	http://www.genome.jp/dbget-bin/www_bget?ko:K06737	-	-	-	-	sp|Q5F381|EPCAM_CHICK	Epithelial cell adhesion molecule OS=Gallus gallus OX=9031 GN=EPCAM PE=2 SV=1
Gga08729	-	NP_001338410.1	epidermal differentiation protein containing glutamine (Q) repeats-like [Gallus gallus]	-	-	-	-	-	-	-	-	-	-	-
Gga14557	Dmbt1	XP_031453624.1	deleted in malignant brain tumors 1 protein-like [Phasianus colchicus]	GO:0006233;GO:0004798;GO:0030154;GO:0005524;GO:0007275;GO:0005044;GO:0016020	dTDP biosynthetic process;thymidylate kinase activity;cell differentiation;ATP binding;multicellular organism development;scavenger receptor activity;membrane	K13912	DMBT1	http://www.genome.jp/dbget-bin/www_bget?ko:K13912	Salivary secretion	ko04970	-	-	sp|Q95218|DMBT1_RABIT	Deleted in malignant brain tumors 1 protein OS=Oryctolagus cuniculus OX=9986 GN=Dmbt1 PE=1 SV=2
Gga02694	Agbl1	XP_004943912.1;XP_425080.4	cytosolic carboxypeptidase 4 isoform X2 [Gallus gallus];cytosolic carboxypeptidase 4 isoform X1 [Gallus gallus]	GO:0035609;GO:0005829;GO:0008270;GO:0035610;GO:0004181	C-terminal protein deglutamylation;cytosol;zinc ion binding;protein side chain deglutamylation;metallocarboxypeptidase activity	K23436	AGBL1,CCP4	http://www.genome.jp/dbget-bin/www_bget?ko:K23436	-	-	KOG3641	Zinc carboxypeptidase	sp|Q09M05|CBPC4_MOUSE;sp|Q96MI9|CBPC4_HUMAN	Cytosolic carboxypeptidase 4 OS=Mus musculus OX=10090 GN=Agbl1 PE=1 SV=3;Cytosolic carboxypeptidase 4 OS=Homo sapiens OX=9606 GN=AGBL1 PE=1 SV=3
Gga10402	Dact2	XP_015139850.1	dapper homolog 2 [Gallus gallus]	GO:0003382;GO:0008134;GO:0008013;GO:0007162;GO:0072061;GO:0002244;GO:0043588;GO:0005080;GO:1900108;GO:0005737;GO:0051018;GO:0070097	epithelial cell morphogenesis;transcription factor binding;beta-catenin binding;negative regulation of cell adhesion;inner medullary collecting duct development;hematopoietic progenitor cell differentiation;skin development;protein kinase C binding;negative regulation of nodal signaling pathway;cytoplasm;protein kinase A binding;delta-catenin binding	K22154	DACT	http://www.genome.jp/dbget-bin/www_bget?ko:K22154	-	-	-	-	sp|Q7TN08|DACT2_MOUSE	Dapper homolog 2 OS=Mus musculus OX=10090 GN=Dact2 PE=1 SV=2
Gga03865	PLCG1	EAW75993.1	phospholipase C, gamma 1, isoform CRA_d [Homo sapiens]	GO:0035556;GO:0009395;GO:0016042;GO:0005509;GO:0004435	intracellular signal transduction;phospholipid catabolic process;lipid catabolic process;calcium ion binding;phosphatidylinositol phospholipase C activity	K01116	PLCG1	http://www.genome.jp/dbget-bin/www_bget?ko:K01116	Calcium signaling pathway;ErbB signaling pathway;HIF-1 signaling pathway;NF-kappa B signaling pathway;Phosphatidylinositol signaling system;Phospholipase D signaling pathway;Rap1 signaling pathway;Ras signaling pathway;VEGF signaling pathway;Inositol phosphate metabolism;Axon guidance;Growth hormone synthesis, secretion and action;Thyroid hormone signaling pathway;Chemokine signaling pathway;Fc e…	ko04020,ko04012,ko04066,ko04064,ko04070,ko04072,ko04015,ko04014,ko04370,ko00562,ko04360,ko04935,ko04919,ko04062,ko04664,ko04666,ko04670,ko04650,ko04613,ko04660,ko04658,ko04659,ko04722,ko04750	-	-	sp|P19174|PLCG1_HUMAN	1-phosphatidylinositol 4,5-bisphosphate phosphodiesterase gamma-1 OS=Homo sapiens OX=9606 GN=PLCG1 PE=1 SV=1
Gga12989	IL12B	XP_021238195.1	interleukin-12 subunit beta-like [Numida meleagris]	GO:0004896;GO:0005125;GO:0005615;GO:0016020	cytokine receptor activity;cytokine activity;extracellular space;membrane	K05425	IL12B	http://www.genome.jp/dbget-bin/www_bget?ko:K05425	JAK-STAT signaling pathway;Cytokine-cytokine receptor interaction;C-type lectin receptor signaling pathway;RIG-I-like receptor signaling pathway;Th1 and Th2 cell differentiation;Toll-like receptor signaling pathway	ko04630,ko04060,ko04625,ko04622,ko04658,ko04620	-	-	sp|Q924V5|IL12B_CAVPO	Interleukin-12 subunit beta OS=Cavia porcellus OX=10141 GN=IL12B PE=2 SV=1
Gga09352	dlx4b	XP_015154954.1	homeobox protein DLX-4 [Gallus gallus]	GO:0000981;GO:0003677;GO:0005634	DNA-binding transcription factor activity, RNA polymerase II-specific;DNA binding;nucleus	K09314	DLX1_4_6	http://www.genome.jp/dbget-bin/www_bget?ko:K09314	-	-	KOG0850	Transcription factor DLX and related proteins with LIM Zn-binding and HOX domains	sp|Q98878|DLX4B_DANRE	Homeobox protein Dlx4b OS=Danio rerio OX=7955 GN=dlx4b PE=2 SV=2
Gga14242	DUSP13	XP_003641583.2	dual specificity protein phosphatase 13-like [Gallus gallus]	GO:0106307;GO:0106306;GO:0008138;GO:0004725	protein threonine phosphatase activity;protein serine phosphatase activity;protein tyrosine/serine/threonine phosphatase activity;protein tyrosine phosphatase activity	K14165	K14165	http://www.genome.jp/dbget-bin/www_bget?ko:K14165	-	-	KOG1716	Dual specificity phosphatase	sp|Q6B8I1|DS13A_HUMAN	Dual specificity protein phosphatase 13 isoform A OS=Homo sapiens OX=9606 GN=DUSP13 PE=1 SV=1
Gga01708	pou3f3a	RMC06630.1;AAX23624.1	hypothetical protein DUI87_16068 [Hirundo rustica rustica];Brn-1 [Coturnix japonica]	GO:0005654;GO:0000981;GO:0007420;GO:0072240;GO:0048878;GO:0014033;GO:0072218;GO:0007588;GO:0072227;GO:0021556;GO:0072233;GO:0003677;GO:0045944;GO:0043066;GO:0021869;GO:0042803;GO:0021799;GO:0000978;GO:0061219;GO:0039003;GO:0045892;GO:0071837;GO:0006357;GO:0008284;GO:0005634	nucleoplasm;DNA-binding transcription factor activity, RNA polymerase II-specific;brain development;metanephric DCT cell differentiation;chemical homeostasis;neural crest cell differentiation;metanephric ascending thin limb development;excretion;metanephric macula densa development;central nervous system formation;metanephric thick ascending limb development;DNA binding;positive regulation of tra…	K09365	POU3F,OTF	http://www.genome.jp/dbget-bin/www_bget?ko:K09365	-	-	KOG3802	Transcription factor OCT-1, contains POU and HOX domains	sp|P56224|P3F3A_DANRE;sp|P79745|P3F3B_DANRE	POU domain, class 3, transcription factor 3-A OS=Danio rerio OX=7955 GN=pou3f3a PE=2 SV=2;POU domain, class 3, transcription factor 3-B OS=Danio rerio OX=7955 GN=pou3f3b PE=1 SV=1
Gga11116	Opn5	NP_001156364.1	opsin 5-like 2 [Gallus gallus]	GO:0004930;GO:0005887;GO:0007602;GO:0016021;GO:0007186;GO:0008020;GO:0018298;GO:0071482;GO:0009881	G protein-coupled receptor activity;integral component of plasma membrane;phototransduction;integral component of membrane;G protein-coupled receptor signaling pathway;G protein-coupled photoreceptor activity;protein-chromophore linkage;cellular response to light stimulus;photoreceptor activity	-	-	-	-	-	-	-	sp|Q6VZZ7|OPN5_MOUSE	Opsin-5 OS=Mus musculus OX=10090 GN=Opn5 PE=1 SV=1
Gga04014	AMZ1	XP_414779.2	archaemetzincin-1 [Gallus gallus]	GO:0008237	metallopeptidase activity	K06974	amzA,AMZ2,AMZ1	http://www.genome.jp/dbget-bin/www_bget?ko:K06974	-	-	-	-	sp|Q400G9|AMZ1_HUMAN	Archaemetzincin-1 OS=Homo sapiens OX=9606 GN=AMZ1 PE=2 SV=1
Gga05147	MYH1B	KGL93482.1;OXB52917.1;XP_009870034.1;KAF1515622.1	Myosin-3, partial [Charadrius vociferus];hypothetical protein ASZ78_007000, partial [Callipepla squamata];PREDICTED: myosin-3-like, partial [Apaloderma vittatum];Myosin-1B, partial [Eudyptes sclateri]	GO:0005524;GO:0003774;GO:0003779;GO:0016459;GO:0051015	ATP binding;cytoskeletal motor activity;actin binding;myosin complex;actin filament binding	K24220	MYH1s	http://www.genome.jp/dbget-bin/www_bget?ko:K24220	-	-	-	-	sp|P02562|MYSS_RABIT;sp|P02565|MYH1B_CHICK	Myosin heavy chain, skeletal muscle (Fragments) OS=Oryctolagus cuniculus OX=9986 PE=1 SV=2;Myosin-1B OS=Gallus gallus OX=9031 GN=MYH1B PE=2 SV=3
Gga03862	MIM1	NP_990809.2	myeloid protein 1 precursor [Gallus gallus]	GO:0046872;GO:0030851;GO:0044194;GO:0046677;GO:0005615	metal ion binding;granulocyte differentiation;cytolytic granule;response to antibiotic;extracellular space	-	-	-	-	-	-	-	sp|P08940|MIM1_CHICK	Myeloid protein 1 OS=Gallus gallus OX=9031 GN=MIM1 PE=1 SV=2
Gga14915	PLA2R1	NP_996866.1	secretory phospholipase A2 receptor precursor [Gallus gallus]	GO:0006897;GO:0030246;GO:0016021	endocytosis;carbohydrate binding;integral component of membrane	K06560	MRC,CD206,CD280	http://www.genome.jp/dbget-bin/www_bget?ko:K06560	Phagosome	ko04145	-	-	sp|Q13018|PLA2R_HUMAN	Secretory phospholipase A2 receptor OS=Homo sapiens OX=9606 GN=PLA2R1 PE=1 SV=2
Gga07826	GABRD	XP_004947450.1	gamma-aminobutyric acid receptor subunit delta isoform X2 [Gallus gallus]	-	-	K05184	GABRD	http://www.genome.jp/dbget-bin/www_bget?ko:K05184	Neuroactive ligand-receptor interaction;GABAergic synapse;Retrograde endocannabinoid signaling	ko04080,ko04727,ko04723	-	-	sp|O14764|GBRD_HUMAN	Gamma-aminobutyric acid receptor subunit delta OS=Homo sapiens OX=9606 GN=GABRD PE=1 SV=2
Gga10453	Grm1	XP_015713675.1;XP_015713678.1;XP_010705445.1;XP_015713676.1;AFL55411.1	metabotropic glutamate receptor 1 isoform X2 [Coturnix japonica];metabotropic glutamate receptor 1 isoform X4 [Coturnix japonica];metabotropic glutamate receptor 1 isoform X1 [Meleagris gallopavo];metabotropic glutamate receptor 1 isoform X3 [Coturnix japonica];glutamate receptor metabotropic 1 isoform a transcript variant 2 [Gallus gallus]	GO:0099583;GO:0098839;GO:0007626;GO:0030425;GO:0098685;GO:0038038;GO:0098712;GO:0099530;GO:0098872;GO:0051966;GO:0051482;GO:0001640;GO:0019233;GO:0005886;GO:0051930;GO:0016021;GO:0007186;GO:0071257;GO:0000187;GO:0007216;GO:0000186;GO:0005634;GO:0004930;GO:0005887;GO:0098978	neurotransmitter receptor activity involved in regulation of postsynaptic cytosolic calcium ion concentration;postsynaptic density membrane;locomotory behavior;dendrite;Schaffer collateral - CA1 synapse;G protein-coupled receptor homodimeric complex;L-glutamate import across plasma membrane;G protein-coupled receptor activity involved in regulation of postsynaptic membrane potential;G protein-cou…	K04603	GRM1	http://www.genome.jp/dbget-bin/www_bget?ko:K04603	Gap junction;Calcium signaling pathway;FoxO signaling pathway;Phospholipase D signaling pathway;Neuroactive ligand-receptor interaction;Estrogen signaling pathway;Glutamatergic synapse;Long-term depression;Long-term potentiation;Retrograde endocannabinoid signaling;Taste transduction	ko04540,ko04020,ko04068,ko04072,ko04080,ko04915,ko04724,ko04730,ko04720,ko04723,ko04742	KOG1056	Glutamate-gated metabotropic ion channel receptor subunit GRM2 and related subunits, G-protein coupled receptor superfamily	sp|P23385|GRM1_RAT;sp|P97772|GRM1_MOUSE	Metabotropic glutamate receptor 1 OS=Rattus norvegicus OX=10116 GN=Grm1 PE=1 SV=1;Metabotropic glutamate receptor 1 OS=Mus musculus OX=10090 GN=Grm1 PE=1 SV=2
Gga07697	Cdh22	XP_015152047.1	cadherin-22 isoform X1 [Gallus gallus]	GO:0034332;GO:0098742;GO:0005912;GO:0007043;GO:0016339;GO:0007156;GO:0045296;GO:0007275;GO:0000902;GO:0016021;GO:0005509;GO:0016342	adherens junction organization;cell-cell adhesion via plasma-membrane adhesion molecules;adherens junction;cell-cell junction assembly;calcium-dependent cell-cell adhesion via plasma membrane cell adhesion molecules;homophilic cell adhesion via plasma membrane adhesion molecules;cadherin binding;multicellular organism development;cell morphogenesis;integral component of membrane;calcium ion bindi…	K06812	CDH22	http://www.genome.jp/dbget-bin/www_bget?ko:K06812	-	-	-	-	sp|Q63315|CAD22_RAT	Cadherin-22 OS=Rattus norvegicus OX=10116 GN=Cdh22 PE=1 SV=1
Gga04437	TMEM132C	POI35873.1	hypothetical protein CIB84_000375 [Bambusicola thoracicus]	GO:0016021	integral component of membrane	K17599	TMEM132	http://www.genome.jp/dbget-bin/www_bget?ko:K17599	-	-	-	-	sp|Q8N3T6|T132C_HUMAN	Transmembrane protein 132C OS=Homo sapiens OX=9606 GN=TMEM132C PE=2 SV=3
Gga00778	RAB19	NP_001264931.1	ras-related protein Rab-19 [Gallus gallus]	GO:0006886;GO:0012505;GO:0003924;GO:0000045;GO:0005525	intracellular protein transport;endomembrane system;GTPase activity;autophagosome assembly;GTP binding	K17047	RAB19	http://www.genome.jp/dbget-bin/www_bget?ko:K17047	-	-	KOG0084	GTPase Rab1/YPT1, small G protein superfamily, and related GTP-binding proteins	sp|A4D1S5|RAB19_HUMAN;sp|Q28IZ3|RAB19_XENTR	Ras-related protein Rab-19 OS=Homo sapiens OX=9606 GN=RAB19 PE=1 SV=2;Ras-related protein Rab-19 OS=Xenopus tropicalis OX=8364 GN=rab19 PE=2 SV=1
Gga00447	KITLG	NP_990461.1;XP_019469209.1	kit ligand isoform 1 precursor [Gallus gallus];kit ligand isoform X2 [Meleagris gallopavo]	GO:0005615;GO:0001755;GO:0005576;GO:0005886;GO:0008083;GO:0030175;GO:0030027;GO:0035234;GO:0005173;GO:0046579;GO:0033026;GO:0002687;GO:0002763;GO:0005125;GO:0043406;GO:1902035;GO:0016021;GO:0097192;GO:0070668;GO:0050731;GO:0005737;GO:0045636;GO:0007155;GO:0035162;GO:0008584;GO:0005856	extracellular space;neural crest cell migration;extracellular region;plasma membrane;growth factor activity;filopodium;lamellipodium;ectopic germ cell programmed cell death;stem cell factor receptor binding;positive regulation of Ras protein signal transduction;negative regulation of mast cell apoptotic process;positive regulation of leukocyte migration;positive regulation of myeloid leukocyte di…	K05461	KITLG	http://www.genome.jp/dbget-bin/www_bget?ko:K05461	MAPK signaling pathway;PI3K-Akt signaling pathway;Phospholipase D signaling pathway;Rap1 signaling pathway;Ras signaling pathway;Melanogenesis;Hematopoietic cell lineage	ko04010,ko04151,ko04072,ko04015,ko04014,ko04916,ko04640	-	-	sp|Q09108|SCF_CHICK	Kit ligand OS=Gallus gallus OX=9031 GN=KITLG PE=2 SV=1
Gga06234	Satb1	XP_010711110.1;NP_001186573.1;XP_014793355.1	DNA-binding protein SATB1 isoform X2 [Meleagris gallopavo];DNA-binding protein SATB1 [Gallus gallus];PREDICTED: DNA-binding protein SATB1 isoform X1 [Calidris pugnax]	GO:0000981;GO:0003677;GO:0000978;GO:0006338;GO:0016605;GO:0006357;GO:0001227;GO:0005634	DNA-binding transcription factor activity, RNA polymerase II-specific;DNA binding;RNA polymerase II cis-regulatory region sequence-specific DNA binding;chromatin remodeling;PML body;regulation of transcription by RNA polymerase II;DNA-binding transcription repressor activity, RNA polymerase II-specific;nucleus	K23225	SATB1	http://www.genome.jp/dbget-bin/www_bget?ko:K23225	-	-	-	-	sp|Q60611|SATB1_MOUSE	DNA-binding protein SATB1 OS=Mus musculus OX=10090 GN=Satb1 PE=1 SV=2
Gga05148	MYH1B	NP_001305944.1;XP_001231409.1;POI28316.1;XP_031459648.1;NP_001306233.1	myosin, heavy chain 1F, skeletal muscle (similar to human myosin, heavy chain 1, skeletal muscle, adult) [Gallus gallus];myosin, heavy chain 1F, skeletal muscle isoform X1 [Gallus gallus];hypothetical protein CIB84_007932, partial [Bambusicola thoracicus];myosin-1B-like [Phasianus colchicus];myosin-1B [Gallus gallus]	GO:0030016;GO:0003779;GO:0032982;GO:0003774;GO:0005524;GO:0051015;GO:0005516;GO:0016459	myofibril;actin binding;myosin filament;cytoskeletal motor activity;ATP binding;actin filament binding;calmodulin binding;myosin complex	K24220	MYH1s	http://www.genome.jp/dbget-bin/www_bget?ko:K24220	-	-	-	-	sp|P02565|MYH1B_CHICK	Myosin-1B OS=Gallus gallus OX=9031 GN=MYH1B PE=2 SV=3
Gga09073	Pigr	XP_024999540.1	polymeric immunoglobulin receptor-like isoform X3 [Gallus gallus]	-	-	K13073	PIGR	http://www.genome.jp/dbget-bin/www_bget?ko:K13073	Intestinal immune network for IgA production	ko04672	-	-	sp|O70570|PIGR_MOUSE	Polymeric immunoglobulin receptor OS=Mus musculus OX=10090 GN=Pigr PE=1 SV=1
Gga15945	-	RLW00699.1	hypothetical protein DV515_00008710 [Erythrura gouldiae]	-	-	-	-	-	-	-	-	-	-	-
Gga08563	CLDN25	XP_004948118.1	putative claudin-25 [Gallus gallus]	GO:0005923;GO:0005886;GO:0005198;GO:0016021	bicellular tight junction;plasma membrane;structural molecule activity;integral component of membrane	K06087	CLDN	http://www.genome.jp/dbget-bin/www_bget?ko:K06087	Tight junction;Cell adhesion molecules;Leukocyte transendothelial migration	ko04530,ko04514,ko04670	-	-	sp|C9JDP6|CLD25_HUMAN	Putative claudin-25 OS=Homo sapiens OX=9606 GN=CLDN25 PE=5 SV=1
Gga08987	Celsr2	XP_015154265.2	cadherin EGF LAG seven-pass G-type receptor 2 isoform X1 [Gallus gallus]	GO:0005886;GO:0007275;GO:0007156;GO:0007166;GO:0005509;GO:0004930;GO:0016021	plasma membrane;multicellular organism development;homophilic cell adhesion via plasma membrane adhesion molecules;cell surface receptor signaling pathway;calcium ion binding;G protein-coupled receptor activity;integral component of membrane	K04601	CELSR2	http://www.genome.jp/dbget-bin/www_bget?ko:K04601	-	-	KOG4289	Cadherin EGF LAG seven-pass G-type receptor	sp|Q9R0M0|CELR2_MOUSE	Cadherin EGF LAG seven-pass G-type receptor 2 OS=Mus musculus OX=10090 GN=Celsr2 PE=1 SV=3
Gga01464	Pdxk	NP_001265013.1	pyridoxal kinase isoform 1 [Gallus gallus]	-	-	K00868	pdxK,pdxY	http://www.genome.jp/dbget-bin/www_bget?ko:K00868	Vitamin B6 metabolism	ko00750	KOG2599	Pyridoxal/pyridoxine/pyridoxamine kinase	sp|Q8K183|PDXK_MOUSE	Pyridoxal kinase OS=Mus musculus OX=10090 GN=Pdxk PE=1 SV=1
Gga01908	PCDH9	POI29257.1;XP_003640607.1	hypothetical protein CIB84_006993 [Bambusicola thoracicus];protocadherin-9 isoform X5 [Gallus gallus]	GO:0005509;GO:0005887;GO:0044291;GO:0016021;GO:0030426;GO:0007155;GO:0005886;GO:0007156	calcium ion binding;integral component of plasma membrane;cell-cell contact zone;integral component of membrane;growth cone;cell adhesion;plasma membrane;homophilic cell adhesion via plasma membrane adhesion molecules	K16498	PCDHD1	http://www.genome.jp/dbget-bin/www_bget?ko:K16498	-	-	-	-	sp|Q9HC56|PCDH9_HUMAN	Protocadherin-9 OS=Homo sapiens OX=9606 GN=PCDH9 PE=1 SV=2
Gga17055	CARTPT	XP_031460638.1	cocaine- and amphetamine-regulated transcript protein [Phasianus colchicus]	GO:0030141;GO:0045777;GO:0005184;GO:0045202;GO:0005615;GO:0008343;GO:0051971;GO:0045779;GO:0032812;GO:0000186;GO:0009267;GO:0032099;GO:0007268;GO:0001678;GO:0007186	secretory granule;positive regulation of blood pressure;neuropeptide hormone activity;synapse;extracellular space;adult feeding behavior;positive regulation of transmission of nerve impulse;negative regulation of bone resorption;positive regulation of epinephrine secretion;obsolete activation of MAPKK activity;cellular response to starvation;negative regulation of appetite;chemical synaptic trans…	-	-	-	-	-	-	-	sp|Q16568|CART_HUMAN	Cocaine- and amphetamine-regulated transcript protein OS=Homo sapiens OX=9606 GN=CARTPT PE=1 SV=1
Gga04034	kpna1	XP_414795.3	importin subunit alpha-8 isoform X1 [Gallus gallus]	GO:0061608;GO:0006606;GO:0005737	nuclear import signal receptor activity;protein import into nucleus;cytoplasm	K15043	KPNA2_7	http://www.genome.jp/dbget-bin/www_bget?ko:K15043	Nucleocytoplasmic transport	ko03013	KOG0166	Karyopherin (importin) alpha	sp|P52170|IMA5_XENLA	Importin subunit alpha-5 OS=Xenopus laevis OX=8355 GN=kpna1 PE=1 SV=2
Gga08077	Lzts1	XP_428882.1	leucine zipper putative tumor suppressor 1 [Gallus gallus]	GO:0016242;GO:0048814;GO:0043197;GO:0048167;GO:0044772;GO:0008017	negative regulation of macroautophagy;regulation of dendrite morphogenesis;dendritic spine;regulation of synaptic plasticity;mitotic cell cycle phase transition;microtubule binding	-	-	-	-	-	-	-	sp|P60853|LZTS1_MOUSE	Leucine zipper putative tumor suppressor 1 OS=Mus musculus OX=10090 GN=Lzts1 PE=2 SV=3
Gga04667	aplnrb	XP_032303827.1	apelin receptor A-like [Coturnix japonica]	GO:0005886;GO:0016021;GO:0007369;GO:0004930	plasma membrane;integral component of membrane;gastrulation;G protein-coupled receptor activity	K04174	APLNR	http://www.genome.jp/dbget-bin/www_bget?ko:K04174	Apelin signaling pathway;Neuroactive ligand-receptor interaction	ko04371,ko04080	-	-	sp|A0T2N3|APJB_DANRE	Apelin receptor B OS=Danio rerio OX=7955 GN=aplnrb PE=1 SV=1
Gga05224	QRICH2	XP_024997509.1	glutamine-rich protein 2 isoform X5 [Gallus gallus]	-	-	K24298	QRICH2	http://www.genome.jp/dbget-bin/www_bget?ko:K24298	-	-	-	-	sp|Q9H0J4|QRIC2_HUMAN	Glutamine-rich protein 2 OS=Homo sapiens OX=9606 GN=QRICH2 PE=1 SV=1
Gga06294	ENTPD3	NP_001308493.1	ectonucleoside triphosphate diphosphohydrolase 3 [Gallus gallus]	GO:0017110;GO:0005886;GO:0016020;GO:0005524;GO:0045134;GO:0009134;GO:0016021;GO:0004382	nucleoside-diphosphatase activity;plasma membrane;membrane;ATP binding;uridine-diphosphatase activity;nucleoside diphosphate catabolic process;integral component of membrane;guanosine-diphosphatase activity	K01510	ENTPD1_3_8,CD39	http://www.genome.jp/dbget-bin/www_bget?ko:K01510	Purine metabolism;Pyrimidine metabolism	ko00230,ko00240	KOG1386	Nucleoside phosphatase	sp|O75355|ENTP3_HUMAN	Ectonucleoside triphosphate diphosphohydrolase 3 OS=Homo sapiens OX=9606 GN=ENTPD3 PE=1 SV=2
Gga12333	HPGDS	NP_990342.1	hematopoietic prostaglandin D synthase [Gallus gallus]	GO:0005654;GO:2000255;GO:0006749;GO:0004364;GO:0042803;GO:0005509;GO:0001516;GO:0004667;GO:0005829;GO:0000287;GO:0006693	nucleoplasm;negative regulation of male germ cell proliferation;glutathione metabolic process;glutathione transferase activity;protein homodimerization activity;calcium ion binding;prostaglandin biosynthetic process;prostaglandin-D synthase activity;cytosol;magnesium ion binding;prostaglandin metabolic process	K04097	HPGDS	http://www.genome.jp/dbget-bin/www_bget?ko:K04097	Arachidonic acid metabolism;Glutathione metabolism;Drug metabolism - cytochrome P450;Metabolism of xenobiotics by cytochrome P450	ko00590,ko00480,ko00982,ko00980	KOG1695	Glutathione S-transferase	sp|O73888|HPGDS_CHICK	Hematopoietic prostaglandin D synthase OS=Gallus gallus OX=9031 GN=HPGDS PE=1 SV=3
Gga02013	Ccna1	XP_004938804.1	cyclin-A1 [Gallus gallus]	GO:0097123;GO:0016538;GO:0000307;GO:0005634;GO:0005737;GO:0015630;GO:0000079;GO:0044772;GO:0097124	cyclin A1-CDK2 complex;cyclin-dependent protein serine/threonine kinase regulator activity;cyclin-dependent protein kinase holoenzyme complex;nucleus;cytoplasm;microtubule cytoskeleton;regulation of cyclin-dependent protein serine/threonine kinase activity;mitotic cell cycle phase transition;cyclin A2-CDK2 complex	K06627	CCNA	http://www.genome.jp/dbget-bin/www_bget?ko:K06627	Cell cycle;Cellular senescence;AMPK signaling pathway;Progesterone-mediated oocyte maturation	ko04110,ko04218,ko04152,ko04914	KOG0654	G2/Mitotic-specific cyclin A	sp|Q6AY13|CCNA1_RAT	Cyclin-A1 OS=Rattus norvegicus OX=10116 GN=Ccna1 PE=2 SV=1
Gga11092	GAL2	XP_015715126.1;P46158.2	antimicrobial peptide THP2 isoform X1 [Coturnix japonica];RecName: Full=Gallinacin-2; Short=Gal-2; AltName: Full=Beta-defensin 2; Flags: Precursor [Gallus gallus]	GO:0006952;GO:0060326;GO:0005615;GO:0005576;GO:0030141;GO:0042056;GO:0031731;GO:0042742	defense response;cell chemotaxis;extracellular space;extracellular region;secretory granule;chemoattractant activity;CCR6 chemokine receptor binding;defense response to bacterium	K21100	DEFB4	http://www.genome.jp/dbget-bin/www_bget?ko:K21100	IL-17 signaling pathway;NOD-like receptor signaling pathway	ko04657,ko04621	-	-	sp|P46158|GLL2_CHICK	Gallinacin-2 OS=Gallus gallus OX=9031 GN=GAL2 PE=1 SV=2
Gga07554	RBBP8NL	XP_015152138.1	RBBP8 N-terminal-like protein isoform X1 [Gallus gallus]	-	-	-	-	-	-	-	-	-	sp|Q8NC74|RB8NL_HUMAN	RBBP8 N-terminal-like protein OS=Homo sapiens OX=9606 GN=RBBP8NL PE=1 SV=3
Gga04551	CRYBB2	OXB85025.1	hypothetical protein H355_016147 [Colinus virginianus]	GO:0005212;GO:0007601	structural constituent of eye lens;visual perception	K23482	CRYB	http://www.genome.jp/dbget-bin/www_bget?ko:K23482	-	-	-	-	sp|Q05714|CRBB2_CHICK	Beta-crystallin B2 OS=Gallus gallus OX=9031 GN=CRYBB2 PE=2 SV=2
Gga15701	Neu2	XP_015157234.1;XP_025009306.1	sialidase-2 isoform X1 [Gallus gallus];sialidase-2 isoform X2 [Gallus gallus]	GO:0016042;GO:0052796;GO:0052795;GO:0052794	lipid catabolic process;exo-alpha-(2->8)-sialidase activity;exo-alpha-(2->6)-sialidase activity;exo-alpha-(2->3)-sialidase activity	K12357	NEU2_3_4	http://www.genome.jp/dbget-bin/www_bget?ko:K12357	Other glycan degradation;Sphingolipid metabolism	ko00511,ko00600	-	-	sp|Q9JMH3|NEUR2_MOUSE	Sialidase-2 OS=Mus musculus OX=10090 GN=Neu2 PE=1 SV=1
Gga00188	SYPL1	NP_001186387.1	synaptophysin-like protein 1 [Gallus gallus]	GO:0030672;GO:0030141;GO:0008021;GO:0017075;GO:0016021	synaptic vesicle membrane;secretory granule;synaptic vesicle;syntaxin-1 binding;integral component of membrane	-	-	-	-	-	-	-	sp|Q16563|SYPL1_HUMAN	Synaptophysin-like protein 1 OS=Homo sapiens OX=9606 GN=SYPL1 PE=1 SV=1
Gga00801	PKP2	XP_416362.5	plakophilin-2 [Gallus gallus]	GO:0016021;GO:0030054;GO:0098609;GO:0005741	integral component of membrane;cell junction;cell-cell adhesion;mitochondrial outer membrane	K12642	PKP2	http://www.genome.jp/dbget-bin/www_bget?ko:K12642	-	-	KOG1048	Neural adherens junction protein Plakophilin and related Armadillo repeat proteins	sp|Q99959|PKP2_HUMAN	Plakophilin-2 OS=Homo sapiens OX=9606 GN=PKP2 PE=1 SV=2
Gga07571	CHRNA4	NP_990145.1	neuronal acetylcholine receptor subunit alpha-4 precursor [Gallus gallus]	GO:0005892;GO:0035095;GO:0050890;GO:0042391;GO:0005887;GO:0050877;GO:0045211;GO:0006281;GO:0034220;GO:0016021;GO:0030594;GO:0004888;GO:0007268;GO:0043005;GO:0035094;GO:0007271;GO:0022848;GO:0045202;GO:0015464;GO:0007165;GO:0001666;GO:0006979	acetylcholine-gated channel complex;behavioral response to nicotine;cognition;regulation of membrane potential;integral component of plasma membrane;nervous system process;postsynaptic membrane;DNA repair;ion transmembrane transport;integral component of membrane;neurotransmitter receptor activity;transmembrane signaling receptor activity;chemical synaptic transmission;neuron projection;response …	K04806	CHRNA4	http://www.genome.jp/dbget-bin/www_bget?ko:K04806	Neuroactive ligand-receptor interaction;Cholinergic synapse	ko04080,ko04725	-	-	sp|P09482|ACHA4_CHICK	Neuronal acetylcholine receptor subunit alpha-4 OS=Gallus gallus OX=9031 GN=CHRNA4 PE=1 SV=1
Gga08278	SYTL1	NP_001074358.1	synaptotagmin-like protein 1 [Gallus gallus]	GO:0031267;GO:0006886;GO:0006887	small GTPase binding;intracellular protein transport;exocytosis	K17598	SYTL	http://www.genome.jp/dbget-bin/www_bget?ko:K17598	-	-	KOG1028	Ca2+-dependent phospholipid-binding protein Synaptotagmin, required for synaptic vesicle and secretory granule exocytosis	sp|Q8IYJ3|SYTL1_HUMAN	Synaptotagmin-like protein 1 OS=Homo sapiens OX=9606 GN=SYTL1 PE=1 SV=1
Gga11283	dhdh	XP_015128553.1	trans-1,2-dihydrobenzene-1,2-diol dehydrogenase [Gallus gallus]	GO:0000166	nucleotide binding	K00078	DHDH	http://www.genome.jp/dbget-bin/www_bget?ko:K00078	Pentose and glucuronate interconversions;Metabolism of xenobiotics by cytochrome P450	ko00040,ko00980	KOG2741	Dimeric dihydrodiol dehydrogenase	sp|Q642M9|DHDH_DANRE	Trans-1,2-dihydrobenzene-1,2-diol dehydrogenase OS=Danio rerio OX=7955 GN=dhdh PE=2 SV=2
Gga14558	CUZD1	XP_015144377.2	LOW QUALITY PROTEIN: CUB and zona pellucida-like domain-containing protein 1 [Gallus gallus]	GO:0016021	integral component of membrane	K24793	CUZD1	http://www.genome.jp/dbget-bin/www_bget?ko:K24793	-	-	-	-	sp|Q86UP6|CUZD1_HUMAN	CUB and zona pellucida-like domain-containing protein 1 OS=Homo sapiens OX=9606 GN=CUZD1 PE=2 SV=1
Gga08313	RUNX3	XP_015153219.1;XP_015739219.1	runt-related transcription factor 3 [Gallus gallus];runt-related transcription factor 3 [Coturnix japonica]	GO:0005829;GO:0005634;GO:1990837;GO:0006468;GO:0045893;GO:0005730;GO:0003677;GO:0003700;GO:0005524;GO:0071559;GO:0005654	cytosol;nucleus;sequence-specific double-stranded DNA binding;protein phosphorylation;positive regulation of transcription, DNA-templated;nucleolus;DNA binding;DNA-binding transcription factor activity;ATP binding;response to transforming growth factor beta;nucleoplasm	K09279	RUNX3,AML2	http://www.genome.jp/dbget-bin/www_bget?ko:K09279	Th1 and Th2 cell differentiation	ko04658	-	-	sp|Q13761|RUNX3_HUMAN	Runt-related transcription factor 3 OS=Homo sapiens OX=9606 GN=RUNX3 PE=1 SV=2
Gga13808	Degs2	XP_031448863.1	sphingolipid delta(4)-desaturase/C4-monooxygenase DES2 [Phasianus colchicus]	GO:0046513;GO:0042284;GO:0000170;GO:0006667;GO:0016021;GO:0030148;GO:0005789	ceramide biosynthetic process;sphingolipid delta-4 desaturase activity;sphingosine hydroxylase activity;sphinganine metabolic process;integral component of membrane;sphingolipid biosynthetic process;endoplasmic reticulum membrane	K04712	DEGS	http://www.genome.jp/dbget-bin/www_bget?ko:K04712	Sphingolipid signaling pathway;Sphingolipid metabolism	ko04071,ko00600	KOG2987	Fatty acid desaturase	sp|Q8R2F2|DEGS2_MOUSE	Sphingolipid delta(4)-desaturase/C4-monooxygenase DES2 OS=Mus musculus OX=10090 GN=Degs2 PE=1 SV=1
Gga05013	fibcd1	XP_425335.2	fibrinogen C domain-containing protein 1 [Gallus gallus]	GO:0016021	integral component of membrane	-	-	-	-	-	-	-	sp|Q0P4P2|FBCD1_XENTR	Fibrinogen C domain-containing protein 1 OS=Xenopus tropicalis OX=8364 GN=fibcd1 PE=2 SV=1
Gga02109	ELMOD1	XP_001233928.1;XP_015135079.1	ELMO domain-containing protein 1 isoform X2 [Gallus gallus];ELMO domain-containing protein 1 isoform X1 [Gallus gallus]	GO:0005096	GTPase activator activity	K23538	ELMOD	http://www.genome.jp/dbget-bin/www_bget?ko:K23538	-	-	KOG2998	Uncharacterized conserved protein	sp|Q8N336|ELMD1_HUMAN;sp|Q3V1U8|ELMD1_MOUSE	ELMO domain-containing protein 1 OS=Homo sapiens OX=9606 GN=ELMOD1 PE=2 SV=3;ELMO domain-containing protein 1 OS=Mus musculus OX=10090 GN=Elmod1 PE=1 SV=2
Gga03806	slc7a2	XP_015149405.1	cationic amino acid transporter 2 isoform X1 [Gallus gallus]	GO:0022857;GO:0016021	transmembrane transporter activity;integral component of membrane	K13864	SLC7A2,ATRC2	http://www.genome.jp/dbget-bin/www_bget?ko:K13864	-	-	KOG1286	Amino acid transporters	sp|Q6DCE8|CTR2_XENLA	Cationic amino acid transporter 2 OS=Xenopus laevis OX=8355 GN=slc7a2 PE=2 SV=1
Gga04894	nvd	XP_425346.2	cholesterol 7-desaturase-like [Gallus gallus]	GO:0051537;GO:0046872;GO:0016021	2 iron, 2 sulfur cluster binding;metal ion binding;integral component of membrane	K14938	NVD,DAF36	http://www.genome.jp/dbget-bin/www_bget?ko:K14938	Insect hormone biosynthesis;Longevity regulating pathway - worm	ko00981,ko04212	-	-	sp|F7J184|NVD_XENLA	Cholesterol 7-desaturase nvd OS=Xenopus laevis OX=8355 GN=nvd PE=1 SV=1
Gga15254	AXDND1	XP_025008809.1	axonemal dynein light chain domain-containing protein 1 [Gallus gallus]	-	-	-	-	-	-	-	-	-	sp|Q5T1B0|AXDN1_HUMAN	Axonemal dynein light chain domain-containing protein 1 OS=Homo sapiens OX=9606 GN=AXDND1 PE=2 SV=1
Gga02127	MMP8	NP_990331.1;XP_417176.1;OXB72006.1;XP_035398369.1	matrix metalloproteinase-27 precursor [Gallus gallus];interstitial collagenase [Gallus gallus];hypothetical protein H355_002520 [Colinus virginianus];matrix metalloproteinase-27-like isoform X2 [Cygnus atratus]	GO:0031334;GO:0031012;GO:0030198;GO:0071492;GO:0004222;GO:0008270;GO:0030574	positive regulation of protein-containing complex assembly;extracellular matrix;extracellular matrix organization;cellular response to UV-A;metalloendopeptidase activity;zinc ion binding;collagen catabolic process	K08005;K01388	MMP27;MMP1	http://www.genome.jp/dbget-bin/www_bget?ko:K08005;http://www.genome.jp/dbget-bin/www_bget?ko:K01388	PPAR signaling pathway;Relaxin signaling pathway;IL-17 signaling pathway	ko03320,ko04926,ko04657	-	-	sp|P22894|MMP8_HUMAN;sp|Q9GKE1|MMP27_TUPBE;sp|Q9XSZ5|MMP1_HORSE	Neutrophil collagenase OS=Homo sapiens OX=9606 GN=MMP8 PE=1 SV=1;Matrix metalloproteinase-27 OS=Tupaia belangeri OX=37347 GN=MMP27 PE=2 SV=1;Interstitial collagenase OS=Equus caballus OX=9796 GN=MMP1 PE=2 SV=1
Gga10394	Ankrd26	XP_031469120.1	ankyrin repeat domain-containing protein 26-like [Phasianus colchicus]	-	-	-	-	-	-	-	-	-	sp|Q811D2|ANR26_MOUSE	Ankyrin repeat domain-containing protein 26 OS=Mus musculus OX=10090 GN=Ankrd26 PE=1 SV=2
Gga04873	EXFABP	P21760.2	RecName: Full=Extracellular fatty acid-binding protein; Short=Ex-FABP; AltName: Full=Protein Ch21; AltName: Full=Quiescence-specific protein; AltName: Full=p20K; Flags: Precursor [Gallus gallus]	GO:0034097;GO:1903981;GO:0015908;GO:0071399;GO:0048747;GO:0032332;GO:0003415;GO:0042742;GO:0005576;GO:0008283;GO:0005615;GO:0009792;GO:0006953;GO:0070539;GO:0042493;GO:0007507;GO:0036094;GO:0015909;GO:0002062;GO:0043066;GO:0045663;GO:0055089;GO:0070543;GO:0044255;GO:0010831;GO:0070538;GO:0006915;GO:0006954;GO:0045087;GO:0032496;GO:0051412;GO:0009636;GO:0070540;GO:0008284;GO:0005504;GO:0030154;GO:…	response to cytokine;enterobactin binding;fatty acid transport;cellular response to linoleic acid;muscle cell development;positive regulation of chondrocyte differentiation;chondrocyte hypertrophy;defense response to bacterium;extracellular region;cell population proliferation;extracellular space;embryo development ending in birth or egg hatching;acute-phase response;linoleic acid binding;respons…	-	-	-	-	-	-	-	sp|P21760|EXFAB_CHICK	Extracellular fatty acid-binding protein OS=Gallus gallus OX=9031 GN=EXFABP PE=1 SV=2
Gga08116	SFRP1	NP_989884.2;POI35455.1	secreted frizzled-related protein 1 precursor [Gallus gallus];hypothetical protein CIB84_000789, partial [Bambusicola thoracicus]	GO:0008201;GO:0009986;GO:0016055;GO:0060346;GO:0042802;GO:0060070;GO:0005829;GO:0004197;GO:0071773;GO:0030154;GO:0062023;GO:0071392;GO:0005576;GO:0005615;GO:0007275;GO:0005109;GO:0017147;GO:0090090	heparin binding;cell surface;Wnt signaling pathway;bone trabecula formation;identical protein binding;canonical Wnt signaling pathway;cytosol;cysteine-type endopeptidase activity;cellular response to BMP stimulus;cell differentiation;collagen-containing extracellular matrix;cellular response to estradiol stimulus;extracellular region;extracellular space;multicellular organism development;frizzled…	K02166	SFRP1	http://www.genome.jp/dbget-bin/www_bget?ko:K02166	Wnt signaling pathway	ko04310	KOG3577	Smoothened and related G-protein-coupled receptors	sp|Q9DEQ4|SFRP1_CHICK	Secreted frizzled-related protein 1 OS=Gallus gallus OX=9031 GN=SFRP1 PE=2 SV=1
Gga12488	PRAG1	XP_015131925.1	tyrosine-protein kinase PRAG1 [Gallus gallus]	GO:0042802;GO:0016477;GO:0005925;GO:0006468;GO:0005634;GO:0008593;GO:0005524;GO:0004672	identical protein binding;cell migration;focal adhesion;protein phosphorylation;nucleus;regulation of Notch signaling pathway;ATP binding;protein kinase activity	K17537	SGK223	http://www.genome.jp/dbget-bin/www_bget?ko:K17537	-	-	-	-	sp|Q86YV5|PRAG1_HUMAN	Inactive tyrosine-protein kinase PRAG1 OS=Homo sapiens OX=9606 GN=PRAG1 PE=1 SV=4
Gga04200	TEKT5	XP_414934.3;XP_019476258.1	tektin-5 [Gallus gallus];tektin-5 [Meleagris gallopavo]	GO:0060271;GO:0060294;GO:0015630;GO:0036126;GO:0031514	cilium assembly;cilium movement involved in cell motility;microtubule cytoskeleton;sperm flagellum;motile cilium	K18632	TEKT5	http://www.genome.jp/dbget-bin/www_bget?ko:K18632	-	-	KOG2685	Cystoskeletal protein Tektin	sp|Q96M29|TEKT5_HUMAN	Tektin-5 OS=Homo sapiens OX=9606 GN=TEKT5 PE=1 SV=1
Gga12277	Tmem154	XP_015716826.1	transmembrane protein 154 [Coturnix japonica]	GO:0016021	integral component of membrane	-	-	-	-	-	-	-	sp|Q8C4Q9|TM154_MOUSE;sp|Q6P9G4|TM154_HUMAN	Transmembrane protein 154 OS=Mus musculus OX=10090 GN=Tmem154 PE=1 SV=1;Transmembrane protein 154 OS=Homo sapiens OX=9606 GN=TMEM154 PE=1 SV=2
Gga05256	Notum	XP_038013351.1;XP_032055316.1	palmitoleoyl-protein carboxylesterase NOTUM [Motacilla alba alba];palmitoleoyl-protein carboxylesterase NOTUM [Aythya fuligula]	GO:0090090;GO:1990697;GO:1990699	negative regulation of canonical Wnt signaling pathway;protein depalmitoleylation;palmitoleyl hydrolase activity	K19882	NOTUM	http://www.genome.jp/dbget-bin/www_bget?ko:K19882	Wnt signaling pathway	ko04310	-	-	sp|Q8R116|NOTUM_MOUSE	Palmitoleoyl-protein carboxylesterase NOTUM OS=Mus musculus OX=10090 GN=Notum PE=1 SV=2
Gga11063	Fzd3	XP_009481545.1;NP_001258869.1	PREDICTED: frizzled-3 [Pelecanus crispus];frizzled-3 precursor [Gallus gallus]	GO:0001764;GO:0030424;GO:0030425;GO:0043025;GO:0036515;GO:0033278;GO:0001736;GO:0071679;GO:1904938;GO:0016324;GO:1900118;GO:0048786;GO:0036342;GO:0045976;GO:0061549;GO:0017147;GO:0016021;GO:0032433;GO:0016328;GO:0005737;GO:0001843;GO:0002052;GO:0030165;GO:0060070;GO:0036514;GO:0042472;GO:0042813	neuron migration;axon;dendrite;neuronal cell body;serotonergic neuron axon guidance;cell proliferation in midbrain;establishment of planar polarity;commissural neuron axon guidance;planar cell polarity pathway involved in axon guidance;apical plasma membrane;negative regulation of execution phase of apoptosis;presynaptic active zone;post-anal tail morphogenesis;negative regulation of mitotic cell…	K02329	FZD3	http://www.genome.jp/dbget-bin/www_bget?ko:K02329	Signaling pathways regulating pluripotency of stem cells;Hippo signaling pathway;Wnt signaling pathway;mTOR signaling pathway;Axon guidance;Melanogenesis	ko04550,ko04390,ko04310,ko04150,ko04360,ko04916	-	-	sp|Q61086|FZD3_MOUSE	Frizzled-3 OS=Mus musculus OX=10090 GN=Fzd3 PE=1 SV=1
Gga04642	DYNLL1	NP_001232448.1	dynein light chain 1, cytoplasmic [Taeniopygia guttata]	GO:0000776;GO:0005868;GO:0072686;GO:0042326;GO:0005813;GO:0005737;GO:0007017;GO:2000582;GO:0060271;GO:0051959;GO:0045505;GO:0008180;GO:0030286;GO:0005874	kinetochore;cytoplasmic dynein complex;mitotic spindle;negative regulation of phosphorylation;centrosome;cytoplasm;microtubule-based process;obsolete positive regulation of microtubule motor activity, plus-end-directed;cilium assembly;dynein light intermediate chain binding;dynein intermediate chain binding;COP9 signalosome;dynein complex;microtubule	K10418	DYNLL	http://www.genome.jp/dbget-bin/www_bget?ko:K10418	Vasopressin-regulated water reabsorption	ko04962	KOG3430	Dynein light chain type 1	sp|P61285|DYL1_BOVIN	Dynein light chain 1, cytoplasmic OS=Bos taurus OX=9913 GN=DYNLL1 PE=1 SV=1
Gga08721	vangl2-a	XP_021232312.1;XP_015153868.1	vang-like protein 2 [Numida meleagris];vang-like protein 2 isoform X2 [Gallus gallus]	GO:0007275;GO:0005886;GO:0016021	multicellular organism development;plasma membrane;integral component of membrane	K04510	VANGL	http://www.genome.jp/dbget-bin/www_bget?ko:K04510	Wnt signaling pathway	ko04310	KOG3814	Signaling protein van gogh/strabismus	sp|Q90X64|VNG2A_XENLA	Vang-like protein 2-A OS=Xenopus laevis OX=8355 GN=vangl2-a PE=1 SV=1
Gga14325	LIPA	XP_426515.4	lysosomal acid lipase/cholesteryl ester hydrolase [Gallus gallus]	GO:0016042;GO:0016788	lipid catabolic process;hydrolase activity, acting on ester bonds	K01052	LIPA	http://www.genome.jp/dbget-bin/www_bget?ko:K01052	Lysosome;Steroid biosynthesis;Cholesterol metabolism	ko04142,ko00100,ko04979	-	-	sp|P38571|LICH_HUMAN	Lysosomal acid lipase/cholesteryl ester hydrolase OS=Homo sapiens OX=9606 GN=LIPA PE=1 SV=2
Gga06109	dlx6a	XP_015137078.1	homeobox protein DLX-6 isoform X1 [Gallus gallus]	GO:0000981;GO:0005634;GO:0003677	DNA-binding transcription factor activity, RNA polymerase II-specific;nucleus;DNA binding	K09314	DLX1_4_6	http://www.genome.jp/dbget-bin/www_bget?ko:K09314	-	-	KOG0850	Transcription factor DLX and related proteins with LIM Zn-binding and HOX domains	sp|Q98877|DLX6A_DANRE	Homeobox protein Dlx6a OS=Danio rerio OX=7955 GN=dlx6a PE=2 SV=1
Gga08960	Phlda3	XP_003642782.1	pleckstrin homology-like domain family A member 3 [Gallus gallus]	-	-	K23793	PHLDA	http://www.genome.jp/dbget-bin/www_bget?ko:K23793	-	-	-	-	sp|Q9WV95|PHLA3_MOUSE	Pleckstrin homology-like domain family A member 3 OS=Mus musculus OX=10090 GN=Phlda3 PE=1 SV=1
Gga15002	EAF2	NP_001006525.1	ELL-associated factor 2 [Gallus gallus]	GO:0006355;GO:0005654;GO:0045893;GO:0016607;GO:0032783	regulation of transcription, DNA-templated;nucleoplasm;positive regulation of transcription, DNA-templated;nuclear speck;super elongation complex	K15186	EAF	http://www.genome.jp/dbget-bin/www_bget?ko:K15186	-	-	KOG4795	Protein associated with transcriptional elongation factor ELL	sp|Q5ZHP7|EAF2_CHICK	ELL-associated factor 2 OS=Gallus gallus OX=9031 GN=EAF2 PE=2 SV=1
Gga16508	Esm1	XP_015704232.1	endothelial cell-specific molecule 1 [Coturnix japonica]	GO:0005520;GO:0001525;GO:0005576;GO:0005178;GO:0002040;GO:0005171;GO:1902204;GO:0008284	insulin-like growth factor binding;angiogenesis;extracellular region;integrin binding;sprouting angiogenesis;hepatocyte growth factor receptor binding;positive regulation of hepatocyte growth factor receptor signaling pathway;positive regulation of cell population proliferation	K25036	ESM1	http://www.genome.jp/dbget-bin/www_bget?ko:K25036	-	-	-	-	sp|Q9QYY7|ESM1_MOUSE	Endothelial cell-specific molecule 1 OS=Mus musculus OX=10090 GN=Esm1 PE=2 SV=1
Gga07503	RIMS4	XP_021272410.1;XP_010720605.2	regulating synaptic membrane exocytosis protein 4 isoform X6 [Numida meleagris];regulating synaptic membrane exocytosis protein 4 [Meleagris gallopavo]	GO:0031267;GO:0016020;GO:0006887	small GTPase binding;membrane;exocytosis	K15299	RIMS4,RIM4	http://www.genome.jp/dbget-bin/www_bget?ko:K15299	-	-	KOG2060	Rab3 effector RIM1 and related proteins, contain PDZ and C2 domains	sp|Q9H426|RIMS4_HUMAN	Regulating synaptic membrane exocytosis protein 4 OS=Homo sapiens OX=9606 GN=RIMS4 PE=1 SV=3
Gga07533	EPB42	NP_001308488.1	protein 4.2 [Gallus gallus]	GO:0003810;GO:0018149	protein-glutamine gamma-glutamyltransferase activity;peptide cross-linking	K25094	EPB42	http://www.genome.jp/dbget-bin/www_bget?ko:K25094	-	-	-	-	sp|P16452|EPB42_HUMAN	Protein 4.2 OS=Homo sapiens OX=9606 GN=EPB42 PE=1 SV=3
Gga15417	CLCA2	XP_001234330.2	calcium-activated chloride channel regulator 2 isoform X2 [Gallus gallus]	GO:0008237;GO:0006821;GO:0046872;GO:0005229	metallopeptidase activity;chloride transport;metal ion binding;intracellular calcium activated chloride channel activity	K05028	CLCA2	http://www.genome.jp/dbget-bin/www_bget?ko:K05028	Pancreatic secretion;Renin secretion	ko04972,ko04924	-	-	sp|Q9UQC9|CLCA2_HUMAN	Calcium-activated chloride channel regulator 2 OS=Homo sapiens OX=9606 GN=CLCA2 PE=1 SV=2
Gga08789	-	NP_001292080.1	protein MRP-126 [Gallus gallus]	GO:0005634;GO:0043123;GO:0050832;GO:0061844;GO:0005509;GO:0005737;GO:0031640;GO:0005615;GO:0006805;GO:0050786;GO:0048306	nucleus;positive regulation of I-kappaB kinase/NF-kappaB signaling;defense response to fungus;antimicrobial humoral immune response mediated by antimicrobial peptide;calcium ion binding;cytoplasm;killing of cells of other organism;extracellular space;xenobiotic metabolic process;RAGE receptor binding;calcium-dependent protein binding	K21128	S100A9	http://www.genome.jp/dbget-bin/www_bget?ko:K21128	IL-17 signaling pathway	ko04657	-	-	sp|P28318|M126_CHICK	Protein MRP-126 OS=Gallus gallus OX=9031 PE=2 SV=1
Gga16668	SNAPC3	XP_025057046.1;XP_009877164.1	snRNA-activating protein complex subunit 3 isoform X1 [Alligator sinensis];PREDICTED: snRNA-activating protein complex subunit 3-like, partial [Apaloderma vittatum]	GO:0005634;GO:0003677	nucleus;DNA binding	K15210	SNAPC3	http://www.genome.jp/dbget-bin/www_bget?ko:K15210	-	-	-	-	sp|Q92966|SNPC3_HUMAN;sp|Q5BK68|SNPC3_RAT	snRNA-activating protein complex subunit 3 OS=Homo sapiens OX=9606 GN=SNAPC3 PE=1 SV=1;snRNA-activating protein complex subunit 3 OS=Rattus norvegicus OX=10116 GN=Snapc3 PE=2 SV=1
Gga05146	MYH1B	KAF1515622.1;KAF1609907.1;NP_001306233.1;KAF1403838.1	Myosin-1B, partial [Eudyptes sclateri];Myosin-1B, partial [Eudyptes chrysolophus];myosin-1B [Gallus gallus];Myosin heavy chain, skeletal muscle, adult, partial [Spheniscus magellanicus]	GO:0003774;GO:0005524;GO:0032982;GO:0030016;GO:0016459;GO:0005516;GO:0051015	cytoskeletal motor activity;ATP binding;myosin filament;myofibril;myosin complex;calmodulin binding;actin filament binding	K24220	MYH1s	http://www.genome.jp/dbget-bin/www_bget?ko:K24220	-	-	-	-	sp|P02565|MYH1B_CHICK;sp|P02562|MYSS_RABIT	Myosin-1B OS=Gallus gallus OX=9031 GN=MYH1B PE=2 SV=3;Myosin heavy chain, skeletal muscle (Fragments) OS=Oryctolagus cuniculus OX=9986 PE=1 SV=2
Gga09569	Pram1	XP_004948730.2;XP_004948731.1	PML-RARA-regulated adapter molecule 1 isoform X2 [Gallus gallus];PML-RARA-regulated adapter molecule 1 isoform X1 [Gallus gallus]	-	-	K19994	PRAM1	http://www.genome.jp/dbget-bin/www_bget?ko:K19994	-	-	-	-	sp|Q6BCL1|PRAM_MOUSE	PML-RARA-regulated adapter molecule 1 OS=Mus musculus OX=10090 GN=Pram1 PE=1 SV=2
Gga04675	AIFM3	TRZ20911.1	hypothetical protein HGM15179_006092 [Zosterops borbonicus]	GO:0050660;GO:0051537;GO:0046872;GO:0016491	flavin adenine dinucleotide binding;2 iron, 2 sulfur cluster binding;metal ion binding;oxidoreductase activity	K22747	AIFM3	http://www.genome.jp/dbget-bin/www_bget?ko:K22747	-	-	KOG1336	Monodehydroascorbate/ferredoxin reductase	sp|Q96NN9|AIFM3_HUMAN	Apoptosis-inducing factor 3 OS=Homo sapiens OX=9606 GN=AIFM3 PE=1 SV=1
Gga08900	SELENBP1	XP_024999369.1	methanethiol oxidase isoform X1 [Gallus gallus]	GO:0008430;GO:0018549	selenium binding;methanethiol oxidase activity	K17285	SELENBP1	http://www.genome.jp/dbget-bin/www_bget?ko:K17285	Sulfur metabolism	ko00920	KOG0918	Selenium-binding protein	sp|Q13228|SBP1_HUMAN;sp|Q569D5|SBP1_XENTR	Methanethiol oxidase OS=Homo sapiens OX=9606 GN=SELENBP1 PE=1 SV=2;Methanethiol oxidase OS=Xenopus tropicalis OX=8364 GN=selenbp1 PE=2 SV=1
Gga10176	KCNG3	XP_003641021.1	potassium voltage-gated channel subfamily G member 3 isoform X2 [Gallus gallus]	GO:0051260;GO:0005249;GO:0008076;GO:0071805;GO:0034765;GO:0005251;GO:0005783;GO:0016021	protein homooligomerization;voltage-gated potassium channel activity;voltage-gated potassium channel complex;potassium ion transmembrane transport;regulation of ion transmembrane transport;delayed rectifier potassium channel activity;endoplasmic reticulum;integral component of membrane	K04902	KCNG3,KV6.3	http://www.genome.jp/dbget-bin/www_bget?ko:K04902	-	-	-	-	sp|Q8TAE7|KCNG3_HUMAN	Potassium voltage-gated channel subfamily G member 3 OS=Homo sapiens OX=9606 GN=KCNG3 PE=1 SV=1
Gga05646	Foxn1	XP_015151545.1;XP_015151544.1	forkhead box protein N1 isoform X2 [Gallus gallus];forkhead box protein N1 isoform X1 [Gallus gallus]	GO:0003700;GO:0043565;GO:0051798;GO:0030858;GO:0030216;GO:0001228;GO:0097536;GO:0035878;GO:1902232;GO:0097535;GO:0002360;GO:0005634;GO:0043029;GO:0048514	DNA-binding transcription factor activity;sequence-specific DNA binding;positive regulation of hair follicle development;positive regulation of epithelial cell differentiation;keratinocyte differentiation;DNA-binding transcription activator activity, RNA polymerase II-specific;thymus epithelium morphogenesis;nail development;regulation of positive thymic T cell selection;lymphoid lineage cell mig…	K09407	FOXN	http://www.genome.jp/dbget-bin/www_bget?ko:K09407	-	-	KOG2294	Transcription factor of the Forkhead/HNF3 family	sp|Q61575|FOXN1_MOUSE	Forkhead box protein N1 OS=Mus musculus OX=10090 GN=Foxn1 PE=1 SV=1
Gga03802	FAT2	XP_414584.4	protocadherin Fat 2 [Gallus gallus]	GO:0031589;GO:0005912;GO:0010631;GO:0007156;GO:0005886;GO:0016021;GO:0098609;GO:0005509	cell-substrate adhesion;adherens junction;epithelial cell migration;homophilic cell adhesion via plasma membrane adhesion molecules;plasma membrane;integral component of membrane;cell-cell adhesion;calcium ion binding	K16506	FAT1_2_3	http://www.genome.jp/dbget-bin/www_bget?ko:K16506	-	-	KOG1219	Uncharacterized conserved protein, contains laminin, cadherin and EGF domains	sp|Q9NYQ8|FAT2_HUMAN	Protocadherin Fat 2 OS=Homo sapiens OX=9606 GN=FAT2 PE=1 SV=2
Gga12023	HEPACAM	XP_015134025.1	uncharacterized protein LOC422295 isoform X1 [Gallus gallus]	GO:0016021	integral component of membrane	-	-	-	-	-	-	-	sp|Q14CZ8|HECAM_HUMAN	Hepatocyte cell adhesion molecule OS=Homo sapiens OX=9606 GN=HEPACAM PE=1 SV=1
Gga12722	LIMCH1	XP_015140951.1	LIM and calponin homology domains-containing protein 1 isoform X4 [Gallus gallus]	-	-	K24422	LIMCH1	http://www.genome.jp/dbget-bin/www_bget?ko:K24422	-	-	-	-	sp|Q9UPQ0|LIMC1_HUMAN	LIM and calponin homology domains-containing protein 1 OS=Homo sapiens OX=9606 GN=LIMCH1 PE=1 SV=4
Gga08744	-	XP_004948290.3	scale keratin-like [Gallus gallus]	GO:0005882;GO:0005200	intermediate filament;structural constituent of cytoskeleton	-	-	-	-	-	-	-	sp|P04459|KRSC_CHICK	Scale keratin OS=Gallus gallus OX=9031 PE=2 SV=3
Gga15003	Slc15a2	NP_001305957.1;XP_015145480.1;XP_004942979.1	solute carrier family 15 member 2 [Gallus gallus];solute carrier family 15 member 2 isoform X2 [Gallus gallus];solute carrier family 15 member 2 isoform X1 [Gallus gallus]	GO:0016021;GO:0015293;GO:0035673	integral component of membrane;symporter activity;oligopeptide transmembrane transporter activity	K14637	SLC15A2,PEPT2	http://www.genome.jp/dbget-bin/www_bget?ko:K14637	-	-	KOG1237	H+/oligopeptide symporter	sp|Q9ES07|S15A2_MOUSE;sp|P46029|S15A2_RABIT	Solute carrier family 15 member 2 OS=Mus musculus OX=10090 GN=Slc15a2 PE=1 SV=1;Solute carrier family 15 member 2 OS=Oryctolagus cuniculus OX=9986 GN=SLC15A2 PE=1 SV=1
Gga11181	Nxnl1	XP_423688.1;XP_004950875.1	nucleoredoxin-like protein 1 isoform X1 [Gallus gallus];nucleoredoxin-like protein 1 isoform X2 [Gallus gallus]	GO:0045494	photoreceptor cell maintenance	-	-	-	-	-	KOG2501	Thioredoxin, nucleoredoxin and related proteins	sp|Q8VC33|NXNL1_MOUSE	Nucleoredoxin-like protein 1 OS=Mus musculus OX=10090 GN=Nxnl1 PE=1 SV=1
Gga15805	TSPEAR	XP_422647.3	thrombospondin-type laminin G domain and EAR repeat-containing protein isoform X1 [Gallus gallus]	-	-	K24437	TSEAR	http://www.genome.jp/dbget-bin/www_bget?ko:K24437	-	-	-	-	sp|Q8WU66|TSEAR_HUMAN	Thrombospondin-type laminin G domain and EAR repeat-containing protein OS=Homo sapiens OX=9606 GN=TSPEAR PE=2 SV=2
Gga05325	ABCA8	XP_013034285.1;XP_004946289.1	PREDICTED: ATP-binding cassette sub-family A member 9-like [Anser cygnoides domesticus];ATP-binding cassette sub-family A member 10 [Gallus gallus]	GO:0005319;GO:0042626;GO:0005524;GO:0006869;GO:0016021;GO:0043231	lipid transporter activity;ATPase-coupled transmembrane transporter activity;ATP binding;lipid transport;integral component of membrane;intracellular membrane-bounded organelle	K05651;K05650	ABCA9;ABCA8	http://www.genome.jp/dbget-bin/www_bget?ko:K05651;http://www.genome.jp/dbget-bin/www_bget?ko:K05650	ABC transporters	ko02010	KOG0059	Lipid exporter ABCA1 and related proteins, ABC superfamily	sp|O94911|ABCA8_HUMAN	ABC-type organic anion transporter ABCA8 OS=Homo sapiens OX=9606 GN=ABCA8 PE=1 SV=4
Gga11936	FRMD7	XP_426268.4	FERM domain-containing protein 7 isoform X1 [Gallus gallus]	GO:0005856;GO:0008092;GO:0005085;GO:0016020	cytoskeleton;cytoskeletal protein binding;guanyl-nucleotide exchange factor activity;membrane	K23971	FRMD7	http://www.genome.jp/dbget-bin/www_bget?ko:K23971	-	-	KOG3531	Rho guanine nucleotide exchange factor CDEP	sp|Q6ZUT3|FRMD7_HUMAN	FERM domain-containing protein 7 OS=Homo sapiens OX=9606 GN=FRMD7 PE=1 SV=1
Gga02084	GJB6	NP_001257745.1;NP_990262.1	gap junction beta-2 protein [Gallus gallus];gap junction beta-6 protein [Gallus gallus]	GO:0007154;GO:0005243;GO:0007605;GO:0016021;GO:0005922;GO:0007267	cell communication;gap junction channel activity;sensory perception of sound;integral component of membrane;connexin complex;cell-cell signaling	K07621;K07625	GJB2,CX26;GJB6,CX30	http://www.genome.jp/dbget-bin/www_bget?ko:K07621;http://www.genome.jp/dbget-bin/www_bget?ko:K07625	-	-	-	-	sp|O93533|CXB6_CHICK	Gap junction beta-6 protein OS=Gallus gallus OX=9031 GN=GJB6 PE=2 SV=1
Gga13240	TRIM66	XP_015141969.1;XP_004941449.1	tripartite motif-containing protein 66 isoform X1 [Gallus gallus];tripartite motif-containing protein 66 isoform X3 [Gallus gallus]	-	-	K12032	TRIM66	http://www.genome.jp/dbget-bin/www_bget?ko:K12032	-	-	-	-	sp|O15016|TRI66_HUMAN	Tripartite motif-containing protein 66 OS=Homo sapiens OX=9606 GN=TRIM66 PE=1 SV=4
Gga13781	SERPINA1	XP_015143254.1	alpha-1-antitrypsin isoform X2 [Gallus gallus]	GO:0004867;GO:0005615;GO:0010951	serine-type endopeptidase inhibitor activity;extracellular space;negative regulation of endopeptidase activity	K04525	SERPINA	http://www.genome.jp/dbget-bin/www_bget?ko:K04525	-	-	-	-	sp|O00394|A1AT_CHLAE	Alpha-1-antitrypsin (Fragment) OS=Chlorocebus aethiops OX=9534 GN=SERPINA1 PE=2 SV=1
Gga00310	PDZRN4	XP_015137898.1;XP_416030.4	PDZ domain-containing RING finger protein 4 isoform X1 [Gallus gallus];PDZ domain-containing RING finger protein 4 isoform X2 [Gallus gallus]	-	-	K15682	PDZRN3_4,LNX3_4	http://www.genome.jp/dbget-bin/www_bget?ko:K15682	-	-	KOG0312	Uncharacterized conserved protein	sp|Q6ZMN7|PZRN4_HUMAN	PDZ domain-containing RING finger protein 4 OS=Homo sapiens OX=9606 GN=PDZRN4 PE=1 SV=3
Gga05241	-	XP_015150825.1	uncharacterized protein LOC417372 isoform X1 [Gallus gallus]	-	-	-	-	-	-	-	-	-	-	-
Gga03170	TUBB3	XP_036246429.1	tubulin beta-3 chain [Molothrus ater]	-	-	K07375	TUBB	http://www.genome.jp/dbget-bin/www_bget?ko:K07375	Gap junction;Phagosome	ko04540,ko04145	KOG1375	Beta tubulin	sp|Q2T9S0|TBB3_BOVIN	Tubulin beta-3 chain OS=Bos taurus OX=9913 GN=TUBB3 PE=1 SV=1
Gga02931	MLKL	XP_015134716.1	mixed lineage kinase domain-like protein [Gallus gallus]	GO:0005886;GO:0007166;GO:0004672;GO:0004706;GO:0044877;GO:0005524;GO:0070207;GO:0019901;GO:0005634;GO:0005829;GO:0007257;GO:0097527;GO:0051607;GO:0097528;GO:0030054	plasma membrane;cell surface receptor signaling pathway;protein kinase activity;JUN kinase kinase kinase activity;protein-containing complex binding;ATP binding;protein homotrimerization;protein kinase binding;nucleus;cytosol;obsolete activation of JUN kinase activity;necroptotic signaling pathway;defense response to virus;execution phase of necroptosis;cell junction	K08849	MLKL	http://www.genome.jp/dbget-bin/www_bget?ko:K08849	Necroptosis;TNF signaling pathway	ko04217,ko04668	-	-	sp|Q8NB16|MLKL_HUMAN	Mixed lineage kinase domain-like protein OS=Homo sapiens OX=9606 GN=MLKL PE=1 SV=1
Gga00032	ARF5	XP_021555108.1;XP_009901429.1	ADP-ribosylation factor 5 [Neomonachus schauinslandi];PREDICTED: ADP-ribosylation factor 5-like [Picoides pubescens]	GO:0005886;GO:0005525;GO:0005794;GO:0006886;GO:0016192;GO:0005737	plasma membrane;GTP binding;Golgi apparatus;intracellular protein transport;vesicle-mediated transport;cytoplasm	K07940	ARF5	http://www.genome.jp/dbget-bin/www_bget?ko:K07940	Endocytosis	ko04144	KOG0070	GTP-binding ADP-ribosylation factor Arf1	sp|P49702|ARF5_CHICK	ADP-ribosylation factor 5 OS=Gallus gallus OX=9031 GN=ARF5 PE=2 SV=2
Gga04796	-	BAJ53002.1	L-amino-acid oxidase [Gallus gallus]	GO:0046592;GO:0009063;GO:0001716;GO:0016491	polyamine oxidase activity;cellular amino acid catabolic process;L-amino-acid oxidase activity;oxidoreductase activity	K03334	IL4I1	http://www.genome.jp/dbget-bin/www_bget?ko:K03334	Alanine, aspartate and glutamate metabolism;Cysteine and methionine metabolism;Phenylalanine metabolism;Phenylalanine, tyrosine and tryptophan biosynthesis;Tryptophan metabolism;Tyrosine metabolism;Valine, leucine and isoleucine degradation	ko00250,ko00270,ko00360,ko00400,ko00380,ko00350,ko00280	-	-	sp|P81383|OXLA_OPHHA	L-amino-acid oxidase OS=Ophiophagus hannah OX=8665 PE=1 SV=3
Gga08370	tfap2e	XP_015153295.2;XP_417778.4	transcription factor AP-2-epsilon isoform X1 [Gallus gallus];transcription factor AP-2-epsilon isoform X2 [Gallus gallus]	GO:0003700;GO:0005634	DNA-binding transcription factor activity;nucleus	K09179	TFAP2E	http://www.genome.jp/dbget-bin/www_bget?ko:K09179	-	-	KOG3811	Transcription factor AP-2	sp|Q2T9K2|AP2E_XENLA	Transcription factor AP-2-epsilon OS=Xenopus laevis OX=8355 GN=tfap2e PE=2 SV=1
Gga06000	mas	XP_015137546.1	highly reducing polyketide synthase SAT13-like isoform X1 [Gallus gallus]	GO:0004314;GO:0006633	[acyl-carrier-protein] S-malonyltransferase activity;fatty acid biosynthetic process	-	-	-	-	-	KOG1202;KOG1394	Animal-type fatty acid synthase and related proteins;3-oxoacyl-(acyl-carrier-protein) synthase (I and II)	sp|Q02251|MCAS_MYCBO;sp|Q03132|ERYA2_SACER;sp|K3VA96|W4931_FUSPC	Mycocerosic acid synthase OS=Mycobacterium bovis (strain ATCC BAA-935 / AF2122/97) OX=233413 GN=mas PE=1 SV=2;6-deoxyerythronolide-B synthase EryA2, modules 3 and 4 OS=Saccharopolyspora erythraea OX=1836 GN=eryA PE=1 SV=3;Highly reducing polyketide synthase 40 OS=Fusarium pseudograminearum (strain CS3096) OX=1028729 GN=PKS40 PE=3 SV=1
Gga09719	PCSK4	XP_015155436.1	proprotein convertase subtilisin/kexin type 4 [Gallus gallus]	GO:0004252	serine-type endopeptidase activity	K08671	PCSK4	http://www.genome.jp/dbget-bin/www_bget?ko:K08671	-	-	-	-	sp|Q6UW60|PCSK4_HUMAN	Proprotein convertase subtilisin/kexin type 4 OS=Homo sapiens OX=9606 GN=PCSK4 PE=1 SV=2
Gga12166	Rbm46	XP_004940952.1	probable RNA-binding protein 46 [Gallus gallus]	GO:0003723	RNA binding	K25082	RBM46	http://www.genome.jp/dbget-bin/www_bget?ko:K25082	-	-	KOG0117	Heterogeneous nuclear ribonucleoprotein R (RRM superfamily)	sp|P86049|RBM46_MOUSE	Probable RNA-binding protein 46 OS=Mus musculus OX=10090 GN=Rbm46 PE=1 SV=1
Gga05077	LHX3	NP_001025506.1;POI26347.1	LIM/homeobox protein Lhx3 [Gallus gallus];hypothetical protein CIB84_009902, partial [Bambusicola thoracicus]	GO:0046872;GO:0000977;GO:0006357;GO:0021521;GO:0005634;GO:0008045;GO:0003677;GO:0043066;GO:0021983;GO:0000978;GO:0021526;GO:0048839;GO:0001085;GO:0021520;GO:0021527;GO:0000981;GO:0001228;GO:0030182;GO:0005667	metal ion binding;RNA polymerase II transcription regulatory region sequence-specific DNA binding;regulation of transcription by RNA polymerase II;ventral spinal cord interneuron specification;nucleus;motor neuron axon guidance;DNA binding;negative regulation of apoptotic process;pituitary gland development;RNA polymerase II cis-regulatory region sequence-specific DNA binding;medial motor column …	K09374	LHX3_4	http://www.genome.jp/dbget-bin/www_bget?ko:K09374	-	-	KOG0490	Transcription factor, contains HOX domain	sp|P53412|LHX3_CHICK	LIM/homeobox protein Lhx3 OS=Gallus gallus OX=9031 GN=LHX3 PE=2 SV=1
Gga07241	ADCY8	XP_004940099.1;XP_418437.2	adenylate cyclase type 8 isoform X2 [Gallus gallus];adenylate cyclase type 8 isoform X1 [Gallus gallus]	GO:0031915;GO:0016021;GO:1900273;GO:0004016;GO:0150076;GO:0035556;GO:0071315;GO:0035774;GO:0006171;GO:0005887;GO:0098686;GO:0008294;GO:0046872;GO:0098978;GO:0099056;GO:0030424;GO:0098685;GO:0030425;GO:0005524;GO:0007616;GO:0007626;GO:0010255;GO:0016324;GO:0051480;GO:0048786;GO:0032793;GO:0016323;GO:0005886;GO:0060076;GO:0007189;GO:1900454;GO:0080135;GO:0014069;GO:0032809	positive regulation of synaptic plasticity;integral component of membrane;positive regulation of long-term synaptic potentiation;adenylate cyclase activity;neuroinflammatory response;intracellular signal transduction;cellular response to morphine;positive regulation of insulin secretion involved in cellular response to glucose stimulus;cAMP biosynthetic process;integral component of plasma membra…	K08048	ADCY8	http://www.genome.jp/dbget-bin/www_bget?ko:K08048	Oocyte meiosis;Gap junction;Apelin signaling pathway;Calcium signaling pathway;Phospholipase D signaling pathway;Rap1 signaling pathway;cAMP signaling pathway;cGMP-PKG signaling pathway;Purine metabolism;Longevity regulating pathway;Longevity regulating pathway - multiple species;Adrenergic signaling in cardiomyocytes;Vascular smooth muscle contraction;Bile secretion;Gastric acid secretion;Pancre…	ko04114,ko04540,ko04371,ko04020,ko04072,ko04015,ko04024,ko04022,ko00230,ko04211,ko04213,ko04261,ko04270,ko04976,ko04971,ko04972,ko04970,ko04925,ko04927,ko04915,ko04912,ko04935,ko04911,ko04916,ko04913,ko04921,ko04928,ko04914,ko04923,ko04926,ko04918,ko04713,ko04714,ko04062,ko04611,ko04725,ko04727,ko04724,ko04720,ko04723,ko04750,ko04742	-	-	sp|P40145|ADCY8_HUMAN	Adenylate cyclase type 8 OS=Homo sapiens OX=9606 GN=ADCY8 PE=1 SV=1
Gga06110	DLX5	NP_989490.1	homeobox protein DLX-5 [Gallus gallus]	GO:0003677;GO:0005737;GO:0090263;GO:1901522;GO:0097376;GO:0048646;GO:0000978;GO:0030154;GO:0042472;GO:0071837;GO:0010628;GO:0006357;GO:0021889;GO:0005634;GO:0060166;GO:0000981;GO:0001228;GO:0030855;GO:0060325;GO:0001649;GO:0050679;GO:0060021;GO:0001958;GO:0030509;GO:0000785;GO:0030326;GO:0008283	DNA binding;cytoplasm;positive regulation of canonical Wnt signaling pathway;positive regulation of transcription from RNA polymerase II promoter involved in cellular response to chemical stimulus;interneuron axon guidance;anatomical structure formation involved in morphogenesis;RNA polymerase II cis-regulatory region sequence-specific DNA binding;cell differentiation;inner ear morphogenesis;HMG …	K18489	DLX5	http://www.genome.jp/dbget-bin/www_bget?ko:K18489	Signaling pathways regulating pluripotency of stem cells	ko04550	KOG0850	Transcription factor DLX and related proteins with LIM Zn-binding and HOX domains	sp|P50577|DLX5_CHICK	Homeobox protein DLX-5 OS=Gallus gallus OX=9031 GN=DLX5 PE=2 SV=1
Gga11492	hoxc11a	XP_021238157.1	homeobox protein Hox-C11 [Numida meleagris]	GO:0005634;GO:0003677;GO:0000981	nucleus;DNA binding;DNA-binding transcription factor activity, RNA polymerase II-specific	K09296	HOX_11	http://www.genome.jp/dbget-bin/www_bget?ko:K09296	-	-	-	-	sp|Q58EL0|HXCBA_DANRE	Homeobox protein Hox-C11a OS=Danio rerio OX=7955 GN=hoxc11a PE=2 SV=1
Gga10404	FRMD6	XP_031408293.1;XP_419603.4	FERM domain-containing protein 1 isoform X2 [Meleagris gallopavo];FERM domain-containing protein 1 isoform X2 [Gallus gallus]	GO:0016020;GO:0031032;GO:0005856	membrane;actomyosin structure organization;cytoskeleton	K16821	FRMD1	http://www.genome.jp/dbget-bin/www_bget?ko:K16821	Hippo signaling pathway;Hippo signaling pathway - multiple species	ko04390,ko04392	-	-	sp|Q96NE9|FRMD6_HUMAN	FERM domain-containing protein 6 OS=Homo sapiens OX=9606 GN=FRMD6 PE=1 SV=1
Gga07163	DCSTAMP	XP_025003864.1	dendritic cell-specific transmembrane protein [Gallus gallus]	GO:0071356;GO:0010008;GO:0036006;GO:0016021;GO:0009986;GO:0030308;GO:0030176;GO:0045780;GO:0034241;GO:0072675;GO:0045657;GO:0043011;GO:0071353;GO:0061025	cellular response to tumor necrosis factor;endosome membrane;cellular response to macrophage colony-stimulating factor stimulus;integral component of membrane;cell surface;negative regulation of cell growth;integral component of endoplasmic reticulum membrane;positive regulation of bone resorption;positive regulation of macrophage fusion;osteoclast fusion;positive regulation of monocyte different…	-	-	-	-	-	-	-	sp|Q9H295|DCSTP_HUMAN	Dendritic cell-specific transmembrane protein OS=Homo sapiens OX=9606 GN=DCSTAMP PE=1 SV=1
Gga05408	WFIKKN2	XP_420100.2	WAP, Kazal, immunoglobulin, Kunitz and NTR domain-containing protein 2 [Gallus gallus]	GO:0050431;GO:0048019;GO:0001501;GO:0060021;GO:0005615;GO:0005576;GO:0048747;GO:0030512;GO:0007179;GO:0004867;GO:0008191;GO:0032091;GO:0004857;GO:0043392	transforming growth factor beta binding;receptor antagonist activity;skeletal system development;roof of mouth development;extracellular space;extracellular region;muscle cell development;negative regulation of transforming growth factor beta receptor signaling pathway;transforming growth factor beta receptor signaling pathway;serine-type endopeptidase inhibitor activity;metalloendopeptidase inhi…	K23621	WFIKKN	http://www.genome.jp/dbget-bin/www_bget?ko:K23621	-	-	KOG4597	Serine proteinase inhibitor (KU family) with thrombospondin repeats	sp|Q8TEU8|WFKN2_HUMAN	WAP, Kazal, immunoglobulin, Kunitz and NTR domain-containing protein 2 OS=Homo sapiens OX=9606 GN=WFIKKN2 PE=1 SV=1
Gga13803	Pkdcc	XP_421361.3	extracellular tyrosine-protein kinase PKDCC [Gallus gallus]	GO:0016021;GO:0005524;GO:0004715	integral component of membrane;ATP binding;non-membrane spanning protein tyrosine kinase activity	K17548	PKDCC	http://www.genome.jp/dbget-bin/www_bget?ko:K17548	-	-	-	-	sp|Q5RJI4|PKDCC_MOUSE	Extracellular tyrosine-protein kinase PKDCC OS=Mus musculus OX=10090 GN=Pkdcc PE=1 SV=2
Gga14994	INHBB	XP_005244302.2;XP_015145274.1	inhibin beta B chain, partial [Falco peregrinus];inhibin beta B chain isoform X1 [Gallus gallus]	GO:0005125;GO:0005179;GO:0032869;GO:2001235;GO:0009267;GO:0071944;GO:0032924;GO:0045444;GO:0060395;GO:0042803;GO:0046676;GO:0046881;GO:0046882;GO:0008083;GO:0005576;GO:0048599;GO:0005615;GO:0010862;GO:0009611;GO:1900164;GO:0048471;GO:0044320;GO:0060279;GO:0032686	cytokine activity;hormone activity;cellular response to insulin stimulus;positive regulation of apoptotic signaling pathway;cellular response to starvation;cell periphery;activin receptor signaling pathway;fat cell differentiation;SMAD protein signal transduction;protein homodimerization activity;negative regulation of insulin secretion;positive regulation of follicle-stimulating hormone secretio…	K22687	INHBB	http://www.genome.jp/dbget-bin/www_bget?ko:K22687	Signaling pathways regulating pluripotency of stem cells;TGF-beta signaling pathway;Cytokine-cytokine receptor interaction	ko04550,ko04350,ko04060	KOG3900	Transforming growth factor beta, bone morphogenetic protein and related proteins	sp|P27093|INHBB_CHICK	Inhibin beta B chain OS=Gallus gallus OX=9031 GN=INHBB PE=2 SV=2
Gga01197	F5	XP_015152107.1;XP_001231901.4	coagulation factor V isoform X2 [Gallus gallus];coagulation factor V isoform X1 [Gallus gallus]	GO:0016491;GO:0005615;GO:0008015;GO:0007596;GO:0005507;GO:0031091;GO:0016021	oxidoreductase activity;extracellular space;blood circulation;blood coagulation;copper ion binding;platelet alpha granule;integral component of membrane	K03902	F5	http://www.genome.jp/dbget-bin/www_bget?ko:K03902	Complement and coagulation cascades	ko04610	-	-	sp|Q593B6|FA5_PSETE	Coagulation factor V OS=Pseudonaja textilis OX=8673 GN=F5 PE=1 SV=1
Gga10633	DCBLD1	XP_015139974.1	discoidin, CUB and LCCL domain-containing protein 1 isoform X2 [Gallus gallus]	GO:0016021	integral component of membrane	K24794	DCBLD	http://www.genome.jp/dbget-bin/www_bget?ko:K24794	-	-	-	-	sp|Q8N8Z6|DCBD1_HUMAN	Discoidin, CUB and LCCL domain-containing protein 1 OS=Homo sapiens OX=9606 GN=DCBLD1 PE=1 SV=2
Gga11865	DGKD	XP_015133851.1;XP_015133850.1	diacylglycerol kinase delta isoform X2 [Gallus gallus];diacylglycerol kinase delta isoform X1 [Gallus gallus]	GO:0035556;GO:0004143;GO:0003951;GO:0046872;GO:0007205;GO:0046486;GO:0005524	intracellular signal transduction;diacylglycerol kinase activity;NAD+ kinase activity;metal ion binding;protein kinase C-activating G protein-coupled receptor signaling pathway;glycerolipid metabolic process;ATP binding	K00901	dgkA,DGK	http://www.genome.jp/dbget-bin/www_bget?ko:K00901	Phosphatidylinositol signaling system;Phospholipase D signaling pathway;Glycerolipid metabolism;Glycerophospholipid metabolism;Axon regeneration	ko04070,ko04072,ko00561,ko00564,ko04361	KOG1170	Diacylglycerol kinase	sp|Q16760|DGKD_HUMAN	Diacylglycerol kinase delta OS=Homo sapiens OX=9606 GN=DGKD PE=1 SV=4
Gga15038	Marco	CAB95834.1	putative scavenger receptor MARCO [Gallus gallus]	GO:0005044;GO:0016021	scavenger receptor activity;integral component of membrane	K13884	MARCO	http://www.genome.jp/dbget-bin/www_bget?ko:K13884	Phagosome	ko04145	-	-	sp|Q60754|MARCO_MOUSE	Macrophage receptor MARCO OS=Mus musculus OX=10090 GN=Marco PE=1 SV=1
Gga13464	RIHB	XP_021257035.1;XP_015142525.1	midkine isoform X1 [Numida meleagris];midkine isoform X1 [Gallus gallus]	GO:0042246;GO:0030421;GO:0048477;GO:0045893;GO:0008201;GO:1904996;GO:0106091;GO:0009986;GO:0005604;GO:0050795;GO:0046850;GO:0021681;GO:2000347;GO:0030154;GO:1905653;GO:0002232;GO:0090023;GO:0007614;GO:0030279;GO:0021542;GO:1900026;GO:0001662;GO:0010996;GO:0045582;GO:0032330;GO:1904036;GO:0106016;GO:0106015;GO:2000179;GO:0009611;GO:0010667;GO:0035374;GO:0007275;GO:0002286;GO:1905564;GO:0007162;GO:…	tissue regeneration;defecation;oogenesis;positive regulation of transcription, DNA-templated;heparin binding;positive regulation of leukocyte adhesion to vascular endothelial cell;glial cell projection elongation;cell surface;basement membrane;regulation of behavior;regulation of bone remodeling;cerebellar granular layer development;positive regulation of hepatocyte proliferation;cell differentia…	K06828	MDK	http://www.genome.jp/dbget-bin/www_bget?ko:K06828	-	-	-	-	sp|P24052|MK_CHICK	Midkine OS=Gallus gallus OX=9031 GN=RIHB PE=1 SV=1
Gga02126	MMP3	NP_001265018.1	stromelysin-1 precursor [Gallus gallus]	GO:0004222;GO:0030574;GO:0008270;GO:0031012;GO:0030198	metalloendopeptidase activity;collagen catabolic process;zinc ion binding;extracellular matrix;extracellular matrix organization	K01394	MMP3	http://www.genome.jp/dbget-bin/www_bget?ko:K01394	TNF signaling pathway;IL-17 signaling pathway	ko04668,ko04657	-	-	sp|P08254|MMP3_HUMAN;sp|P09238|MMP10_HUMAN	Stromelysin-1 OS=Homo sapiens OX=9606 GN=MMP3 PE=1 SV=2;Stromelysin-2 OS=Homo sapiens OX=9606 GN=MMP10 PE=1 SV=1
Gga00197	GPR22	XP_001231998.1	probable G-protein coupled receptor 22 isoform X2 [Gallus gallus]	GO:0042277;GO:0016021;GO:0007186;GO:0004930;GO:0005887	peptide binding;integral component of membrane;G protein-coupled receptor signaling pathway;G protein-coupled receptor activity;integral component of plasma membrane	K04319	GPR22	http://www.genome.jp/dbget-bin/www_bget?ko:K04319	-	-	-	-	sp|Q99680|GPR22_HUMAN	G-protein coupled receptor 22 OS=Homo sapiens OX=9606 GN=GPR22 PE=2 SV=2
Gga07075	ATP6V0D2	KFO10200.1;NP_001008455.1	V-type proton ATPase subunit d 2 [Balearica regulorum gibbericeps];V-type proton ATPase subunit d 2 [Gallus gallus]	GO:0007034;GO:0015078;GO:0033181;GO:0005769;GO:0046961;GO:0033179;GO:0016324;GO:0016471;GO:0005765;GO:0007035	vacuolar transport;proton transmembrane transporter activity;plasma membrane proton-transporting V-type ATPase complex;early endosome;proton-transporting ATPase activity, rotational mechanism;proton-transporting V-type ATPase, V0 domain;apical plasma membrane;vacuolar proton-transporting V-type ATPase complex;lysosomal membrane;vacuolar acidification	K02146	ATPeV0D,ATP6D	http://www.genome.jp/dbget-bin/www_bget?ko:K02146	Lysosome;Phagosome;Oxidative phosphorylation;Collecting duct acid secretion;Synaptic vesicle cycle	ko04142,ko04145,ko00190,ko04966,ko04721	KOG2957	Vacuolar H+-ATPase V0 sector, subunit d	sp|Q5ZHL0|VA0D2_CHICK	V-type proton ATPase subunit d 2 OS=Gallus gallus OX=9031 GN=ATP6V0D2 PE=2 SV=1
Gga03159	Cpne7	XP_021264491.1;XP_414211.4;KAG0117246.1	copine-7 isoform X4 [Numida meleagris];copine-7 [Gallus gallus];hypothetical protein IHE44_002892 [Lamprotornis superbus]	-	-	K24525	CPNE4_6_7	http://www.genome.jp/dbget-bin/www_bget?ko:K24525	-	-	KOG1327	Copine	sp|H1UBN0|CPNE7_RAT	Copine-7 OS=Rattus norvegicus OX=10116 GN=Cpne7 PE=1 SV=1
Gga01114	Kel	XP_015149602.1	kell blood group glycoprotein isoform X5 [Gallus gallus]	-	-	K06577	KEL,CD238	http://www.genome.jp/dbget-bin/www_bget?ko:K06577	-	-	KOG3624	M13 family peptidase	sp|Q9EQF2|KELL_MOUSE	Kell blood group glycoprotein homolog OS=Mus musculus OX=10090 GN=Kel PE=1 SV=1
Gga06986	CRH	NP_001116503.1	corticoliberin precursor [Gallus gallus]	GO:0017045;GO:0005615;GO:0051464;GO:0005576;GO:2000294;GO:0001659;GO:0045202;GO:0001963;GO:2000854;GO:0070093;GO:0035641;GO:0030325;GO:0030324;GO:2000852;GO:0004601;GO:0072592;GO:0071625;GO:0005179;GO:0006704;GO:2000310;GO:2000985;GO:0051353;GO:0005737;GO:0032099;GO:2000379;GO:0032811;GO:0006954;GO:0051461	corticotropin-releasing hormone activity;extracellular space;positive regulation of cortisol secretion;extracellular region;positive regulation of defecation;temperature homeostasis;synapse;synaptic transmission, dopaminergic;positive regulation of corticosterone secretion;negative regulation of glucagon secretion;locomotory exploration behavior;adrenal gland development;lung development;regulati…	K05256	CRH	http://www.genome.jp/dbget-bin/www_bget?ko:K05256	cAMP signaling pathway;Neuroactive ligand-receptor interaction;Long-term depression	ko04024,ko04080,ko04730	-	-	sp|P06296|CRF_PIG	Corticoliberin OS=Sus scrofa OX=9823 GN=CRH PE=1 SV=3
Gga05052	Fam163b	XP_003642337.1	protein FAM163B [Gallus gallus]	GO:0016021	integral component of membrane	-	-	-	-	-	-	-	sp|Q8BUM6|F163B_MOUSE	Protein FAM163B OS=Mus musculus OX=10090 GN=Fam163b PE=1 SV=1
Gga01350	CHODL	XP_004938415.1;XP_001231435.1;XP_416682.2	chondrolectin isoform X5 [Gallus gallus];chondrolectin isoform X4 [Gallus gallus];chondrolectin isoform X1 [Gallus gallus]	GO:0050772;GO:0048471;GO:0005829;GO:0005813;GO:0005737;GO:0016021	positive regulation of axonogenesis;perinuclear region of cytoplasm;cytosol;centrosome;cytoplasm;integral component of membrane	K10078	CHODL	http://www.genome.jp/dbget-bin/www_bget?ko:K10078	-	-	-	-	sp|Q9H9P2|CHODL_HUMAN	Chondrolectin OS=Homo sapiens OX=9606 GN=CHODL PE=1 SV=2
Gga15928	ATP13A4	NP_001026485.1;XP_025009130.1	probable cation-transporting ATPase 13A4 [Gallus gallus];probable cation-transporting ATPase 13A4 isoform X1 [Gallus gallus]	GO:0016021;GO:0006874;GO:0046872;GO:0005524;GO:0019829	integral component of membrane;cellular calcium ion homeostasis;metal ion binding;ATP binding;ATPase-coupled cation transmembrane transporter activity	K14951	ATP13A3_4_5	http://www.genome.jp/dbget-bin/www_bget?ko:K14951	-	-	KOG0208	Cation transport ATPase	sp|Q5ZKB7|AT134_CHICK	Probable cation-transporting ATPase 13A4 OS=Gallus gallus OX=9031 GN=ATP13A4 PE=2 SV=1
Gga08182	IL1B	XP_015152955.1	interleukin-1 beta isoform X1 [Gallus gallus]	GO:0006955;GO:0002269;GO:0005829;GO:0019221;GO:0001660;GO:0010628;GO:0005125;GO:0070417;GO:0050729;GO:0002224;GO:0006954;GO:0043400;GO:0002437;GO:0005615;GO:0032497;GO:0006953;GO:0019953;GO:0009615;GO:0032602;GO:0051781;GO:0005149;GO:0071222;GO:0002232	immune response;leukocyte activation involved in inflammatory response;cytosol;cytokine-mediated signaling pathway;fever generation;positive regulation of gene expression;cytokine activity;cellular response to cold;positive regulation of inflammatory response;toll-like receptor signaling pathway;inflammatory response;cortisol secretion;inflammatory response to antigenic stimulus;extracellular spa…	K04519	IL1B	http://www.genome.jp/dbget-bin/www_bget?ko:K04519	Necroptosis;MAPK signaling pathway;NF-kappa B signaling pathway;TNF signaling pathway;Cytokine-cytokine receptor interaction;Osteoclast differentiation;C-type lectin receptor signaling pathway;Cytosolic DNA-sensing pathway;Hematopoietic cell lineage;IL-17 signaling pathway;NOD-like receptor signaling pathway;Th17 cell differentiation;Toll-like receptor signaling pathway;Inflammatory mediator regu…	ko04217,ko04010,ko04064,ko04668,ko04060,ko04380,ko04625,ko04623,ko04640,ko04657,ko04621,ko04659,ko04620,ko04750	-	-	sp|Q9WVG1|IL1B_CAVPO	Interleukin-1 beta OS=Cavia porcellus OX=10141 GN=IL1B PE=2 SV=1
Gga17221	Mfap4	KAF1604767.1;XP_014818242.1	Microfibril-associated glycoprotein 4, partial [Eudyptes pachyrhynchus];PREDICTED: microfibril-associated glycoprotein 4-like [Calidris pugnax]	-	-	K25409	MFAP4	http://www.genome.jp/dbget-bin/www_bget?ko:K25409	-	-	-	-	sp|Q9D1H9|MFAP4_MOUSE;sp|P55083|MFAP4_HUMAN	Microfibril-associated glycoprotein 4 OS=Mus musculus OX=10090 GN=Mfap4 PE=1 SV=1;Microfibril-associated glycoprotein 4 OS=Homo sapiens OX=9606 GN=MFAP4 PE=1 SV=2
Gga14433	SLC2A9	XP_426528.4	solute carrier family 2, facilitated glucose transporter member 5 [Gallus gallus]	GO:0022857;GO:0016021	transmembrane transporter activity;integral component of membrane	K08146	SLC2A9,GLUT9	http://www.genome.jp/dbget-bin/www_bget?ko:K08146	-	-	-	-	sp|Q9NRM0|GTR9_HUMAN	Solute carrier family 2, facilitated glucose transporter member 9 OS=Homo sapiens OX=9606 GN=SLC2A9 PE=1 SV=2
Gga16950	FAM71C	XP_025000721.1	uncharacterized protein LOC101749525 isoform X1 [Gallus gallus]	-	-	-	-	-	-	-	-	-	sp|Q4R323|FA71C_MACFA	Protein FAM71C OS=Macaca fascicularis OX=9541 GN=FAM71C PE=2 SV=1
Gga12032	-	XP_025005729.1;POI32855.1	SLAIN motif-containing protein-like [Gallus gallus];hypothetical protein CIB84_003393 [Bambusicola thoracicus]	-	-	K16580	SLAIN1_2	http://www.genome.jp/dbget-bin/www_bget?ko:K16580	-	-	-	-	sp|Q5XG16|SLAIL_XENLA;sp|Q0VA20|SLAIL_XENTR	SLAIN motif-containing protein-like OS=Xenopus laevis OX=8355 PE=2 SV=1;SLAIN motif-containing protein-like OS=Xenopus tropicalis OX=8364 PE=2 SV=2
Gga00365	GRIP1	XP_021240780.1;XP_015138305.1	glutamate receptor-interacting protein 1 isoform X5 [Numida meleagris];glutamate receptor-interacting protein 1 isoform X12 [Gallus gallus]	GO:0016358;GO:0008022;GO:0099003;GO:0005886;GO:0045121;GO:0030159;GO:0043005;GO:0035259;GO:0098978;GO:0098887	dendrite development;protein C-terminus binding;vesicle-mediated transport in synapse;plasma membrane;membrane raft;signaling receptor complex adaptor activity;neuron projection;glucocorticoid receptor binding;glutamatergic synapse;neurotransmitter receptor transport, endosome to postsynaptic membrane	K20251	GRIP	http://www.genome.jp/dbget-bin/www_bget?ko:K20251	-	-	-	-	sp|Q9Y3R0|GRIP1_HUMAN	Glutamate receptor-interacting protein 1 OS=Homo sapiens OX=9606 GN=GRIP1 PE=1 SV=3
Gga14333	Slc16a12	XP_004942200.1;XP_015143898.1	monocarboxylate transporter 12 isoform X1 [Gallus gallus];monocarboxylate transporter 12 isoform X2 [Gallus gallus]	GO:0016323;GO:0005308;GO:0022857;GO:0008028;GO:0016021;GO:0015718;GO:0005887	basolateral plasma membrane;creatine transmembrane transporter activity;transmembrane transporter activity;monocarboxylic acid transmembrane transporter activity;integral component of membrane;monocarboxylic acid transport;integral component of plasma membrane	K11810	SLC16A12	http://www.genome.jp/dbget-bin/www_bget?ko:K11810	-	-	-	-	sp|D4A734|MOT12_RAT;sp|Q6ZSM3|MOT12_HUMAN	Monocarboxylate transporter 12 OS=Rattus norvegicus OX=10116 GN=Slc16a12 PE=2 SV=1;Monocarboxylate transporter 12 OS=Homo sapiens OX=9606 GN=SLC16A12 PE=1 SV=3
Gga03906	shroom1	XP_003210545.2	protein Shroom1 isoform X2 [Meleagris gallopavo]	GO:0005874;GO:0051015;GO:0005737	microtubule;actin filament binding;cytoplasm	K18625	SHROOM	http://www.genome.jp/dbget-bin/www_bget?ko:K18625	-	-	-	-	sp|Q01613|SHRM1_XENLA	Protein Shroom1 OS=Xenopus laevis OX=8355 GN=shroom1 PE=1 SV=1
Gga15975	NMUR1	NP_001305365.1	neuromedin-U receptor 1 [Gallus gallus]	GO:0016021;GO:0001607;GO:0007200;GO:0005886;GO:0006821;GO:0048016;GO:0007202;GO:0042924;GO:0019722;GO:0006939;GO:0006816	integral component of membrane;neuromedin U receptor activity;phospholipase C-activating G protein-coupled receptor signaling pathway;plasma membrane;chloride transport;inositol phosphate-mediated signaling;activation of phospholipase C activity;neuromedin U binding;calcium-mediated signaling;smooth muscle contraction;calcium ion transport	K05052	NMUR1	http://www.genome.jp/dbget-bin/www_bget?ko:K05052	Neuroactive ligand-receptor interaction	ko04080	KOG3656	FOG: 7 transmembrane receptor	sp|Q9HB89|NMUR1_HUMAN	Neuromedin-U receptor 1 OS=Homo sapiens OX=9606 GN=NMUR1 PE=2 SV=1
Gga10591	Leg1	XP_419749.5	protein LEG1 homolog [Gallus gallus]	GO:0005576	extracellular region	K25384	LEG1	http://www.genome.jp/dbget-bin/www_bget?ko:K25384	-	-	-	-	sp|Q8C6C9|LEG1H_MOUSE	Protein LEG1 homolog OS=Mus musculus OX=10090 GN=Leg1 PE=2 SV=2
Gga12757	PCDH7	XP_025005552.1;XP_015141175.2	protocadherin-7 isoform X2 [Gallus gallus];protocadherin-7 isoform X1 [Gallus gallus]	-	-	K16498	PCDHD1	http://www.genome.jp/dbget-bin/www_bget?ko:K16498	-	-	-	-	sp|O60245|PCDH7_HUMAN	Protocadherin-7 OS=Homo sapiens OX=9606 GN=PCDH7 PE=1 SV=2
Gga03488	SFRP5	XP_031462543.1	secreted frizzled-related protein 5-like [Phasianus colchicus]	-	-	K23599	SZL	http://www.genome.jp/dbget-bin/www_bget?ko:K23599	-	-	-	-	sp|Q9XSC1|SFRP5_BOVIN	Secreted frizzled-related protein 5 OS=Bos taurus OX=9913 GN=SFRP5 PE=2 SV=1
Gga03988	CYP2W1	XP_414762.3	cytochrome P450 2W1 isoform X1 [Gallus gallus]	GO:0001972;GO:0034653;GO:0006805;GO:0020037;GO:0006644;GO:0006082;GO:0046222;GO:0042738;GO:0005737;GO:0009986;GO:0016021;GO:1904768;GO:0043231;GO:0005788;GO:0016712;GO:0005506;GO:0016705;GO:0004497;GO:0008395;GO:0008401;GO:0005503	retinoic acid binding;retinoic acid catabolic process;xenobiotic metabolic process;heme binding;phospholipid metabolic process;organic acid metabolic process;aflatoxin metabolic process;xenobiotic catabolic process;cytoplasm;cell surface;integral component of membrane;all-trans-retinol binding;intracellular membrane-bounded organelle;endoplasmic reticulum lumen;oxidoreductase activity, acting on …	K07423	CYP2W1	http://www.genome.jp/dbget-bin/www_bget?ko:K07423	Retinol metabolism	ko00830	-	-	sp|Q8TAV3|CP2W1_HUMAN	Cytochrome P450 2W1 OS=Homo sapiens OX=9606 GN=CYP2W1 PE=1 SV=2
Gga00681	ELFN2	XP_004937804.1	protein phosphatase 1 regulatory subunit 29 [Gallus gallus]	GO:0010923;GO:0005615;GO:0031012;GO:0016021	negative regulation of phosphatase activity;extracellular space;extracellular matrix;integral component of membrane	K17568	ELFN2	http://www.genome.jp/dbget-bin/www_bget?ko:K17568	-	-	-	-	sp|Q5R3F8|PPR29_HUMAN	Protein phosphatase 1 regulatory subunit 29 OS=Homo sapiens OX=9606 GN=ELFN2 PE=1 SV=1
Gga14374	DNTT	XP_015722769.1	DNA nucleotidylexotransferase isoform X1 [Coturnix japonica]	GO:0006304;GO:0003912;GO:0003887;GO:0046872;GO:0006259;GO:0005634;GO:0003677	DNA modification;DNA nucleotidylexotransferase activity;DNA-directed DNA polymerase activity;metal ion binding;DNA metabolic process;nucleus;DNA binding	K00977	DNTT	http://www.genome.jp/dbget-bin/www_bget?ko:K00977	Non-homologous end-joining;Hematopoietic cell lineage	ko03450,ko04640	KOG2534	DNA polymerase IV (family X)	sp|P36195|TDT_CHICK	DNA nucleotidylexotransferase OS=Gallus gallus OX=9031 GN=DNTT PE=2 SV=1
Gga15198	-	XP_430147.2	tumor necrosis factor ligand superfamily member 4 [Gallus gallus]	GO:0005125;GO:0016021	cytokine activity;integral component of membrane	K05469	TNFSF4,OX40L,CD252	http://www.genome.jp/dbget-bin/www_bget?ko:K05469	Cytokine-cytokine receptor interaction	ko04060	-	-	-	-
Gga04181	SDR42E2	XP_015150041.1	putative short-chain dehydrogenase/reductase family 42E member 2 [Gallus gallus]	GO:0003854;GO:0006694	3-beta-hydroxy-delta5-steroid dehydrogenase activity;steroid biosynthetic process	-	-	-	-	-	KOG1430	C-3 sterol dehydrogenase/3-beta-hydroxysteroid dehydrogenase and related dehydrogenases	sp|A6NKP2|D42E2_HUMAN	Putative short-chain dehydrogenase/reductase family 42E member 2 OS=Homo sapiens OX=9606 GN=SDR42E2 PE=3 SV=3
Gga07617	SNPH	XP_015151927.1;XP_003643281.3;XP_015151924.1;XP_015151926.1	syntaphilin isoform X4 [Gallus gallus];syntaphilin isoform X5 [Gallus gallus];syntaphilin isoform X1 [Gallus gallus];syntaphilin isoform X2 [Gallus gallus]	GO:0008017;GO:0005881;GO:0005739;GO:0016021;GO:0017075;GO:0030182	microtubule binding;cytoplasmic microtubule;mitochondrion;integral component of membrane;syntaxin-1 binding;neuron differentiation	-	-	-	-	-	-	-	sp|O15079|SNPH_HUMAN	Syntaphilin OS=Homo sapiens OX=9606 GN=SNPH PE=1 SV=2
Gga13211	RASSF10	XP_015141908.1	ras association domain-containing protein 10 [Gallus gallus]	GO:2000179;GO:0007165;GO:0050769	positive regulation of neural precursor cell proliferation;signal transduction;positive regulation of neurogenesis	K09856	RASSF9_10	http://www.genome.jp/dbget-bin/www_bget?ko:K09856	-	-	-	-	sp|A6NK89|RASFA_HUMAN	Ras association domain-containing protein 10 OS=Homo sapiens OX=9606 GN=RASSF10 PE=1 SV=3
Gga00153	HGF	OXB76632.1;XP_015156386.1;NP_001025541.2	hypothetical protein H355_010496 [Colinus virginianus];hepatocyte growth factor isoform X1 [Gallus gallus];hepatocyte growth factor precursor [Gallus gallus]	GO:0008083;GO:0005615;GO:0010628;GO:0001934;GO:1902724;GO:0004252;GO:0010629;GO:1902725	growth factor activity;extracellular space;positive regulation of gene expression;positive regulation of protein phosphorylation;positive regulation of skeletal muscle satellite cell proliferation;serine-type endopeptidase activity;negative regulation of gene expression;negative regulation of satellite cell differentiation	K05460	HGF	http://www.genome.jp/dbget-bin/www_bget?ko:K05460	Focal adhesion;Calcium signaling pathway;MAPK signaling pathway;PI3K-Akt signaling pathway;Rap1 signaling pathway;Ras signaling pathway	ko04510,ko04020,ko04010,ko04151,ko04015,ko04014	-	-	sp|Q867B7|HGF_CANLF	Hepatocyte growth factor OS=Canis lupus familiaris OX=9615 GN=HGF PE=2 SV=1
Gga06791	CBLN2	XP_030362936.1	cerebellin-2 isoform X2 [Strigops habroptila]	GO:0099558;GO:0098978;GO:0051965;GO:0098814;GO:1905606;GO:0005615	maintenance of synapse structure;glutamatergic synapse;positive regulation of synapse assembly;spontaneous synaptic transmission;regulation of presynapse assembly;extracellular space	K24235	CBLN	http://www.genome.jp/dbget-bin/www_bget?ko:K24235	-	-	-	-	sp|Q8IUK8|CBLN2_HUMAN	Cerebellin-2 OS=Homo sapiens OX=9606 GN=CBLN2 PE=2 SV=1
Gga15777	TM4SF1	NP_001264364.1	transmembrane 4 L6 family member 19 [Gallus gallus]	GO:0016021	integral component of membrane	K24922	TM4SF19	http://www.genome.jp/dbget-bin/www_bget?ko:K24922	-	-	-	-	sp|Q5RE43|T4S1_PONAB	Transmembrane 4 L6 family member 1 OS=Pongo abelii OX=9601 GN=TM4SF1 PE=2 SV=1
Gga08745	-	XP_015153848.1	scale keratin-like isoform X1 [Gallus gallus]	GO:0005882;GO:0005200	intermediate filament;structural constituent of cytoskeleton	-	-	-	-	-	-	-	sp|P04459|KRSC_CHICK	Scale keratin OS=Gallus gallus OX=9031 PE=2 SV=3

## Sheet: SKH2 vs. SKH5
GeneID	Gene_name	NR_ID	NR_annotation	GO_ID	GO_term	KO_ID	KO_gene	KO_Hyperlink	KEGG_Pathway	Pathway_ID	KOG_ID	KOG_annotation	Swiss-Prot_ID	Swiss-Prot_annotation
Gga15673	TNNI3K	NP_001191745.1;XP_038166799.1	serine/threonine-protein kinase TNNI3K [Gallus gallus];serine/threonine-protein kinase TNNI3K [Arvicola amphibius]	GO:0031013;GO:0106311;GO:0008022;GO:0055117;GO:0086069;GO:0004672;GO:0005524;GO:0005737;GO:0005634;GO:1903779;GO:0002027;GO:0004674;GO:0046872;GO:0106310;GO:0006468	troponin I binding;protein serine/threonine kinase activity;protein C-terminus binding;regulation of cardiac muscle contraction;bundle of His cell to Purkinje myocyte communication;protein kinase activity;ATP binding;cytoplasm;nucleus;regulation of cardiac conduction;regulation of heart rate;protein serine/threonine kinase activity;metal ion binding;protein serine kinase activity;protein phosphor…	K17535	TNNI3K	http://www.genome.jp/dbget-bin/www_bget?ko:K17535	-	-	-	-	sp|Q59H18|TNI3K_HUMAN;sp|Q5GIG6|TNI3K_MOUSE	Serine/threonine-protein kinase TNNI3K OS=Homo sapiens OX=9606 GN=TNNI3K PE=1 SV=3;Serine/threonine-protein kinase TNNI3K OS=Mus musculus OX=10090 GN=Tnni3k PE=2 SV=4
Gga14226	-	XP_025007675.1	uncharacterized protein LOC107050073 [Gallus gallus]	GO:0016301	kinase activity	-	-	-	-	-	-	-	-	-
Gga03992	GPER1	XP_004945187.2	G-protein coupled estrogen receptor 1 isoform X1 [Gallus gallus]	GO:0050804;GO:0045944;GO:0070374;GO:0050769;GO:0005794;GO:0071157;GO:0004930;GO:0005829;GO:0005730;GO:0051055;GO:0098686;GO:0007189;GO:0007204;GO:0005886;GO:0045599;GO:0030518;GO:0001934;GO:0045742;GO:0071333;GO:0032024;GO:0030284;GO:0005654;GO:0071392;GO:0016021	modulation of chemical synaptic transmission;positive regulation of transcription by RNA polymerase II;positive regulation of ERK1 and ERK2 cascade;positive regulation of neurogenesis;Golgi apparatus;regulation of cell cycle;G protein-coupled receptor activity;cytosol;nucleolus;negative regulation of lipid biosynthetic process;hippocampal mossy fiber to CA3 synapse;adenylate cyclase-activating G …	K04246	GPER1,GPR30	http://www.genome.jp/dbget-bin/www_bget?ko:K04246	Estrogen signaling pathway;GnRH secretion	ko04915,ko04929	-	-	sp|Q99527|GPER1_HUMAN	G-protein coupled estrogen receptor 1 OS=Homo sapiens OX=9606 GN=GPER1 PE=1 SV=1
Gga06597	MARVELD3	XP_418989.1	MARVEL domain-containing protein 3 [Gallus gallus]	GO:0016021;GO:0005737	integral component of membrane;cytoplasm	K21099	MARVELD3	http://www.genome.jp/dbget-bin/www_bget?ko:K21099	Tight junction	ko04530	-	-	sp|Q96A59|MALD3_HUMAN	MARVEL domain-containing protein 3 OS=Homo sapiens OX=9606 GN=MARVELD3 PE=2 SV=3
Gga11570	Krt75	XP_025001353.1	LOW QUALITY PROTEIN: keratin, type I cytoskeletal 9-like [Gallus gallus]	GO:0045095	keratin filament	K07605	KRT2	http://www.genome.jp/dbget-bin/www_bget?ko:K07605	-	-	-	-	sp|Q6IG05|K2C75_RAT;sp|Q8BGZ7|K2C75_MOUSE	Keratin, type II cytoskeletal 75 OS=Rattus norvegicus OX=10116 GN=Krt75 PE=3 SV=2;Keratin, type II cytoskeletal 75 OS=Mus musculus OX=10090 GN=Krt75 PE=1 SV=1
Gga12578	UGT8	NP_989535.1;XP_031452773.1	2-hydroxyacylsphingosine 1-beta-galactosyltransferase precursor [Gallus gallus];2-hydroxyacylsphingosine 1-beta-galactosyltransferase [Phasianus colchicus]	GO:0047263;GO:0003851;GO:0016021;GO:0008194	N-acylsphingosine galactosyltransferase activity;2-hydroxyacylsphingosine 1-beta-galactosyltransferase activity;integral component of membrane;UDP-glycosyltransferase activity	K04628	CGT,UGT8	http://www.genome.jp/dbget-bin/www_bget?ko:K04628	Ether lipid metabolism;Sphingolipid metabolism	ko00565,ko00600	-	-	sp|Q16880|CGT_HUMAN	2-hydroxyacylsphingosine 1-beta-galactosyltransferase OS=Homo sapiens OX=9606 GN=UGT8 PE=1 SV=2
Gga09208	-	XP_015740909.2;XP_021239262.1;XP_015154724.1;XP_003213042.2	feather keratin Cos1-1/Cos1-3/Cos2-1-like [Coturnix japonica];feather keratin Cos1-1/Cos1-3/Cos2-1-like [Numida meleagris];feather keratin Cos1-1/Cos1-3/Cos2-1-like [Gallus gallus];feather beta keratin-like [Meleagris gallopavo]	GO:0005200;GO:0005882	structural constituent of cytoskeleton;intermediate filament	-	-	-	-	-	-	-	sp|Q9PSV3|KRF4_COLLI	Feather keratin Cos2-3 OS=Columba livia OX=8932 PE=3 SV=3
Gga02523	Dnaja4	POI23319.1;XP_413746.5	hypothetical protein CIB84_012933, partial [Bambusicola thoracicus];dnaJ homolog subfamily A member 4 isoform X1 [Gallus gallus]	GO:0005524;GO:0016020;GO:0010628;GO:0005829;GO:0090084;GO:0051082;GO:0042026;GO:0010596;GO:0006457;GO:0009408;GO:0051087;GO:0046872;GO:0030544	ATP binding;membrane;positive regulation of gene expression;cytosol;negative regulation of inclusion body assembly;unfolded protein binding;protein refolding;negative regulation of endothelial cell migration;protein folding;response to heat;chaperone binding;metal ion binding;Hsp70 protein binding	K09505	DNAJA4	http://www.genome.jp/dbget-bin/www_bget?ko:K09505	-	-	KOG0712	Molecular chaperone (DnaJ superfamily)	sp|Q9JMC3|DNJA4_MOUSE	DnaJ homolog subfamily A member 4 OS=Mus musculus OX=10090 GN=Dnaja4 PE=1 SV=1
Gga08862	CFAP45	XP_015154162.2;XP_019478674.1	cilia- and flagella-associated protein 45 [Gallus gallus];V-set and immunoglobulin domain-containing protein 8 [Meleagris gallopavo]	-	-	-	-	-	-	-	-	-	sp|Q9UL16|CFA45_HUMAN;sp|P0DPA2|VSIG8_HUMAN	Cilia- and flagella-associated protein 45 OS=Homo sapiens OX=9606 GN=CFAP45 PE=1 SV=2;V-set and immunoglobulin domain-containing protein 8 OS=Homo sapiens OX=9606 GN=VSIG8 PE=2 SV=1
Gga07201	MAL2	NP_001012573.2	protein MAL2 [Gallus gallus]	GO:0019911;GO:0042552;GO:0045056;GO:0016021;GO:0045121	structural constituent of myelin sheath;myelination;transcytosis;integral component of membrane;membrane raft	-	-	-	-	-	-	-	sp|Q5RAI2|MAL2_PONAB	Protein MAL2 OS=Pongo abelii OX=9601 GN=MAL2 PE=2 SV=1
Gga11285	Ppp1r15a	XP_015128559.1	protein phosphatase 1 regulatory subunit 15A [Gallus gallus]	-	-	K14019	PPP1R15A,GADD34	http://www.genome.jp/dbget-bin/www_bget?ko:K14019	Protein processing in endoplasmic reticulum	ko04141	-	-	sp|P17564|PR15A_MOUSE	Protein phosphatase 1 regulatory subunit 15A OS=Mus musculus OX=10090 GN=Ppp1r15a PE=1 SV=1
Gga09349	SGCA	XP_015129134.2	alpha-sarcoglycan isoform X1 [Gallus gallus]	GO:0016021;GO:0005856;GO:0016012;GO:0005509	integral component of membrane;cytoskeleton;sarcoglycan complex;calcium ion binding	K12565	SGCA	http://www.genome.jp/dbget-bin/www_bget?ko:K12565	-	-	-	-	sp|Q16586|SGCA_HUMAN	Alpha-sarcoglycan OS=Homo sapiens OX=9606 GN=SGCA PE=1 SV=1
Gga15789	AGXT	XP_003641783.2	serine--pyruvate aminotransferase [Gallus gallus]	GO:0004760;GO:0005777;GO:0008453;GO:0003824	serine-pyruvate transaminase activity;peroxisome;alanine-glyoxylate transaminase activity;catalytic activity	K00830	AGXT	http://www.genome.jp/dbget-bin/www_bget?ko:K00830	Peroxisome;Alanine, aspartate and glutamate metabolism;Glycine, serine and threonine metabolism;Glyoxylate and dicarboxylate metabolism	ko04146,ko00250,ko00260,ko00630	-	-	sp|P31029|SPYA_CALJA	Serine--pyruvate aminotransferase, mitochondrial OS=Callithrix jacchus OX=9483 GN=AGXT PE=2 SV=1
Gga07649	Hck	XP_004947225.1;XP_015151933.1;XP_004947230.1	tyrosine-protein kinase HCK isoform X3 [Gallus gallus];tyrosine-protein kinase HCK isoform X1 [Gallus gallus];cerebral cavernous malformations 2 protein-like isoform X2 [Gallus gallus]	-	-	K08893	HCK	http://www.genome.jp/dbget-bin/www_bget?ko:K08893	Chemokine signaling pathway;Fc gamma R-mediated phagocytosis	ko04062,ko04666	-	-	sp|P08103|HCK_MOUSE	Tyrosine-protein kinase HCK OS=Mus musculus OX=10090 GN=Hck PE=1 SV=4
Gga16666	FREM1	XP_004949159.2;XP_015135680.1;XP_015135679.1	FRAS1-related extracellular matrix protein 1 isoform X1 [Gallus gallus];FRAS1-related extracellular matrix protein 1 isoform X3 [Gallus gallus];FRAS1-related extracellular matrix protein 1 isoform X2 [Gallus gallus]	GO:0007154;GO:0007160;GO:0097094;GO:0005576;GO:0016021;GO:0005604	cell communication;cell-matrix adhesion;craniofacial suture morphogenesis;extracellular region;integral component of membrane;basement membrane	K23380	FREM1_2	http://www.genome.jp/dbget-bin/www_bget?ko:K23380	ECM-receptor interaction	ko04512	KOG3597	Proteoglycan	sp|Q5H8C1|FREM1_HUMAN	FRAS1-related extracellular matrix protein 1 OS=Homo sapiens OX=9606 GN=FREM1 PE=1 SV=3
Gga07072	Ca3	NP_001264340.1	carbonic anhydrase 3A [Gallus gallus]	GO:0016836;GO:0008270;GO:0004089;GO:0005737;GO:0016151;GO:0005829;GO:0006730;GO:0009617	hydro-lyase activity;zinc ion binding;carbonate dehydratase activity;cytoplasm;nickel cation binding;cytosol;one-carbon metabolic process;response to bacterium	K01672	CA	http://www.genome.jp/dbget-bin/www_bget?ko:K01672	Nitrogen metabolism	ko00910	-	-	sp|P14141|CAH3_RAT	Carbonic anhydrase 3 OS=Rattus norvegicus OX=10116 GN=Ca3 PE=1 SV=3
Gga04819	CYP21A2	BAJ53029.1	steroid 21-hydroxylase [Gallus gallus]	GO:0004497;GO:0006704;GO:0016705;GO:0006694;GO:0004509;GO:0008395;GO:0020037;GO:0005506	monooxygenase activity;glucocorticoid biosynthetic process;oxidoreductase activity, acting on paired donors, with incorporation or reduction of molecular oxygen;steroid biosynthetic process;steroid 21-monooxygenase activity;steroid hydroxylase activity;heme binding;iron ion binding	K00513	CYP21A	http://www.genome.jp/dbget-bin/www_bget?ko:K00513	Steroid hormone biosynthesis;Aldosterone synthesis and secretion;Cortisol synthesis and secretion	ko00140,ko04925,ko04927	KOG0156	Cytochrome P450 CYP2 subfamily	sp|P08686|CP21A_HUMAN	Steroid 21-hydroxylase OS=Homo sapiens OX=9606 GN=CYP21A2 PE=1 SV=1
Gga03744	MXD3	XP_015149347.1;XP_015149346.1	max dimerization protein 3 isoform X2 [Gallus gallus];max dimerization protein 3 isoform X1 [Gallus gallus]	GO:0046983	protein dimerization activity	K09114	MXD,MAD	http://www.genome.jp/dbget-bin/www_bget?ko:K09114	-	-	-	-	sp|Q9BW11|MAD3_HUMAN	Max dimerization protein 3 OS=Homo sapiens OX=9606 GN=MXD3 PE=1 SV=1
Gga17048	CDO1	XP_424964.2	cysteine dioxygenase type 1 [Gallus gallus]	GO:0016702;GO:0019448;GO:0042412;GO:0017172;GO:0008198;GO:0005829	oxidoreductase activity, acting on single donors with incorporation of molecular oxygen, incorporation of two atoms of oxygen;L-cysteine catabolic process;taurine biosynthetic process;cysteine dioxygenase activity;ferrous iron binding;cytosol	K00456	CDO1	http://www.genome.jp/dbget-bin/www_bget?ko:K00456	Cysteine and methionine metabolism;Taurine and hypotaurine metabolism	ko00270,ko00430	-	-	sp|Q16878|CDO1_HUMAN	Cysteine dioxygenase type 1 OS=Homo sapiens OX=9606 GN=CDO1 PE=1 SV=2
Gga12938	GFRA4	XP_015141525.1;NP_990322.1	GDNF family receptor alpha-4 isoform X1 [Gallus gallus];GDNF family receptor alpha-4 precursor [Gallus gallus]	GO:0007399;GO:0016167;GO:0009897;GO:0031225;GO:0038023;GO:0005886;GO:0043235	nervous system development;glial cell-derived neurotrophic factor receptor activity;external side of plasma membrane;anchored component of membrane;signaling receptor activity;plasma membrane;receptor complex	K19895	GFRA	http://www.genome.jp/dbget-bin/www_bget?ko:K19895	-	-	-	-	sp|O93512|GFRA4_CHICK	GDNF family receptor alpha-4 OS=Gallus gallus OX=9031 GN=GFRA4 PE=2 SV=1
Gga12848	Hgfac	XP_420819.4	hepatocyte growth factor activator [Gallus gallus]	GO:0005576;GO:0097180;GO:0005509;GO:0005615;GO:0007596;GO:0004252	extracellular region;serine protease inhibitor complex;calcium ion binding;extracellular space;blood coagulation;serine-type endopeptidase activity	K09631	HGFAC	http://www.genome.jp/dbget-bin/www_bget?ko:K09631	-	-	-	-	sp|Q9R098|HGFA_MOUSE	Hepatocyte growth factor activator OS=Mus musculus OX=10090 GN=Hgfac PE=1 SV=1
Gga05515	CLDN4	OWK52498.1;XP_004946474.1	Claudin-4 [Lonchura striata domestica];claudin-3 [Gallus gallus]	GO:0007155;GO:0005923;GO:0005198;GO:0016021;GO:0070830;GO:0005886	cell adhesion;bicellular tight junction;structural molecule activity;integral component of membrane;bicellular tight junction assembly;plasma membrane	K06087	CLDN	http://www.genome.jp/dbget-bin/www_bget?ko:K06087	Tight junction;Cell adhesion molecules;Leukocyte transendothelial migration	ko04530,ko04514,ko04670	-	-	sp|Q6BBL6|CLD4_BOVIN;sp|O14493|CLD4_HUMAN	Claudin-4 OS=Bos taurus OX=9913 GN=CLDN4 PE=2 SV=1;Claudin-4 OS=Homo sapiens OX=9606 GN=CLDN4 PE=1 SV=1
Gga11577	Krt80	POI34555.1;XP_428853.4	hypothetical protein CIB84_001694 [Bambusicola thoracicus];keratin, type II cytoskeletal 80 [Gallus gallus]	GO:0045095	keratin filament	K07605	KRT2	http://www.genome.jp/dbget-bin/www_bget?ko:K07605	-	-	-	-	sp|Q6IMF1|K2C80_RAT;sp|Q0VBK2|K2C80_MOUSE	Keratin, type II cytoskeletal 80 OS=Rattus norvegicus OX=10116 GN=Krt80 PE=3 SV=1;Keratin, type II cytoskeletal 80 OS=Mus musculus OX=10090 GN=Krt80 PE=1 SV=1
Gga15220	Lmx1a	NP_001244317.1	LIM homeobox transcription factor 1-alpha [Gallus gallus]	GO:0005634;GO:0003677;GO:0042048;GO:0045665;GO:0021542;GO:0000981;GO:0006357;GO:0001228;GO:0001558;GO:0007626;GO:0030182;GO:0050808;GO:1904948;GO:0021549;GO:0007613;GO:0046872;GO:0000977;GO:0007411	nucleus;DNA binding;olfactory behavior;negative regulation of neuron differentiation;dentate gyrus development;DNA-binding transcription factor activity, RNA polymerase II-specific;regulation of transcription by RNA polymerase II;DNA-binding transcription activator activity, RNA polymerase II-specific;regulation of cell growth;locomotory behavior;neuron differentiation;synapse organization;midbra…	K09371	LMX1	http://www.genome.jp/dbget-bin/www_bget?ko:K09371	-	-	KOG4577	Transcription factor LIM3, contains LIM and HOX domains	sp|Q9JKU8|LMX1A_MOUSE	LIM homeobox transcription factor 1-alpha OS=Mus musculus OX=10090 GN=Lmx1a PE=2 SV=1
Gga08787	-	XP_015154041.1	uncharacterized LOC107055134 isoform X1 [Gallus gallus]	-	-	-	-	-	-	-	-	-	-	-
Gga07814	MMEL1	XP_001233077.3	membrane metallo-endopeptidase-like 1 isoform X1 [Gallus gallus]	GO:0005615;GO:0016485;GO:0004222;GO:0016021;GO:0046872;GO:0005886	extracellular space;protein processing;metalloendopeptidase activity;integral component of membrane;metal ion binding;plasma membrane	K08635	MMEL1,NEP	http://www.genome.jp/dbget-bin/www_bget?ko:K08635	-	-	KOG3624	M13 family peptidase	sp|Q495T6|MMEL1_HUMAN	Membrane metallo-endopeptidase-like 1 OS=Homo sapiens OX=9606 GN=MMEL1 PE=2 SV=2
Gga15612	TACSTD2	NP_001264605.1	tumor-associated calcium signal transducer 2 precursor [Gallus gallus]	GO:0016021	integral component of membrane	K17288	TACSTD2	http://www.genome.jp/dbget-bin/www_bget?ko:K17288	-	-	-	-	sp|P09758|TACD2_HUMAN	Tumor-associated calcium signal transducer 2 OS=Homo sapiens OX=9606 GN=TACSTD2 PE=1 SV=3
Gga14243	DUSP13	XP_015143783.1;XP_004942126.1	dual specificity protein phosphatase 13 [Gallus gallus];dual specificity protein phosphatase 13 [Gallus gallus]	GO:0004725;GO:0106306;GO:0106307;GO:0008138	protein tyrosine phosphatase activity;protein serine phosphatase activity;protein threonine phosphatase activity;protein tyrosine/serine/threonine phosphatase activity	K14165	K14165	http://www.genome.jp/dbget-bin/www_bget?ko:K14165	-	-	KOG1716	Dual specificity phosphatase	sp|Q9UII6|DS13B_HUMAN	Dual specificity protein phosphatase 13 isoform B OS=Homo sapiens OX=9606 GN=DUSP13 PE=1 SV=3
Gga14870	Sp5	XP_015724030.1	transcription factor Sp5 [Coturnix japonica]	-	-	K09195	SP5	http://www.genome.jp/dbget-bin/www_bget?ko:K09195	-	-	-	-	sp|Q9JHX2|SP5_MOUSE	Transcription factor Sp5 OS=Mus musculus OX=10090 GN=Sp5 PE=2 SV=1
Gga15962	MUC4	XP_025009392.1;XP_025009391.1;OXB75648.1	mucin-4-like isoform X2 [Gallus gallus];mucin-4-like isoform X1 [Gallus gallus];hypothetical protein H355_001292 [Colinus virginianus]	GO:0007160	cell-matrix adhesion	K22017	MUC4	http://www.genome.jp/dbget-bin/www_bget?ko:K22017	-	-	-	-	sp|Q99102|MUC4_HUMAN	Mucin-4 OS=Homo sapiens OX=9606 GN=MUC4 PE=1 SV=4
Gga10434	SLC22A2	XP_419621.3	solute carrier family 22 member 2 isoform X2 [Gallus gallus]	GO:0015101;GO:0016021;GO:0022857;GO:0015695	organic cation transmembrane transporter activity;integral component of membrane;transmembrane transporter activity;organic cation transport	K08199	SLC22A2,OCT2	http://www.genome.jp/dbget-bin/www_bget?ko:K08199	-	-	KOG0255	Synaptic vesicle transporter SVOP and related transporters (major facilitator superfamily)	sp|O02713|S22A2_PIG;sp|O70577|S22A2_MOUSE	Solute carrier family 22 member 2 OS=Sus scrofa OX=9823 GN=SLC22A2 PE=2 SV=1;Solute carrier family 22 member 2 OS=Mus musculus OX=10090 GN=Slc22a2 PE=1 SV=1
Gga05426	CD300H	NP_001073213.1;XP_003211642.2	uncharacterized protein LOC769812 precursor [Gallus gallus];protein CD300H-like [Meleagris gallopavo]	GO:0016021	integral component of membrane	K20395	CD300B_D_F	http://www.genome.jp/dbget-bin/www_bget?ko:K20395	-	-	-	-	sp|A0A0K2S4Q6|CD3CH_HUMAN;sp|A2TGX5|CLM8_RAT	Protein CD300H OS=Homo sapiens OX=9606 GN=CD300H PE=1 SV=1;CMRF35-like molecule 8 OS=Rattus norvegicus OX=10116 GN=Cd300a PE=2 SV=1
Gga06336	CLEC3B	NP_989997.1	tetranectin precursor [Gallus gallus]	GO:0036143;GO:0005509;GO:0071560;GO:0008201;GO:0030282;GO:0001503;GO:0005737;GO:0001652;GO:0005615	kringle domain binding;calcium ion binding;cellular response to transforming growth factor beta stimulus;heparin binding;bone mineralization;ossification;cytoplasm;granular component;extracellular space	K17520	CLEC3B	http://www.genome.jp/dbget-bin/www_bget?ko:K17520	-	-	-	-	sp|P05452|TETN_HUMAN;sp|Q2KIS7|TETN_BOVIN	Tetranectin OS=Homo sapiens OX=9606 GN=CLEC3B PE=1 SV=3;Tetranectin OS=Bos taurus OX=9913 GN=CLEC3B PE=2 SV=1
Gga08844	HORMAD1	NP_001366268.1	HORMA domain-containing protein 1 [Gallus gallus]	-	-	K12778	HORMAD,HOP1	http://www.genome.jp/dbget-bin/www_bget?ko:K12778	-	-	KOG4652	HORMA domain	sp|E2RSQ2|HORM1_CANLF	HORMA domain-containing protein 1 OS=Canis lupus familiaris OX=9615 GN=HORMAD1 PE=3 SV=1
Gga09268	WNT3	XP_021395558.2	LOW QUALITY PROTEIN: proto-oncogene Wnt-3 [Lonchura striata domestica]	GO:0048843;GO:0030182;GO:0035115;GO:0044339;GO:0005615;GO:0010628;GO:0060064;GO:1905474;GO:0060174;GO:0045165;GO:0019904;GO:0030177;GO:0060173;GO:0007276;GO:1904954;GO:0005576;GO:0044338;GO:0048018;GO:0007411;GO:0005125;GO:0005109;GO:0001707;GO:0035116;GO:0009950;GO:0048697;GO:0009948;GO:0060323;GO:0031012;GO:0060070	negative regulation of axon extension involved in axon guidance;neuron differentiation;embryonic forelimb morphogenesis;canonical Wnt signaling pathway involved in osteoblast differentiation;extracellular space;positive regulation of gene expression;Spemann organizer formation at the anterior end of the primitive streak;canonical Wnt signaling pathway involved in stem cell proliferation;limb bud …	K00312	WNT3	http://www.genome.jp/dbget-bin/www_bget?ko:K00312	Signaling pathways regulating pluripotency of stem cells;Hippo signaling pathway;Wnt signaling pathway;mTOR signaling pathway;Melanogenesis	ko04550,ko04390,ko04310,ko04150,ko04916	-	-	sp|P56703|WNT3_HUMAN	Proto-oncogene Wnt-3 OS=Homo sapiens OX=9606 GN=WNT3 PE=1 SV=2
Gga09467	KRT17	XP_031456622.1;XP_021233917.1;XP_001235182.3	keratin, type I cytoskeletal 13-like [Phasianus colchicus];keratin, type I cytoskeletal 13-like [Numida meleagris];keratin, type I cytoskeletal 13 [Gallus gallus]	GO:0005198;GO:0005882	structural molecule activity;intermediate filament	K07604	KRT1	http://www.genome.jp/dbget-bin/www_bget?ko:K07604	Estrogen signaling pathway	ko04915	-	-	sp|Q04695|K1C17_HUMAN	Keratin, type I cytoskeletal 17 OS=Homo sapiens OX=9606 GN=KRT17 PE=1 SV=2
Gga05442	SLC16A5	XP_024997562.1	monocarboxylate transporter 6 [Gallus gallus]	GO:0022857;GO:0016021	transmembrane transporter activity;integral component of membrane	K08182	SLC16A5	http://www.genome.jp/dbget-bin/www_bget?ko:K08182	-	-	-	-	sp|O15375|MOT6_HUMAN	Monocarboxylate transporter 6 OS=Homo sapiens OX=9606 GN=SLC16A5 PE=1 SV=1
Gga01151	CASQ2	NP_989857.1	calsequestrin-2 precursor [Gallus gallus]	GO:0051208;GO:0033018;GO:0060048;GO:0048306;GO:0071313;GO:0010649;GO:0005509;GO:0010881;GO:0014802;GO:0002027;GO:0060315;GO:0051258	sequestering of calcium ion;sarcoplasmic reticulum lumen;cardiac muscle contraction;calcium-dependent protein binding;cellular response to caffeine;regulation of cell communication by electrical coupling;calcium ion binding;regulation of cardiac muscle contraction by regulation of the release of sequestered calcium ion;terminal cisterna;regulation of heart rate;negative regulation of ryanodine-se…	K23445	CASQ2	http://www.genome.jp/dbget-bin/www_bget?ko:K23445	Calcium signaling pathway;Cardiac muscle contraction	ko04020,ko04260	-	-	sp|P19204|CASQ2_CHICK	Calsequestrin-2 OS=Gallus gallus OX=9031 GN=CASQ2 PE=1 SV=1
Gga16648	MLANA	XP_001232043.1;POI29081.1;XP_025000764.1	melanoma antigen recognized by T-cells 1 [Gallus gallus];hypothetical protein CIB84_007169 [Bambusicola thoracicus];monocarboxylate transporter 13 [Gallus gallus]	GO:0016021;GO:0005774;GO:0005789;GO:0042470;GO:0022857;GO:0005802	integral component of membrane;vacuolar membrane;endoplasmic reticulum membrane;melanosome;transmembrane transporter activity;trans-Golgi network	K17303	MLANA,MART1	http://www.genome.jp/dbget-bin/www_bget?ko:K17303	-	-	-	-	sp|Q16655|MAR1_HUMAN;sp|O60669|MOT2_HUMAN	Melanoma antigen recognized by T-cells 1 OS=Homo sapiens OX=9606 GN=MLANA PE=1 SV=1;Monocarboxylate transporter 2 OS=Homo sapiens OX=9606 GN=SLC16A7 PE=1 SV=2
Gga07722	RBM38	NP_001292022.1	RNA-binding protein 38 [Gallus gallus]	GO:0008380;GO:0005829;GO:0003723;GO:0005634;GO:0043484;GO:0030154;GO:0010830;GO:0006397;GO:0003729	RNA splicing;cytosol;RNA binding;nucleus;regulation of RNA splicing;cell differentiation;regulation of myotube differentiation;mRNA processing;mRNA binding	K25006	RBM24_38	http://www.genome.jp/dbget-bin/www_bget?ko:K25006	-	-	KOG0149	Predicted RNA-binding protein SEB4 (RRM superfamily)	sp|Q5ZJX4|RBM38_CHICK	RNA-binding protein 38 OS=Gallus gallus OX=9031 GN=RBM38 PE=2 SV=1
Gga05937	INSIG1	NP_001026137.1	insulin-induced gene 1 protein [Gallus gallus]	GO:0008289;GO:0032937;GO:0008142;GO:0045717;GO:0042472;GO:0005789;GO:0006695;GO:0010894;GO:0008203;GO:0032933;GO:0016126;GO:1901303;GO:0060021;GO:0036316;GO:0042632;GO:0016021;GO:0042474;GO:0032869;GO:0070862;GO:0045599;GO:0060363;GO:0005783;GO:0006641	lipid binding;SREBP-SCAP-Insig complex;oxysterol binding;negative regulation of fatty acid biosynthetic process;inner ear morphogenesis;endoplasmic reticulum membrane;cholesterol biosynthetic process;negative regulation of steroid biosynthetic process;cholesterol metabolic process;SREBP signaling pathway;sterol biosynthetic process;negative regulation of cargo loading into COPII-coated vesicle;ro…	-	-	-	-	-	-	-	sp|Q5ZMT9|INSI1_CHICK	Insulin-induced gene 1 protein OS=Gallus gallus OX=9031 GN=INSIG1 PE=2 SV=1
Gga09231	-	XP_003213042.2;XP_015154724.1	feather beta keratin-like [Meleagris gallopavo];feather keratin Cos1-1/Cos1-3/Cos2-1-like [Gallus gallus]	GO:0005882;GO:0005200	intermediate filament;structural constituent of cytoskeleton	-	-	-	-	-	-	-	sp|Q9PSV3|KRF4_COLLI	Feather keratin Cos2-3 OS=Columba livia OX=8932 PE=3 SV=3
Gga08628	Hspb2	NP_001001527.2	heat shock protein beta-2 [Gallus gallus]	GO:0046872;GO:0005212	metal ion binding;structural constituent of eye lens	K09543	HSPB2	http://www.genome.jp/dbget-bin/www_bget?ko:K09543	-	-	-	-	sp|Q99PR8|HSPB2_MOUSE	Heat shock protein beta-2 OS=Mus musculus OX=10090 GN=Hspb2 PE=1 SV=2
Gga00344	Avpr1a	NP_001103908.1	vasopressin V1a receptor [Gallus gallus]	GO:0016021;GO:0043204;GO:0043005;GO:0005886;GO:0005000;GO:0005737	integral component of membrane;perikaryon;neuron projection;plasma membrane;vasopressin receptor activity;cytoplasm	K04226	AVPR1A	http://www.genome.jp/dbget-bin/www_bget?ko:K04226	Calcium signaling pathway;Phospholipase D signaling pathway;Neuroactive ligand-receptor interaction;Vascular smooth muscle contraction	ko04020,ko04072,ko04080,ko04270	KOG3656	FOG: 7 transmembrane receptor	sp|Q9WTV8|V1AR_MICMA	Vasopressin V1a receptor OS=Microtus montanus OX=88450 GN=Avpr1a PE=3 SV=2
Gga02547	OTUD7A	XP_015134490.1;XP_015134485.1	OTU domain-containing protein 7A isoform X2 [Gallus gallus];OTU domain-containing protein 7A isoform X1 [Gallus gallus]	GO:0005634;GO:0003677;GO:0005737;GO:0071947;GO:0071108;GO:0070530;GO:0043124;GO:0008270;GO:0070536;GO:0035871;GO:0004843	nucleus;DNA binding;cytoplasm;protein deubiquitination involved in ubiquitin-dependent protein catabolic process;protein K48-linked deubiquitination;K63-linked polyubiquitin modification-dependent protein binding;negative regulation of I-kappaB kinase/NF-kappaB signaling;zinc ion binding;protein K63-linked deubiquitination;protein K11-linked deubiquitination;thiol-dependent deubiquitinase	K11860	OTUD7A_B	http://www.genome.jp/dbget-bin/www_bget?ko:K11860	-	-	KOG4345	NF-kappa B regulator AP20/Cezanne	sp|Q8TE49|OTU7A_HUMAN	OTU domain-containing protein 7A OS=Homo sapiens OX=9606 GN=OTUD7A PE=1 SV=1
Gga14258	MYOZ1	XP_421619.3	myozenin-1 isoform X1 [Gallus gallus]	GO:0030018;GO:0070885;GO:0000122;GO:0051373;GO:0043417;GO:0015629;GO:0007519;GO:0004865;GO:0043503;GO:0042060;GO:0045214	Z disc;negative regulation of calcineurin-NFAT signaling cascade;negative regulation of transcription by RNA polymerase II;FATZ binding;negative regulation of skeletal muscle tissue regeneration;actin cytoskeleton;skeletal muscle tissue development;protein serine/threonine phosphatase inhibitor activity;skeletal muscle fiber adaptation;wound healing;sarcomere organization	-	-	-	-	-	-	-	sp|Q9NP98|MYOZ1_HUMAN	Myozenin-1 OS=Homo sapiens OX=9606 GN=MYOZ1 PE=1 SV=1
Gga03907	GDF9	AAT74587.1	growth differentiation factor 9 [Gallus gallus]	GO:0030509;GO:0008284;GO:0008083;GO:0070698;GO:0005576;GO:0005125;GO:0010862;GO:0060395;GO:2000870;GO:0005615	BMP signaling pathway;positive regulation of cell population proliferation;growth factor activity;type I activin receptor binding;extracellular region;cytokine activity;positive regulation of pathway-restricted SMAD protein phosphorylation;SMAD protein signal transduction;regulation of progesterone secretion;extracellular space	K22673	GDF9	http://www.genome.jp/dbget-bin/www_bget?ko:K22673	Cytokine-cytokine receptor interaction	ko04060	KOG3900	Transforming growth factor beta, bone morphogenetic protein and related proteins	sp|A9CB18|GDF9_PAPAN	Growth/differentiation factor 9 OS=Papio anubis OX=9555 GN=GDF9 PE=3 SV=1
Gga08727	-	POI31075.1	hypothetical protein CIB84_005174, partial [Bambusicola thoracicus]	-	-	-	-	-	-	-	-	-	-	-
Gga15987	CHRND	XP_021252635.1;NP_001026488.2	acetylcholine receptor subunit delta [Numida meleagris];acetylcholine receptor subunit delta precursor [Gallus gallus]	GO:0007165;GO:0034220;GO:0045211;GO:0004888;GO:0050877;GO:0022848;GO:0045202;GO:0016021;GO:0042391;GO:0030594;GO:0005887;GO:0043005;GO:0007268	signal transduction;ion transmembrane transport;postsynaptic membrane;transmembrane signaling receptor activity;nervous system process;acetylcholine-gated cation-selective channel activity;synapse;integral component of membrane;regulation of membrane potential;neurotransmitter receptor activity;integral component of plasma membrane;neuron projection;chemical synaptic transmission	K04816	CHRND	http://www.genome.jp/dbget-bin/www_bget?ko:K04816	Neuroactive ligand-receptor interaction	ko04080	-	-	sp|P02717|ACHD_CHICK	Acetylcholine receptor subunit delta OS=Gallus gallus OX=9031 GN=CHRND PE=3 SV=1
Gga00141	SEMA3D	XP_035756987.1;PKK29058.1;XP_029870083.1	semaphorin-3D isoform X1 [Egretta garzetta];sema domain, immunoglobulin domain (Ig), short basic domain, secreted, (semaphorin) 3D, partial [Columba livia];semaphorin-3D isoform X1 [Aquila chrysaetos chrysaetos]	GO:0030215	semaphorin receptor binding	K06840	SEMA3	http://www.genome.jp/dbget-bin/www_bget?ko:K06840	Axon guidance	ko04360	-	-	sp|Q90663|SEM3D_CHICK	Semaphorin-3D OS=Gallus gallus OX=9031 GN=SEMA3D PE=2 SV=1
Gga08795	S100A16	XP_003642685.1	protein S100-A16 [Gallus gallus]	GO:0005509	calcium ion binding	K23768	S100A16,S100F	http://www.genome.jp/dbget-bin/www_bget?ko:K23768	-	-	-	-	sp|Q0VCM0|S10AG_BOVIN	Protein S100-A16 OS=Bos taurus OX=9913 GN=S100A16 PE=3 SV=1
Gga06592	Serpinb5	XP_418986.3;XP_021243994.1	serpin B5 [Gallus gallus];serpin B5 isoform X1 [Numida meleagris]	GO:0005615;GO:0050678;GO:0004867;GO:0030198;GO:0005737;GO:0060512;GO:0002009;GO:0010951	extracellular space;regulation of epithelial cell proliferation;serine-type endopeptidase inhibitor activity;extracellular matrix organization;cytoplasm;prostate gland morphogenesis;morphogenesis of an epithelium;negative regulation of endopeptidase activity	K10139	SERPINB5	http://www.genome.jp/dbget-bin/www_bget?ko:K10139	p53 signaling pathway	ko04115	-	-	sp|P70124|SPB5_MOUSE	Serpin B5 OS=Mus musculus OX=10090 GN=Serpinb5 PE=1 SV=1
Gga05494	FKBP6	XP_015151391.1	inactive peptidyl-prolyl cis-trans isomerase FKBP6 isoform X1 [Gallus gallus]	GO:0034587;GO:0003755;GO:0005737;GO:0031047;GO:0051879;GO:0005829;GO:0045070;GO:0042802;GO:0043046;GO:0051321;GO:0007283;GO:0000795;GO:0006457	piRNA metabolic process;peptidyl-prolyl cis-trans isomerase activity;cytoplasm;gene silencing by RNA;Hsp90 protein binding;cytosol;positive regulation of viral genome replication;identical protein binding;DNA methylation involved in gamete generation;meiotic cell cycle;spermatogenesis;synaptonemal complex;protein folding	K09572	FKBP6	http://www.genome.jp/dbget-bin/www_bget?ko:K09572	-	-	KOG0543	FKBP-type peptidyl-prolyl cis-trans isomerase	sp|F6PHZ6|FKBP6_HORSE	Inactive peptidyl-prolyl cis-trans isomerase FKBP6 OS=Equus caballus OX=9796 GN=FKBP6 PE=1 SV=2
Gga10043	SYNDIG1	XP_015139026.1;XP_031453363.1;XP_031408189.1	synapse differentiation-inducing gene protein 1 [Gallus gallus];synapse differentiation-inducing gene protein 1 isoform X2 [Phasianus colchicus];synapse differentiation-inducing gene protein 1 [Meleagris gallopavo]	GO:0030672;GO:0031901;GO:0043231;GO:0006886;GO:0035254;GO:0005887;GO:0051965;GO:0016021;GO:0098839;GO:0042803	synaptic vesicle membrane;early endosome membrane;intracellular membrane-bounded organelle;intracellular protein transport;glutamate receptor binding;integral component of plasma membrane;positive regulation of synapse assembly;integral component of membrane;postsynaptic density membrane;protein homodimerization activity	K23903	SYNDIG1	http://www.genome.jp/dbget-bin/www_bget?ko:K23903	-	-	-	-	sp|Q4R532|SYNG1_MACFA;sp|A2ANU3|SYNG1_MOUSE	Synapse differentiation-inducing gene protein 1 OS=Macaca fascicularis OX=9541 GN=SYNDIG1 PE=2 SV=1;Synapse differentiation-inducing gene protein 1 OS=Mus musculus OX=10090 GN=Syndig1 PE=1 SV=1
Gga13342	FADS1	XP_021256544.1;XP_021256543.1;XP_015142318.1	fatty acid desaturase 1-like isoform X2 [Numida meleagris];fatty acid desaturase 1-like isoform X1 [Numida meleagris];fatty acid desaturase 1-like isoform X1 [Gallus gallus]	GO:0006636;GO:0016491;GO:0006629;GO:0005789;GO:0016021	unsaturated fatty acid biosynthetic process;oxidoreductase activity;lipid metabolic process;endoplasmic reticulum membrane;integral component of membrane	K10224	FADS1	http://www.genome.jp/dbget-bin/www_bget?ko:K10224	Biosynthesis of unsaturated fatty acids	ko01040	KOG4232;KOG0537	Delta 6-fatty acid desaturase/delta-8 sphingolipid desaturase;Cytochrome b5	sp|O60427|FADS1_HUMAN	Acyl-CoA (8-3)-desaturase OS=Homo sapiens OX=9606 GN=FADS1 PE=1 SV=3
Gga02021	KL	XP_021233774.1	klotho isoform X3 [Numida meleagris]	GO:0005783;GO:0030501;GO:0016021;GO:0005104;GO:0008543;GO:0008422;GO:0005975;GO:0007568;GO:0006112;GO:0090080;GO:0055074;GO:0017134;GO:0008286;GO:0005615	endoplasmic reticulum;positive regulation of bone mineralization;integral component of membrane;fibroblast growth factor receptor binding;fibroblast growth factor receptor signaling pathway;beta-glucosidase activity;carbohydrate metabolic process;aging;energy reserve metabolic process;positive regulation of MAPKKK cascade by fibroblast growth factor receptor signaling pathway;calcium ion homeosta…	K14756	KL	http://www.genome.jp/dbget-bin/www_bget?ko:K14756	Ascorbate and aldarate metabolism;Pentose and glucuronate interconversions;Longevity regulating pathway;Parathyroid hormone synthesis, secretion and action;Endocrine and other factor-regulated calcium reabsorption	ko00053,ko00040,ko04211,ko04928,ko04961	-	-	sp|Q8WP17|KLOT_MACFA	Klotho OS=Macaca fascicularis OX=9541 GN=KL PE=2 SV=1
Gga02656	ADAMTSL3	XP_004943881.1;XP_004943885.1	ADAMTS-like protein 3 isoform X1 [Gallus gallus];ADAMTS-like protein 3 isoform X2 [Gallus gallus]	-	-	K24429	ADAMTSL1_3	http://www.genome.jp/dbget-bin/www_bget?ko:K24429	-	-	KOG3538	Disintegrin metalloproteinases with thrombospondin repeats	sp|P82987|ATL3_HUMAN	ADAMTS-like protein 3 OS=Homo sapiens OX=9606 GN=ADAMTSL3 PE=1 SV=4
Gga16728	GNA14	XP_008591618.1;XP_429163.2	PREDICTED: guanine nucleotide-binding protein subunit alpha-14-like [Galeopterus variegatus];guanine nucleotide-binding protein subunit alpha-14 isoform X3 [Gallus gallus]	GO:0003924;GO:0019001;GO:0031683;GO:0007186;GO:0001664	GTPase activity;guanyl nucleotide binding;G-protein beta/gamma-subunit complex binding;G protein-coupled receptor signaling pathway;G protein-coupled receptor binding	K04636	GNA14	http://www.genome.jp/dbget-bin/www_bget?ko:K04636	Calcium signaling pathway	ko04020	KOG0085	G protein subunit Galphaq/Galphay, small G protein superfamily	sp|P38408|GNA14_BOVIN	Guanine nucleotide-binding protein subunit alpha-14 OS=Bos taurus OX=9913 GN=GNA14 PE=2 SV=1
Gga12016	GABRG4	NP_990576.1	gamma-aminobutyric acid receptor subunit gamma-4 precursor [Gallus gallus]	GO:0045211;GO:1904315;GO:1902476;GO:0005237;GO:0051932;GO:0034220;GO:0007165;GO:0022851;GO:0007214;GO:0043005;GO:0098794;GO:0007268;GO:0060078;GO:0032590;GO:0045202;GO:0034707;GO:0004890;GO:0050877;GO:2001226;GO:0005887;GO:0030594;GO:1902711;GO:0042391	postsynaptic membrane;transmitter-gated ion channel activity involved in regulation of postsynaptic membrane potential;chloride transmembrane transport;inhibitory extracellular ligand-gated ion channel activity;synaptic transmission, GABAergic;ion transmembrane transport;signal transduction;GABA-gated chloride ion channel activity;gamma-aminobutyric acid signaling pathway;neuron projection;postsy…	K05185	GABRE	http://www.genome.jp/dbget-bin/www_bget?ko:K05185	Neuroactive ligand-receptor interaction;GABAergic synapse;Retrograde endocannabinoid signaling	ko04080,ko04727,ko04723	-	-	sp|P34904|GBRG4_CHICK	Gamma-aminobutyric acid receptor subunit gamma-4 OS=Gallus gallus OX=9031 GN=GABRG4 PE=2 SV=1
Gga12569	MYOZ2	PKU42508.1;NP_001264756.1;XP_010151928.1;XP_009870895.1	myozenin-2 isoform x1 [Limosa lapponica baueri];myozenin-2 [Gallus gallus];PREDICTED: myozenin-2 isoform X1 [Eurypyga helias];PREDICTED: myozenin-2 isoform X1 [Apaloderma vittatum]	GO:0030018;GO:0031433;GO:0000122;GO:0070885;GO:0003779;GO:0015629;GO:0051373;GO:0045214;GO:0043503;GO:0007519	Z disc;telethonin binding;negative regulation of transcription by RNA polymerase II;negative regulation of calcineurin-NFAT signaling cascade;actin binding;actin cytoskeleton;FATZ binding;sarcomere organization;skeletal muscle fiber adaptation;skeletal muscle tissue development	-	-	-	-	-	-	-	sp|Q9NPC6|MYOZ2_HUMAN;sp|Q5R6I2|MYOZ2_PONAB	Myozenin-2 OS=Homo sapiens OX=9606 GN=MYOZ2 PE=1 SV=1;Myozenin-2 OS=Pongo abelii OX=9601 GN=MYOZ2 PE=2 SV=1
Gga04022	RADIL	XP_004945204.1;XP_019476171.1;XP_004945203.1	ras-associating and dilute domain-containing protein isoform X2 [Gallus gallus];LOW QUALITY PROTEIN: ras-associating and dilute domain-containing protein, partial [Meleagris gallopavo];ras-associating and dilute domain-containing protein isoform X1 [Gallus gallus]	GO:0019835;GO:0016021;GO:0007155;GO:0007165	cytolysis;integral component of membrane;cell adhesion;signal transduction	-	-	-	-	-	-	-	sp|Q96JH8|RADIL_HUMAN	Ras-associating and dilute domain-containing protein OS=Homo sapiens OX=9606 GN=RADIL PE=1 SV=5
Gga09228	-	XP_021238793.1;POI19883.1	feather keratin Cos1-1/Cos1-3/Cos2-1-like isoform X2 [Numida meleagris];hypothetical protein CIB84_016374 [Bambusicola thoracicus]	GO:0005882;GO:0005200	intermediate filament;structural constituent of cytoskeleton	-	-	-	-	-	-	-	sp|Q9PRI5|KRF1_COLLI	Feather keratin Cos1-1/Cos1-3/Cos2-1 OS=Columba livia OX=8932 PE=3 SV=3
Gga15359	-	XP_025008676.1;XP_025008675.1;OXB81505.1;XP_015146257.1;XP_025008673.1;XP_025008690.1;XP_025008674.1;XP_025008697.1;XP_025008698.1;XP_025008693.1;XP_025008683.1;XP_025008691.1	hornerin isoform X5 [Gallus gallus];hornerin isoform X4 [Gallus gallus];hypothetical protein H355_004411, partial [Colinus virginianus];hornerin isoform X27 [Gallus gallus];hornerin isoform X2 [Gallus gallus];hornerin isoform X23 [Gallus gallus];hornerin isoform X3 [Gallus gallus];hornerin isoform X40 [Gallus gallus];hornerin isoform X41 [Gallus gallus];hornerin isoform X26 [Gallus gallus];horner…	-	-	-	-	-	-	-	-	-	sp|Q0Q028|DFP3_ANTMY	Putative defense protein 3 OS=Antheraea mylitta OX=34739 PE=2 SV=1
Gga14303	NPY4R2	NP_001026726.1	neuropeptide Y receptor type 4 [Gallus gallus]	GO:0016021;GO:0001602;GO:0004983	integral component of membrane;pancreatic polypeptide receptor activity;neuropeptide Y receptor activity	K04206	NPY4R	http://www.genome.jp/dbget-bin/www_bget?ko:K04206	Neuroactive ligand-receptor interaction	ko04080	KOG3656	FOG: 7 transmembrane receptor	sp|P0DQD5|NPY42_HUMAN	Neuropeptide Y receptor type 4-2 OS=Homo sapiens OX=9606 GN=NPY4R2 PE=3 SV=1
Gga09247	-	XP_015154741.1;OXB51762.1	feather keratin Cos1-2-like [Gallus gallus];hypothetical protein H355_013022, partial [Colinus virginianus]	GO:0005882;GO:0005200	intermediate filament;structural constituent of cytoskeleton	-	-	-	-	-	-	-	sp|Q9PRI5|KRF1_COLLI	Feather keratin Cos1-1/Cos1-3/Cos2-1 OS=Columba livia OX=8932 PE=3 SV=3
Gga08273	TENT5A	XP_427638.3	putative nucleotidyltransferase FAM46B [Gallus gallus]	GO:1990817	RNA adenylyltransferase activity	K23033	TENT5A_B,FAM46A_B	http://www.genome.jp/dbget-bin/www_bget?ko:K23033	-	-	KOG3852	Uncharacterized conserved protein	sp|Q96IP4|TET5A_HUMAN	Terminal nucleotidyltransferase 5A OS=Homo sapiens OX=9606 GN=TENT5A PE=1 SV=2
Gga14841	CHRNA1	XP_003207587.3;XP_025007900.1	acetylcholine receptor subunit alpha [Meleagris gallopavo];acetylcholine receptor subunit alpha isoform X1 [Gallus gallus]	GO:0007165;GO:0034220;GO:0004888;GO:0045211;GO:0042391;GO:0016021;GO:0005887;GO:0030594;GO:0050877;GO:0045202;GO:0022848;GO:0007268;GO:0043005	signal transduction;ion transmembrane transport;transmembrane signaling receptor activity;postsynaptic membrane;regulation of membrane potential;integral component of membrane;integral component of plasma membrane;neurotransmitter receptor activity;nervous system process;synapse;acetylcholine-gated cation-selective channel activity;chemical synaptic transmission;neuron projection	K04803	CHRNA1	http://www.genome.jp/dbget-bin/www_bget?ko:K04803	Neuroactive ligand-receptor interaction	ko04080	-	-	sp|P09479|ACHA_CHICK	Acetylcholine receptor subunit alpha OS=Gallus gallus OX=9031 GN=CHRNA1 PE=1 SV=1
Gga15129	-	XP_015145742.1;NP_001001473.2	pancreatic alpha-amylase isoform X1 [Gallus gallus];pancreatic alpha-amylase precursor [Gallus gallus]	GO:0103025;GO:0046872;GO:0003824;GO:0005975;GO:0004556	alpha-amylase activity (releasing maltohexaose);metal ion binding;catalytic activity;carbohydrate metabolic process;alpha-amylase activity	K01176	AMY,amyA,malS	http://www.genome.jp/dbget-bin/www_bget?ko:K01176	Starch and sucrose metabolism;Carbohydrate digestion and absorption;Pancreatic secretion;Salivary secretion	ko00500,ko04973,ko04972,ko04970	-	-	sp|P83053|AMYP_STRCA	Pancreatic alpha-amylase OS=Struthio camelus OX=8801 PE=1 SV=1
Gga00106	ITIH2	XP_010213099.1;NP_001124213.1	PREDICTED: inter-alpha-trypsin inhibitor heavy chain H2 [Tinamus guttatus];inter-alpha-trypsin inhibitor heavy chain H2 precursor [Gallus gallus]	GO:0005576;GO:0030212;GO:0004867	extracellular region;hyaluronan metabolic process;serine-type endopeptidase inhibitor activity	K19015	ITIH2,SHAP	http://www.genome.jp/dbget-bin/www_bget?ko:K19015	-	-	-	-	sp|O02668|ITIH2_PIG;sp|P19823|ITIH2_HUMAN	Inter-alpha-trypsin inhibitor heavy chain H2 OS=Sus scrofa OX=9823 GN=ITIH2 PE=2 SV=1;Inter-alpha-trypsin inhibitor heavy chain H2 OS=Homo sapiens OX=9606 GN=ITIH2 PE=1 SV=2
Gga16020	KNG1	XP_422766.2	kininogen-1 [Gallus gallus]	GO:0004869;GO:0042311;GO:0005615	cysteine-type endopeptidase inhibitor activity;vasodilation;extracellular space	K03898	KNG,BK	http://www.genome.jp/dbget-bin/www_bget?ko:K03898	Regulation of actin cytoskeleton;Sphingolipid signaling pathway;cGMP-PKG signaling pathway;Neuroactive ligand-receptor interaction;Complement and coagulation cascades;Inflammatory mediator regulation of TRP channels	ko04810,ko04071,ko04022,ko04080,ko04610,ko04750	-	-	sp|P01044|KNG1_BOVIN	Kininogen-1 OS=Bos taurus OX=9913 GN=KNG1 PE=1 SV=1
Gga12191	NPY5R	XP_015140774.1	neuropeptide Y receptor type 5 isoform X1 [Gallus gallus]	GO:0007268;GO:0043005;GO:0016021;GO:0003151;GO:0003214;GO:0045202;GO:0001601;GO:0016020;GO:0001602;GO:0004983	chemical synaptic transmission;neuron projection;integral component of membrane;outflow tract morphogenesis;cardiac left ventricle morphogenesis;synapse;peptide YY receptor activity;membrane;pancreatic polypeptide receptor activity;neuropeptide Y receptor activity	K04207	NPY5R	http://www.genome.jp/dbget-bin/www_bget?ko:K04207	Neuroactive ligand-receptor interaction	ko04080	KOG3656	FOG: 7 transmembrane receptor	sp|O62729|NPY5R_CANLF	Neuropeptide Y receptor type 5 OS=Canis lupus familiaris OX=9615 GN=NPY5R PE=2 SV=1
Gga09257	-	XP_015154748.1;XP_031456923.1	feather keratin 1-like [Gallus gallus];feather keratin 1-like [Phasianus colchicus]	GO:0005882;GO:0005200	intermediate filament;structural constituent of cytoskeleton	-	-	-	-	-	-	-	sp|P02450|KRFC_CHICK	Feather keratin 1 OS=Gallus gallus OX=9031 PE=3 SV=2
Gga09261	-	XP_032567456.1;XP_031456923.1;XP_015154748.1	feather beta keratin-like isoform X1 [Chiroxiphia lanceolata];feather keratin 1-like [Phasianus colchicus];feather keratin 1-like [Gallus gallus]	GO:0005882;GO:0005200	intermediate filament;structural constituent of cytoskeleton	-	-	-	-	-	-	-	sp|P02450|KRFC_CHICK	Feather keratin 1 OS=Gallus gallus OX=9031 PE=3 SV=2
Gga09209	-	XP_003213042.2;XP_015154724.1;XP_015740909.2	feather beta keratin-like [Meleagris gallopavo];feather keratin Cos1-1/Cos1-3/Cos2-1-like [Gallus gallus];feather keratin Cos1-1/Cos1-3/Cos2-1-like [Coturnix japonica]	GO:0005882;GO:0005200	intermediate filament;structural constituent of cytoskeleton	-	-	-	-	-	-	-	sp|Q9PSV3|KRF4_COLLI	Feather keratin Cos2-3 OS=Columba livia OX=8932 PE=3 SV=3
Gga09019	PNPLA1	XP_425818.2	patatin-like phospholipase domain-containing protein 1 [Gallus gallus]	-	-	K16813	PNPLA1	http://www.genome.jp/dbget-bin/www_bget?ko:K16813	-	-	-	-	sp|Q8N8W4|PLPL1_HUMAN	Omega-hydroxyceramide transacylase OS=Homo sapiens OX=9606 GN=PNPLA1 PE=1 SV=3
Gga16032	CCDC39	XP_422777.4	LOW QUALITY PROTEIN: coiled-coil domain-containing protein 39 [Gallus gallus]	GO:0036159;GO:0005930;GO:0003341	inner dynein arm assembly;axoneme;cilium movement	K23729	CCDC39	http://www.genome.jp/dbget-bin/www_bget?ko:K23729	-	-	-	-	sp|Q9UFE4|CCD39_HUMAN	Coiled-coil domain-containing protein 39 OS=Homo sapiens OX=9606 GN=CCDC39 PE=2 SV=3
Gga09229	-	XP_015154724.1;XP_003213042.2	feather keratin Cos1-1/Cos1-3/Cos2-1-like [Gallus gallus];feather beta keratin-like [Meleagris gallopavo]	GO:0005200;GO:0005882	structural constituent of cytoskeleton;intermediate filament	-	-	-	-	-	-	-	sp|Q9PSV3|KRF4_COLLI	Feather keratin Cos2-3 OS=Columba livia OX=8932 PE=3 SV=3
Gga15172	Rgs5	XP_001233314.1	regulator of G-protein signaling 5 [Gallus gallus]	GO:0005737;GO:0009968	cytoplasm;negative regulation of signal transduction	K16449	RGS	http://www.genome.jp/dbget-bin/www_bget?ko:K16449	-	-	-	-	sp|O08850|RGS5_MOUSE	Regulator of G-protein signaling 5 OS=Mus musculus OX=10090 GN=Rgs5 PE=2 SV=2
Gga00564	APOLD1	XP_004937733.1	apolipoprotein L domain-containing protein 1 [Gallus gallus]	GO:0006869;GO:0016021;GO:0005576;GO:0042157;GO:0045601;GO:0008289;GO:0001525	lipid transport;integral component of membrane;extracellular region;lipoprotein metabolic process;regulation of endothelial cell differentiation;lipid binding;angiogenesis	K14480	APOL	http://www.genome.jp/dbget-bin/www_bget?ko:K14480	-	-	-	-	sp|Q96LR9|APLD1_HUMAN	Apolipoprotein L domain-containing protein 1 OS=Homo sapiens OX=9606 GN=APOLD1 PE=2 SV=2
Gga09255	-	XP_031456923.1;XP_015154748.1;XP_032567456.1	feather keratin 1-like [Phasianus colchicus];feather keratin 1-like [Gallus gallus];feather beta keratin-like isoform X1 [Chiroxiphia lanceolata]	GO:0005200;GO:0005882	structural constituent of cytoskeleton;intermediate filament	-	-	-	-	-	-	-	sp|P02450|KRFC_CHICK	Feather keratin 1 OS=Gallus gallus OX=9031 PE=3 SV=2
Gga15961	MUC4	XP_015146935.1;XP_025009390.1	mucin-4 isoform X2 [Gallus gallus];mucin-4 isoform X4 [Gallus gallus]	-	-	K22017	MUC4	http://www.genome.jp/dbget-bin/www_bget?ko:K22017	-	-	KOG4291	Mucin/alpha-tectorin	sp|Q99102|MUC4_HUMAN	Mucin-4 OS=Homo sapiens OX=9606 GN=MUC4 PE=1 SV=4
Gga06085	CYP51A1	XP_031470253.1	leucine-rich repeat and death domain-containing protein 1 isoform X3 [Phasianus colchicus]	GO:0016491;GO:0005506;GO:0016125;GO:0020037;GO:0005783;GO:0016705;GO:0004497	oxidoreductase activity;iron ion binding;sterol metabolic process;heme binding;endoplasmic reticulum;oxidoreductase activity, acting on paired donors, with incorporation or reduction of molecular oxygen;monooxygenase activity	K05917	CYP51	http://www.genome.jp/dbget-bin/www_bget?ko:K05917	Steroid biosynthesis	ko00100	KOG0157	Cytochrome P450 CYP4/CYP19/CYP26 subfamilies	sp|Q4R8S6|CP51A_MACFA	Lanosterol 14-alpha demethylase OS=Macaca fascicularis OX=9541 GN=CYP51A1 PE=2 SV=2
Gga14773	FZD5	NP_001292145.1	frizzled-5 precursor [Gallus gallus]	GO:0007166;GO:0004888;GO:0007275;GO:0016021	cell surface receptor signaling pathway;transmembrane signaling receptor activity;multicellular organism development;integral component of membrane	K02375	FZD5_8,fz2	http://www.genome.jp/dbget-bin/www_bget?ko:K02375	Signaling pathways regulating pluripotency of stem cells;Hippo signaling pathway;Wnt signaling pathway;mTOR signaling pathway;Melanogenesis	ko04550,ko04390,ko04310,ko04150,ko04916	-	-	sp|Q13467|FZD5_HUMAN	Frizzled-5 OS=Homo sapiens OX=9606 GN=FZD5 PE=1 SV=2
Gga07184	CSMD3	XP_031447002.1;XP_015138521.2	CUB and sushi domain-containing protein 3 isoform X1 [Phasianus colchicus];LOW QUALITY PROTEIN: CUB and sushi domain-containing protein 3 [Gallus gallus]	-	-	K17495	CSMD	http://www.genome.jp/dbget-bin/www_bget?ko:K17495	-	-	-	-	sp|Q7Z407|CSMD3_HUMAN	CUB and sushi domain-containing protein 3 OS=Homo sapiens OX=9606 GN=CSMD3 PE=2 SV=3
Gga06783	Cndp1	XP_004935256.1	beta-Ala-His dipeptidase isoform X1 [Gallus gallus]	GO:0046872;GO:0006508;GO:0008233;GO:0016805;GO:0005829;GO:0032268;GO:0016787;GO:0070573	metal ion binding;proteolysis;peptidase activity;dipeptidase activity;cytosol;regulation of cellular protein metabolic process;hydrolase activity;metallodipeptidase activity	K05604	CNDP1	http://www.genome.jp/dbget-bin/www_bget?ko:K05604	Arginine and proline metabolism;Histidine metabolism;beta-Alanine metabolism	ko00330,ko00340,ko00410	KOG2276	Metalloexopeptidases	sp|Q8BUG2|CNDP1_MOUSE	Beta-Ala-His dipeptidase OS=Mus musculus OX=10090 GN=Cndp1 PE=2 SV=1
Gga01671	-	NP_001001470.1	lysozyme g precursor [Gallus gallus]	GO:0016998;GO:0042742;GO:0003796;GO:0009253;GO:0005576;GO:0019835;GO:0050830	cell wall macromolecule catabolic process;defense response to bacterium;lysozyme activity;peptidoglycan catabolic process;extracellular region;cytolysis;defense response to Gram-positive bacterium	-	-	-	-	-	-	-	sp|P27042|LYG_CHICK	Lysozyme g OS=Gallus gallus OX=9031 PE=2 SV=1
Gga01888	-	NP_001264680.1	feather keratin 1 [Gallus gallus]	GO:0005882;GO:0005200	intermediate filament;structural constituent of cytoskeleton	-	-	-	-	-	-	-	sp|P02450|KRFC_CHICK	Feather keratin 1 OS=Gallus gallus OX=9031 PE=3 SV=2
Gga09432	TCAP	XP_015155031.1	telethonin [Gallus gallus]	-	-	K19879	TCAP	http://www.genome.jp/dbget-bin/www_bget?ko:K19879	-	-	-	-	sp|O15273|TELT_HUMAN	Telethonin OS=Homo sapiens OX=9606 GN=TCAP PE=1 SV=1
Gga16939	CKMT2	AAA48688.1;NP_001161216.1	mitochondrial creatine kinase (EC 2.7.3.2), partial [Gallus gallus];creatine kinase S-type, mitochondrial [Gallus gallus]	GO:0005739;GO:0016301;GO:0004111;GO:0046314;GO:0005524;GO:0005743	mitochondrion;kinase activity;creatine kinase activity;phosphocreatine biosynthetic process;ATP binding;mitochondrial inner membrane	K00933	E2.7.3.2	http://www.genome.jp/dbget-bin/www_bget?ko:K00933	Arginine and proline metabolism	ko00330	KOG3581	Creatine kinases	sp|P11009|KCRS_CHICK	Creatine kinase S-type, mitochondrial OS=Gallus gallus OX=9031 GN=CKMT2 PE=1 SV=2
Gga14219	unc5b-a	XP_025007335.1;NP_001026396.2	netrin receptor UNC5B isoform X1 [Gallus gallus];netrin receptor UNC5B precursor [Gallus gallus]	GO:0005886;GO:0043524;GO:0007275;GO:0005042;GO:0007411;GO:0014068;GO:0016021;GO:0033564;GO:2001240	plasma membrane;negative regulation of neuron apoptotic process;multicellular organism development;netrin receptor activity;axon guidance;positive regulation of phosphatidylinositol 3-kinase signaling;integral component of membrane;anterior/posterior axon guidance;negative regulation of extrinsic apoptotic signaling pathway in absence of ligand	K07521	UNC5	http://www.genome.jp/dbget-bin/www_bget?ko:K07521	Axon guidance	ko04360	KOG1480	Netrin transmembrane receptor unc-5	sp|Q8JGT4|UN5BA_XENLA;sp|C5IAW9|UN5BB_XENLA	Netrin receptor UNC5B-a OS=Xenopus laevis OX=8355 GN=unc5b-a PE=2 SV=1;Netrin receptor UNC5B-b OS=Xenopus laevis OX=8355 GN=unc5b-b PE=1 SV=1
Gga07322	-	XP_015138669.1;XP_025003975.1	feather keratin 1-like isoform X2 [Gallus gallus];feather keratin 1-like isoform X1 [Gallus gallus]	GO:0005882;GO:0005200	intermediate filament;structural constituent of cytoskeleton	-	-	-	-	-	-	-	sp|P02450|KRFC_CHICK	Feather keratin 1 OS=Gallus gallus OX=9031 PE=3 SV=2
Gga08097	nodal	XP_015152908.1	nodal homolog [Gallus gallus]	GO:0008083;GO:0005576	growth factor activity;extracellular region	K04666	NODAL	http://www.genome.jp/dbget-bin/www_bget?ko:K04666	Signaling pathways regulating pluripotency of stem cells;TGF-beta signaling pathway;Cytokine-cytokine receptor interaction	ko04550,ko04350,ko04060	-	-	sp|Q28GB8|NODAL_XENTR	Nodal homolog OS=Xenopus tropicalis OX=8364 GN=nodal PE=2 SV=1
Gga17249	Ccdc81	XP_025002187.1;XP_025003478.1	uncharacterized protein LOC107049409 [Gallus gallus];uncharacterized protein LOC112531790 [Gallus gallus]	-	-	K14530	RPP40	http://www.genome.jp/dbget-bin/www_bget?ko:K14530	Ribosome biogenesis in eukaryotes	ko03008	-	-	sp|Q5XIN9|CCD81_RAT	Coiled-coil domain-containing protein 81 OS=Rattus norvegicus OX=10116 GN=Ccdc81 PE=1 SV=1
Gga02871	CCL13	NP_001070700.1	fractalkine precursor [Gallus gallus]	GO:0070098;GO:0008009;GO:0016021;GO:0009615;GO:0031729;GO:0031730;GO:0031726;GO:0006954;GO:0006955;GO:0005615	chemokine-mediated signaling pathway;chemokine activity;integral component of membrane;response to virus;CCR4 chemokine receptor binding;CCR5 chemokine receptor binding;CCR1 chemokine receptor binding;inflammatory response;immune response;extracellular space	K05508	CX3CL1,NTT	http://www.genome.jp/dbget-bin/www_bget?ko:K05508	TNF signaling pathway;Cytokine-cytokine receptor interaction;Viral protein interaction with cytokine and cytokine receptor;Chemokine signaling pathway	ko04668,ko04060,ko04061,ko04062	-	-	sp|Q68Y88|CCL13_CANLF	C-C motif chemokine 13 OS=Canis lupus familiaris OX=9615 GN=CCL13 PE=3 SV=1
Gga08786	-	NP_001338351.1;XP_024999157.1;AHA62429.1;XP_032305108.1	loricrin-like [Gallus gallus];loricrin-like isoform X1 [Gallus gallus];epidermal differentiation protein [Gallus gallus];loricrin-like [Coturnix japonica]	-	-	-	-	-	-	-	-	-	-	-
Gga07316	-	XP_025003983.1	feather keratin 1-like isoform X1 [Gallus gallus]	-	-	-	-	-	-	-	-	-	sp|P02450|KRFC_CHICK	Feather keratin 1 OS=Gallus gallus OX=9031 PE=3 SV=2
Gga05151	MYH1B	NP_989559.2;XP_027327349.2;XP_010011211.1;KAF1515620.1;OXB52917.1;OXB52687.1	myosin, heavy chain 1B, skeletal muscle [Gallus gallus];myosin heavy chain, skeletal muscle, adult-like [Anas platyrhynchos];PREDICTED: myosin heavy chain, skeletal muscle-like, partial [Nestor notabilis];Myosin heavy chain, skeletal muscle, adult, partial [Eudyptes sclateri];hypothetical protein ASZ78_007000, partial [Callipepla squamata];hypothetical protein H355_002212, partial [Colinus virgin…	GO:0016459;GO:0005524;GO:0003774;GO:0003779;GO:0051015	myosin complex;ATP binding;cytoskeletal motor activity;actin binding;actin filament binding	K24220	MYH1s	http://www.genome.jp/dbget-bin/www_bget?ko:K24220	-	-	-	-	sp|P02565|MYH1B_CHICK	Myosin-1B OS=Gallus gallus OX=9031 GN=MYH1B PE=2 SV=3
Gga13529	Acot5	XP_004941725.1	acyl-coenzyme A thioesterase 5 isoform X2 [Gallus gallus]	GO:0016790;GO:0006637;GO:0006631	thiolester hydrolase activity;acyl-CoA metabolic process;fatty acid metabolic process	K01068	ACOT1_2_4	http://www.genome.jp/dbget-bin/www_bget?ko:K01068	Biosynthesis of unsaturated fatty acids;Fatty acid elongation;Ovarian steroidogenesis	ko01040,ko00062,ko04913	-	-	sp|Q6Q2Z6|ACOT5_MOUSE	Acyl-coenzyme A thioesterase 5 OS=Mus musculus OX=10090 GN=Acot5 PE=1 SV=2
Gga07282	LY6E	XP_418412.4;XP_031446774.1	lymphocyte antigen 6E [Gallus gallus];lymphocyte antigen 6E-like [Phasianus colchicus]	GO:0031225;GO:0016021;GO:0005886;GO:0030550	anchored component of membrane;integral component of membrane;plasma membrane;acetylcholine receptor inhibitor activity	K06846	LY6D_E_F_G6_H	http://www.genome.jp/dbget-bin/www_bget?ko:K06846	-	-	-	-	sp|Q90986|LY6E_CHICK	Lymphocyte antigen 6E OS=Gallus gallus OX=9031 GN=LY6E PE=2 SV=1
Gga02878	Nrn1l	XP_015134641.1	neuritin-like protein isoform X2 [Gallus gallus]	GO:0016020;GO:0046658;GO:0042802;GO:0005615;GO:0007399;GO:0030424;GO:1990138	membrane;anchored component of plasma membrane;identical protein binding;extracellular space;nervous system development;axon;neuron projection extension	-	-	-	-	-	-	-	sp|Q8C4W3|NRN1L_MOUSE	Neuritin-like protein OS=Mus musculus OX=10090 GN=Nrn1l PE=2 SV=2
Gga04800	BTN1A1	XP_025011534.1;NP_001092829.1	uncharacterized protein LOC430359 isoform X2 [Gallus gallus];uncharacterized protein LOC430359 [Gallus gallus]	GO:0061630;GO:0016567;GO:0008270;GO:0045087;GO:0005737;GO:0010468	ubiquitin protein ligase activity;protein ubiquitination;zinc ion binding;innate immune response;cytoplasm;regulation of gene expression	K12000	TRIM7	http://www.genome.jp/dbget-bin/www_bget?ko:K12000	-	-	-	-	sp|Q13410|BT1A1_HUMAN;sp|P14373|TRI27_HUMAN	Butyrophilin subfamily 1 member A1 OS=Homo sapiens OX=9606 GN=BTN1A1 PE=1 SV=3;Zinc finger protein RFP OS=Homo sapiens OX=9606 GN=TRIM27 PE=1 SV=1
Gga05309	CACNG1	OXB64831.1	hypothetical protein ASZ78_006569, partial [Callipepla squamata]	GO:1990454;GO:0034765;GO:0005245;GO:0042383;GO:0070296;GO:0005246;GO:1902514;GO:0005891	L-type voltage-gated calcium channel complex;regulation of ion transmembrane transport;voltage-gated calcium channel activity;sarcolemma;sarcoplasmic reticulum calcium ion transport;calcium channel regulator activity;regulation of calcium ion transmembrane transport via high voltage-gated calcium channel;voltage-gated calcium channel complex	K04866	CACNG1	http://www.genome.jp/dbget-bin/www_bget?ko:K04866	MAPK signaling pathway;Adrenergic signaling in cardiomyocytes;Cardiac muscle contraction;Oxytocin signaling pathway	ko04010,ko04261,ko04260,ko04921	-	-	sp|Q08DE1|CCG1_BOVIN;sp|Q2MJQ7|CCG1_PIG	Voltage-dependent calcium channel gamma-1 subunit OS=Bos taurus OX=9913 GN=CACNG1 PE=2 SV=1;Voltage-dependent calcium channel gamma-1 subunit OS=Sus scrofa OX=9823 GN=CACNG1 PE=2 SV=1
Gga04823	CD1D	NP_001017412.1;AAX49403.1	CD1c molecule precursor [Gallus gallus];CD1.1 antigen [Gallus gallus]	GO:0016021	integral component of membrane	K06448	CD1	http://www.genome.jp/dbget-bin/www_bget?ko:K06448	Tight junction;Hematopoietic cell lineage	ko04530,ko04640	-	-	sp|Q4ACW4|CD1D_PANTR;sp|P29016|CD1B_HUMAN	Antigen-presenting glycoprotein CD1d OS=Pan troglodytes OX=9598 GN=CD1D PE=3 SV=1;T-cell surface glycoprotein CD1b OS=Homo sapiens OX=9606 GN=CD1B PE=1 SV=1
Gga14425	armh3	XP_009984001.1	PREDICTED: UPF0668 protein C10orf76 homolog, partial [Tauraco erythrolophus]	GO:0016021	integral component of membrane	-	-	-	-	-	-	-	sp|Q6DCT2|ARMD3_XENLA	Armadillo-like helical domain-containing protein 3 OS=Xenopus laevis OX=8355 GN=armh3 PE=2 SV=2
Gga08962	TNNT2	XP_015154188.1;XP_027300791.1;NP_990780.1;AAA49098.1;XP_015154185.1;XP_015154180.1;XP_010722341.1;XP_015154182.1	troponin T, cardiac muscle isoforms isoform X5 [Gallus gallus];troponin T, cardiac muscle isoform X2 [Anas platyrhynchos];troponin T, cardiac muscle isoforms [Gallus gallus];troponin T, partial [Gallus gallus];troponin T, cardiac muscle isoforms isoform X4 [Gallus gallus];troponin T, cardiac muscle isoforms isoform X1 [Gallus gallus];troponin T, cardiac muscle isoform X3 [Meleagris gallopavo];tro…	GO:0031013;GO:0006937;GO:0060048;GO:0005523;GO:0006936;GO:0030172;GO:0045214;GO:0005861	troponin I binding;regulation of muscle contraction;cardiac muscle contraction;tropomyosin binding;muscle contraction;troponin C binding;sarcomere organization;troponin complex	K12045	TNNT2	http://www.genome.jp/dbget-bin/www_bget?ko:K12045	Adrenergic signaling in cardiomyocytes;Cardiac muscle contraction	ko04261,ko04260	-	-	sp|P02642|TNNT2_CHICK	Troponin T, cardiac muscle isoforms OS=Gallus gallus OX=9031 GN=TNNT2 PE=2 SV=2
Gga02861	PARD6A	XP_004944104.1	partitioning defective 6 homolog alpha isoform X1 [Gallus gallus]	GO:0007163;GO:0007098;GO:0005938;GO:0001933;GO:0031267;GO:0007049;GO:0060341;GO:0016324;GO:0005080;GO:0030742;GO:1904781;GO:0034451;GO:0051301;GO:0005737;GO:0005634;GO:0045217;GO:0050714;GO:0005923;GO:0016020	establishment or maintenance of cell polarity;centrosome cycle;cell cortex;negative regulation of protein phosphorylation;small GTPase binding;cell cycle;regulation of cellular localization;apical plasma membrane;protein kinase C binding;GTP-dependent protein binding;positive regulation of protein localization to centrosome;centriolar satellite;cell division;cytoplasm;nucleus;cell-cell junction m…	K06093	PARD6	http://www.genome.jp/dbget-bin/www_bget?ko:K06093	Tight junction;Endocytosis;Hippo signaling pathway;Hippo signaling pathway - fly;Rap1 signaling pathway;Axon guidance	ko04530,ko04144,ko04390,ko04391,ko04015,ko04360	-	-	sp|Q9NPB6|PAR6A_HUMAN;sp|Q9BYG5|PAR6B_HUMAN	Partitioning defective 6 homolog alpha OS=Homo sapiens OX=9606 GN=PARD6A PE=1 SV=1;Partitioning defective 6 homolog beta OS=Homo sapiens OX=9606 GN=PARD6B PE=1 SV=1
Gga11676	CTRB1	XP_025001273.1;XP_021239211.1	sodium/glucose cotransporter 2-like [Gallus gallus];serine protease 30-like [Numida meleagris]	GO:0004252	serine-type endopeptidase activity	K01310;K14382	CTRB;SLC5A2,SGLT2	http://www.genome.jp/dbget-bin/www_bget?ko:K01310;http://www.genome.jp/dbget-bin/www_bget?ko:K14382	Pancreatic secretion;Protein digestion and absorption	ko04972,ko04974	-	-	sp|P04813|CTR2_CANLF;sp|P26430|SC5A2_RABIT	Chymotrypsinogen 2 OS=Canis lupus familiaris OX=9615 GN=CTRB1 PE=2 SV=1;Sodium/nucleoside cotransporter OS=Oryctolagus cuniculus OX=9986 GN=SLC5A2 PE=2 SV=1
Gga14257	SYNPO2L	XP_421618.3;XP_004942139.2	synaptopodin 2-like protein isoform X1 [Gallus gallus];synaptopodin 2-like protein isoform X2 [Gallus gallus]	GO:0005829;GO:0030018;GO:0005634;GO:0032233;GO:0015629;GO:0030054;GO:0003779;GO:0016607	cytosol;Z disc;nucleus;positive regulation of actin filament bundle assembly;actin cytoskeleton;cell junction;actin binding;nuclear speck	-	-	-	-	-	-	-	sp|Q9H987|SYP2L_HUMAN	Synaptopodin 2-like protein OS=Homo sapiens OX=9606 GN=SYNPO2L PE=1 SV=3
Gga16272	ALPK2	XP_424461.2	alpha-protein kinase 2 [Gallus gallus]	GO:0005524;GO:0016323;GO:0010468;GO:0042981;GO:0003007;GO:0030010;GO:0055013;GO:1905223;GO:0003308;GO:0004674	ATP binding;basolateral plasma membrane;regulation of gene expression;regulation of apoptotic process;heart morphogenesis;establishment of cell polarity;cardiac muscle cell development;epicardium morphogenesis;negative regulation of Wnt signaling pathway involved in heart development;protein serine/threonine kinase activity	K08868	ALPK	http://www.genome.jp/dbget-bin/www_bget?ko:K08868	-	-	-	-	sp|Q86TB3|ALPK2_HUMAN	Alpha-protein kinase 2 OS=Homo sapiens OX=9606 GN=ALPK2 PE=1 SV=3
Gga07343	EPPK1	XP_031413321.1;XP_004950978.2	epiplakin-like, partial [Meleagris gallopavo];epiplakin [Gallus gallus]	GO:0005737;GO:0045104;GO:0005856	cytoplasm;intermediate filament cytoskeleton organization;cytoskeleton	-	-	-	-	-	-	-	sp|P58107|EPIPL_HUMAN	Epiplakin OS=Homo sapiens OX=9606 GN=EPPK1 PE=1 SV=3
Gga06957	SDR16C5	XP_015138173.1	epidermal retinol dehydrogenase 2-like [Gallus gallus]	GO:0016616;GO:0016491;GO:0005811	oxidoreductase activity, acting on the CH-OH group of donors, NAD or NADP as acceptor;oxidoreductase activity;lipid droplet	K15734	SDR16C5	http://www.genome.jp/dbget-bin/www_bget?ko:K15734	Retinol metabolism	ko00830	KOG1201	Hydroxysteroid 17-beta dehydrogenase 11	sp|Q8N3Y7|RDHE2_HUMAN	Epidermal retinol dehydrogenase 2 OS=Homo sapiens OX=9606 GN=SDR16C5 PE=1 SV=2
Gga08736	-	XP_004948301.1	claw keratin-like [Gallus gallus]	GO:0005200;GO:0005882	structural constituent of cytoskeleton;intermediate filament	-	-	-	-	-	-	-	sp|P04459|KRSC_CHICK	Scale keratin OS=Gallus gallus OX=9031 PE=2 SV=3
Gga13692	FOS	NP_990839.1	proto-oncogene c-Fos [Gallus gallus]	GO:0071276;GO:0005783;GO:0042493;GO:0003682;GO:0035994;GO:0003700;GO:0007399;GO:0001102;GO:0000978;GO:0000979;GO:0035976;GO:0031668;GO:0005654;GO:0035914;GO:0071277;GO:0003677;GO:0060395;GO:0005634;GO:0034614;GO:0005667;GO:0005829;GO:0007179;GO:0070412;GO:0001228;GO:0006357;GO:0032993;GO:0045672;GO:0000981	cellular response to cadmium ion;endoplasmic reticulum;response to xenobiotic stimulus;chromatin binding;response to muscle stretch;DNA-binding transcription factor activity;nervous system development;RNA polymerase II-specific DNA-binding transcription factor binding;RNA polymerase II cis-regulatory region sequence-specific DNA binding;RNA polymerase II core promoter sequence-specific DNA bindin…	K04379	FOS	http://www.genome.jp/dbget-bin/www_bget?ko:K04379	Apoptosis;MAPK signaling pathway;TNF signaling pathway;cAMP signaling pathway;Osteoclast differentiation;Estrogen signaling pathway;Growth hormone synthesis, secretion and action;Oxytocin signaling pathway;Parathyroid hormone synthesis, secretion and action;Prolactin signaling pathway;Relaxin signaling pathway;Circadian entrainment;B cell receptor signaling pathway;IL-17 signaling pathway;T cell …	ko04210,ko04010,ko04668,ko04024,ko04380,ko04915,ko04935,ko04921,ko04928,ko04917,ko04926,ko04713,ko04662,ko04657,ko04660,ko04658,ko04659,ko04620,ko04725,ko04728	-	-	sp|P11939|FOS_CHICK	Proto-oncogene c-Fos OS=Gallus gallus OX=9031 GN=FOS PE=1 SV=1
Gga01431	SH3BGR	XP_416732.1	SH3 domain-binding glutamic acid-rich protein [Gallus gallus]	-	-	K23740	SH3BGR	http://www.genome.jp/dbget-bin/www_bget?ko:K23740	-	-	-	-	sp|P55822|SH3BG_HUMAN	SH3 domain-binding glutamic acid-rich protein OS=Homo sapiens OX=9606 GN=SH3BGR PE=2 SV=3
Gga12603	BMPR1B	XP_032299867.1;XP_019470331.1;XP_032845776.1	bone morphogenetic protein receptor type-1B isoform X1 [Coturnix japonica];bone morphogenetic protein receptor type-1B isoform X1 [Meleagris gallopavo];bone morphogenetic protein receptor type-1B [Tyto alba alba]	GO:0001649;GO:0005886;GO:0035108;GO:0006468;GO:0030501;GO:0031290;GO:0044214;GO:0030509;GO:0060350;GO:0004675;GO:0045669;GO:0004674;GO:0046872;GO:1902043;GO:0016021;GO:0005524;GO:0060041;GO:0032332;GO:0046332;GO:0045944;GO:0036122;GO:0005025;GO:0009953;GO:0042698;GO:0002063;GO:0098821;GO:0043235;GO:0071363;GO:0061036;GO:0030166;GO:0006954;GO:0001502;GO:1902731	osteoblast differentiation;plasma membrane;limb morphogenesis;protein phosphorylation;positive regulation of bone mineralization;retinal ganglion cell axon guidance;spanning component of plasma membrane;BMP signaling pathway;endochondral bone morphogenesis;transmembrane receptor protein serine/threonine kinase activity;positive regulation of osteoblast differentiation;protein serine/threonine kin…	K13578	BMPR1B,ALK6,CDw293	http://www.genome.jp/dbget-bin/www_bget?ko:K13578	Signaling pathways regulating pluripotency of stem cells;Hippo signaling pathway;MAPK signaling pathway - fly;TGF-beta signaling pathway;Cytokine-cytokine receptor interaction;Axon guidance	ko04550,ko04390,ko04013,ko04350,ko04060,ko04360	-	-	sp|Q05438|BMR1B_CHICK	Bone morphogenetic protein receptor type-1B OS=Gallus gallus OX=9031 GN=BMPR1B PE=2 SV=1
Gga05514	CLDN3	NP_989533.1	claudin-3 [Gallus gallus]	GO:0005923;GO:0016327;GO:0005737;GO:0005198;GO:0061045;GO:1905050;GO:0022604;GO:0042802;GO:0003382;GO:0007155;GO:0016338;GO:0010628;GO:0014045;GO:1903348;GO:0032991;GO:0034331;GO:0001934;GO:0045177;GO:0030335;GO:0070830;GO:0005886;GO:0016328;GO:0150111;GO:0016021;GO:0008285;GO:0090559;GO:0031532;GO:0010629;GO:1990794;GO:0001666;GO:0030336;GO:0090303	bicellular tight junction;apicolateral plasma membrane;cytoplasm;structural molecule activity;negative regulation of wound healing;positive regulation of metallopeptidase activity;regulation of cell morphogenesis;identical protein binding;epithelial cell morphogenesis;cell adhesion;calcium-independent cell-cell adhesion via plasma membrane cell-adhesion molecules;positive regulation of gene expre…	K06087	CLDN	http://www.genome.jp/dbget-bin/www_bget?ko:K06087	Tight junction;Cell adhesion molecules;Leukocyte transendothelial migration	ko04530,ko04514,ko04670	-	-	sp|Q95KM5|CLD3_CANLF	Claudin-3 OS=Canis lupus familiaris OX=9615 GN=CLDN3 PE=2 SV=1
Gga06946	TMEM68	XP_029868468.1;XP_419207.1;XP_021249708.1	transmembrane protein 68-like isoform X2 [Aquila chrysaetos chrysaetos];transmembrane protein 68 [Gallus gallus];ras association domain-containing protein 6 isoform X11 [Numida meleagris]	GO:0005789;GO:0016747;GO:0003964;GO:0047196;GO:0016746;GO:0102966;GO:0016021	endoplasmic reticulum membrane;acyltransferase activity, transferring groups other than amino-acyl groups;RNA-directed DNA polymerase activity;long-chain-alcohol O-fatty-acyltransferase activity;acyltransferase activity;arachidoyl-CoA:1-dodecanol O-acyltransferase activity;integral component of membrane	K09854	RASSF6	http://www.genome.jp/dbget-bin/www_bget?ko:K09854	Hippo signaling pathway;Hippo signaling pathway - multiple species	ko04390,ko04392	KOG4321	Predicted phosphate acyltransferases	sp|Q5ZJD8|TMM68_CHICK	Transmembrane protein 68 OS=Gallus gallus OX=9031 GN=TMEM68 PE=2 SV=1
Gga09246	-	OXB51762.1;XP_015154741.1	hypothetical protein H355_013022, partial [Colinus virginianus];feather keratin Cos1-2-like [Gallus gallus]	GO:0005200;GO:0005882	structural constituent of cytoskeleton;intermediate filament	-	-	-	-	-	-	-	sp|Q9PRI5|KRF1_COLLI	Feather keratin Cos1-1/Cos1-3/Cos2-1 OS=Columba livia OX=8932 PE=3 SV=3
Gga04057	RASD1	NP_001038101.1	dexamethasone-induced Ras-related protein 1 [Gallus gallus]	GO:0016020;GO:0005525;GO:0007165;GO:0016529;GO:0003924	membrane;GTP binding;signal transduction;sarcoplasmic reticulum;GTPase activity	K07843	RASD1	http://www.genome.jp/dbget-bin/www_bget?ko:K07843	Circadian entrainment	ko04713	KOG0395	Ras-related GTPase	sp|Q9Y272|RASD1_HUMAN	Dexamethasone-induced Ras-related protein 1 OS=Homo sapiens OX=9606 GN=RASD1 PE=1 SV=1
Gga03167	Spire2	XP_414215.4;XP_010716472.1;XP_015148163.1	protein spire homolog 2 isoform X1 [Gallus gallus];protein spire homolog 2 [Meleagris gallopavo];protein spire homolog 2 isoform X2 [Gallus gallus]	GO:0015031;GO:0016192;GO:0005856;GO:0005886;GO:0045010;GO:0003779;GO:0030659	protein transport;vesicle-mediated transport;cytoskeleton;plasma membrane;actin nucleation;actin binding;cytoplasmic vesicle membrane	K02098	SPIR	http://www.genome.jp/dbget-bin/www_bget?ko:K02098	Dorso-ventral axis formation	ko04320	-	-	sp|Q8K1S6|SPIR2_MOUSE	Protein spire homolog 2 OS=Mus musculus OX=10090 GN=Spire2 PE=1 SV=1
Gga02593	UNC13A	XP_413799.4	protein unc-13 homolog A [Gallus gallus]	GO:0045202;GO:0019992;GO:0007268	synapse;diacylglycerol binding;chemical synaptic transmission	-	-	-	-	-	-	-	sp|Q9UPW8|UN13A_HUMAN	Protein unc-13 homolog A OS=Homo sapiens OX=9606 GN=UNC13A PE=2 SV=4
Gga13822	HSP90AA1	OPJ81459.1	heat shock protein HSP 90-alpha [Patagioenas fasciata monilis]	GO:0051131;GO:0044294;GO:1990782;GO:0021955;GO:0046677;GO:0002218;GO:0051082;GO:0016887;GO:0032273;GO:0048471;GO:0031396;GO:0005739;GO:0030010;GO:0032728;GO:0051020;GO:0030235;GO:0097110;GO:0030911;GO:0032991;GO:0098586;GO:0006457;GO:0044183;GO:0002230;GO:0009408;GO:0042803;GO:0043025;GO:0034605;GO:0009409;GO:0005524;GO:0048156;GO:0005737;GO:0007004;GO:0005634;GO:0044295;GO:0051897;GO:1905323;GO:…	chaperone-mediated protein complex assembly;dendritic growth cone;protein tyrosine kinase binding;central nervous system neuron axonogenesis;response to antibiotic;activation of innate immune response;unfolded protein binding;ATP hydrolysis activity;positive regulation of protein polymerization;perinuclear region of cytoplasm;regulation of protein ubiquitination;mitochondrion;establishment of cel…	K04079	HSP90A,htpG	http://www.genome.jp/dbget-bin/www_bget?ko:K04079	Necroptosis;PI3K-Akt signaling pathway;Protein processing in endoplasmic reticulum;Estrogen signaling pathway;Progesterone-mediated oocyte maturation;Antigen processing and presentation;IL-17 signaling pathway;NOD-like receptor signaling pathway;Th17 cell differentiation	ko04217,ko04151,ko04141,ko04915,ko04914,ko04612,ko04657,ko04621,ko04659	KOG0019	Molecular chaperone (HSP90 family)	sp|P11501|HS90A_CHICK	Heat shock protein HSP 90-alpha OS=Gallus gallus OX=9031 GN=HSP90AA1 PE=3 SV=3
Gga01644	SLC9A7	XP_009929168.1;OXB56924.1	PREDICTED: sodium/hydrogen exchanger 7-like [Haliaeetus albicilla];hypothetical protein ASZ78_012363 [Callipepla squamata]	GO:0005886;GO:0043231;GO:0016021;GO:0006885;GO:0055037;GO:0010008;GO:0071805;GO:0015386;GO:0015385;GO:0098719;GO:0051453;GO:0006814;GO:0015299	plasma membrane;intracellular membrane-bounded organelle;integral component of membrane;regulation of pH;recycling endosome;endosome membrane;potassium ion transmembrane transport;potassium:proton antiporter activity;sodium:proton antiporter activity;sodium ion import across plasma membrane;regulation of intracellular pH;sodium ion transport;solute:proton antiporter activity	K12041	SLC9A6_7,NHE6_7	http://www.genome.jp/dbget-bin/www_bget?ko:K12041	Cardiac muscle contraction	ko04260	-	-	sp|Q96T83|SL9A7_HUMAN;sp|Q8BLV3|SL9A7_MOUSE	Sodium/hydrogen exchanger 7 OS=Homo sapiens OX=9606 GN=SLC9A7 PE=1 SV=1;Sodium/hydrogen exchanger 7 OS=Mus musculus OX=10090 GN=Slc9a7 PE=1 SV=1
Gga09933	FSHR	XP_025004312.1;NP_990410.1	follicle-stimulating hormone receptor isoform X1 [Gallus gallus];follicle-stimulating hormone receptor precursor [Gallus gallus]	GO:0010738;GO:0008584;GO:0005886;GO:0004963;GO:0016021;GO:0014068;GO:0005887;GO:0071372;GO:0033686;GO:0042699;GO:0009755;GO:0070374;GO:0043235;GO:0007186;GO:0008528;GO:0007189;GO:0007190	regulation of protein kinase A signaling;male gonad development;plasma membrane;follicle-stimulating hormone receptor activity;integral component of membrane;positive regulation of phosphatidylinositol 3-kinase signaling;integral component of plasma membrane;cellular response to follicle-stimulating hormone stimulus;positive regulation of luteinizing hormone secretion;follicle-stimulating hormone…	K04247	FSHR	http://www.genome.jp/dbget-bin/www_bget?ko:K04247	cAMP signaling pathway;Neuroactive ligand-receptor interaction;Ovarian steroidogenesis	ko04024,ko04080,ko04913	KOG2087	Glycoprotein hormone receptor	sp|P79763|FSHR_CHICK	Follicle-stimulating hormone receptor OS=Gallus gallus OX=9031 GN=FSHR PE=2 SV=1
Gga01354	gag	AQY16377.1	gag-env fusion protein [Gallus gallus]	GO:0016021;GO:0004190;GO:0008270;GO:0003676;GO:0016032	integral component of membrane;aspartic-type endopeptidase activity;zinc ion binding;nucleic acid binding;viral process	-	-	-	-	-	-	-	sp|P0C776|GAG_RSVSA	Gag polyprotein OS=Avian leukosis virus RSA OX=269446 GN=gag PE=1 SV=1
Gga06479	Dcdc2	XP_003640800.2;XP_019469249.1	doublecortin domain-containing protein 2 isoform X3 [Gallus gallus];doublecortin domain-containing protein 2 isoform X3 [Meleagris gallopavo]	GO:0005654;GO:0035556;GO:0001764;GO:0060271;GO:0045880;GO:0005815;GO:0007605;GO:0072686;GO:0048813;GO:0034451;GO:0005829;GO:0030111;GO:0060091;GO:1902017;GO:0005874;GO:0005930	nucleoplasm;intracellular signal transduction;neuron migration;cilium assembly;positive regulation of smoothened signaling pathway;microtubule organizing center;sensory perception of sound;mitotic spindle;dendrite morphogenesis;centriolar satellite;cytosol;regulation of Wnt signaling pathway;kinocilium;regulation of cilium assembly;microtubule;axoneme	K23405	DCDC2	http://www.genome.jp/dbget-bin/www_bget?ko:K23405	-	-	KOG3757	Microtubule assembly protein Doublecortin and related proteins, contain DCX domain	sp|Q5DU00|DCDC2_MOUSE	Doublecortin domain-containing protein 2 OS=Mus musculus OX=10090 GN=Dcdc2 PE=1 SV=2
Gga01658	-	NP_990552.1;XP_015133177.1	cyclic nucleotide-gated channel cone photoreceptor subunit alpha [Gallus gallus];cyclic nucleotide-gated channel cone photoreceptor subunit alpha isoform X1 [Gallus gallus]	GO:0030552;GO:0005223;GO:0005216;GO:0016021;GO:0030553;GO:0050896;GO:0005222;GO:0007601	cAMP binding;intracellular cGMP-activated cation channel activity;ion channel activity;integral component of membrane;cGMP binding;response to stimulus;intracellular cAMP-activated cation channel activity;visual perception	K04950	CNGA3	http://www.genome.jp/dbget-bin/www_bget?ko:K04950	cAMP signaling pathway;Olfactory transduction	ko04024,ko04740	KOG0500	Cyclic nucleotide-gated cation channel CNGA1-3 and related proteins	sp|Q90805|CNG1_CHICK	Cyclic nucleotide-gated channel cone photoreceptor subunit alpha OS=Gallus gallus OX=9031 PE=2 SV=1
Gga11668	-	XP_004950460.3	zinc finger protein 668, partial [Gallus gallus]	-	-	-	-	-	-	-	-	-	-	-
Gga10278	VIT	NP_001019751.1;POI33636.1	vitrin precursor [Gallus gallus];hypothetical protein CIB84_002612, partial [Bambusicola thoracicus]	GO:0016021	integral component of membrane	K24506	VIT	http://www.genome.jp/dbget-bin/www_bget?ko:K24506	-	-	-	-	sp|Q6UXI7|VITRN_HUMAN	Vitrin OS=Homo sapiens OX=9606 GN=VIT PE=2 SV=1
Gga13783	SERPINA3-4	XP_015143255.1	serpin A3-4-like isoform X1 [Gallus gallus]	GO:0005615	extracellular space	K04525	SERPINA	http://www.genome.jp/dbget-bin/www_bget?ko:K04525	-	-	-	-	sp|A2I7N0|SPA34_BOVIN;sp|P23035|A1AF_RABIT	Serpin A3-4 OS=Bos taurus OX=9913 GN=SERPINA3-4 PE=3 SV=1;Alpha-1-antiproteinase F OS=Oryctolagus cuniculus OX=9986 PE=1 SV=1
Gga11984	-	-	-	-	-	-	-	-	-	-	-	-	-	-
Gga11084	NEIL2	XP_015140617.1	endonuclease 8-like 2 isoform X1 [Gallus gallus]	GO:0005654;GO:0005694;GO:0003906;GO:0019104;GO:0008270;GO:0006284;GO:0008017;GO:0072686;GO:0140078;GO:0003684;GO:0005737;GO:0004519	nucleoplasm;chromosome;DNA-(apurinic or apyrimidinic site) endonuclease activity;DNA N-glycosylase activity;zinc ion binding;base-excision repair;microtubule binding;mitotic spindle;class I DNA-(apurinic or apyrimidinic site) endonuclease activity;damaged DNA binding;cytoplasm;endonuclease activity	K10568	NEIL2	http://www.genome.jp/dbget-bin/www_bget?ko:K10568	Base excision repair	ko03410	-	-	sp|Q6IE77|NEIL2_BOVIN;sp|Q969S2|NEIL2_HUMAN	Endonuclease 8-like 2 OS=Bos taurus OX=9913 GN=NEIL2 PE=2 SV=3;Endonuclease 8-like 2 OS=Homo sapiens OX=9606 GN=NEIL2 PE=1 SV=3
Gga05349	TSPAN10	XP_415703.1	tetraspanin-10 [Gallus gallus]	GO:0005887;GO:0016021	integral component of plasma membrane;integral component of membrane	K17351	TSPAN10	http://www.genome.jp/dbget-bin/www_bget?ko:K17351	-	-	KOG3882	Tetraspanin family integral membrane protein	sp|Q9H1Z9|TSN10_HUMAN	Tetraspanin-10 OS=Homo sapiens OX=9606 GN=TSPAN10 PE=2 SV=1
Gga08971	MYBPH	NP_001026199.1	myosin-binding protein H [Gallus gallus]	GO:0031672;GO:0007155;GO:0032982	A band;cell adhesion;myosin filament	K24494	MYBPH	http://www.genome.jp/dbget-bin/www_bget?ko:K24494	-	-	-	-	sp|Q05623|MYBPH_CHICK	Myosin-binding protein H OS=Gallus gallus OX=9031 GN=MYBPH PE=1 SV=1
Gga14156	PAOX	XP_015134180.2	peroxisomal N(1)-acetyl-spermine/spermidine oxidase isoform X2 [Gallus gallus]	GO:0016491	oxidoreductase activity	K00308	PAOX	http://www.genome.jp/dbget-bin/www_bget?ko:K00308	Peroxisome	ko04146	-	-	sp|Q865R1|PAOX_BOVIN	Peroxisomal N(1)-acetyl-spermine/spermidine oxidase OS=Bos taurus OX=9913 GN=PAOX PE=1 SV=3
Gga13296	TNNI2	NP_990748.1;POI27390.1	troponin I, fast skeletal muscle [Gallus gallus];hypothetical protein CIB84_008860 [Bambusicola thoracicus]	GO:0005861;GO:0003779;GO:0046872	troponin complex;actin binding;metal ion binding	K12043	TNNI2	http://www.genome.jp/dbget-bin/www_bget?ko:K12043	-	-	KOG3977	Troponin I	sp|P68246|TNNI2_CHICK	Troponin I, fast skeletal muscle OS=Gallus gallus OX=9031 GN=TNNI2 PE=1 SV=2
Gga08031	PROM2	XP_015152815.1;XP_015738326.1	prominin-2 [Gallus gallus];prominin-2 [Coturnix japonica]	GO:0005902;GO:0005929;GO:0016324;GO:0009986;GO:0071914;GO:0015485;GO:0048550;GO:0001934;GO:2001287;GO:0043087;GO:0031528;GO:0005887;GO:0031346	microvillus;cilium;apical plasma membrane;cell surface;prominosome;cholesterol binding;negative regulation of pinocytosis;positive regulation of protein phosphorylation;negative regulation of caveolin-mediated endocytosis;regulation of GTPase activity;microvillus membrane;integral component of plasma membrane;positive regulation of cell projection organization	K15602	PROM2	http://www.genome.jp/dbget-bin/www_bget?ko:K15602	-	-	-	-	sp|Q8N271|PROM2_HUMAN	Prominin-2 OS=Homo sapiens OX=9606 GN=PROM2 PE=1 SV=1
Gga09089	-	XP_001235153.1	UPF0739 protein C1orf74 homolog [Gallus gallus]	-	-	-	-	-	-	-	-	-	sp|A6QQA5|CA074_BOVIN	UPF0739 protein C1orf74 homolog OS=Bos taurus OX=9913 PE=2 SV=1
Gga15644	LEPR	BAA94292.1;NP_989654.1	leptin receptor [Gallus gallus];leptin receptor precursor [Gallus gallus]	GO:0032099;GO:0016021;GO:0038021;GO:0032100;GO:0010629;GO:0010887;GO:0001934;GO:0010628;GO:0045717;GO:0046321;GO:0001552;GO:2000355;GO:0006112;GO:0016020	negative regulation of appetite;integral component of membrane;leptin receptor activity;positive regulation of appetite;negative regulation of gene expression;negative regulation of cholesterol storage;positive regulation of protein phosphorylation;positive regulation of gene expression;negative regulation of fatty acid biosynthetic process;positive regulation of fatty acid oxidation;ovarian foll…	K05062	LEPR,CD295	http://www.genome.jp/dbget-bin/www_bget?ko:K05062	AMPK signaling pathway;JAK-STAT signaling pathway;Cytokine-cytokine receptor interaction;Neuroactive ligand-receptor interaction;Adipocytokine signaling pathway	ko04152,ko04630,ko04060,ko04080,ko04920	-	-	sp|O02671|LEPR_PIG	Leptin receptor OS=Sus scrofa OX=9823 GN=LEPR PE=2 SV=3
Gga07254	FAM135B	XP_025003955.1	protein FAM135B [Gallus gallus]	-	-	-	-	-	-	-	-	-	sp|Q49AJ0|F135B_HUMAN	Protein FAM135B OS=Homo sapiens OX=9606 GN=FAM135B PE=1 SV=2
Gga07789	HES2	XP_024998508.1;XP_027299222.2	transcription factor HES-2 [Gallus gallus];transcription factor HES-2 [Anas platyrhynchos]	GO:0046983;GO:0003677;GO:0006355	protein dimerization activity;DNA binding;regulation of transcription, DNA-templated	K09087	HES2_6_7	http://www.genome.jp/dbget-bin/www_bget?ko:K09087	-	-	KOG4304	Transcriptional repressors of the hairy/E(spl) family (contains HLH)	sp|Q9Y543|HES2_HUMAN;sp|Q00P32|HES2_XENLA	Transcription factor HES-2 OS=Homo sapiens OX=9606 GN=HES2 PE=2 SV=1;Transcription factor HES-2 OS=Xenopus laevis OX=8355 GN=hes2 PE=1 SV=2
Gga08725	S100A11	AHF58359.1;XP_021232488.1;NP_990497.1;AHF58358.1;POI31073.1	scaffoldin, partial [Gallus gallus];trichohyalin-like [Numida meleagris];protein S100-A11 [Gallus gallus];scaffoldin, partial [Gallus gallus];hypothetical protein CIB84_005176, partial [Bambusicola thoracicus]	GO:0042127;GO:0042803;GO:0046914;GO:0005509;GO:0014911;GO:0005615;GO:0048306;GO:0001726;GO:0005634;GO:0005737;GO:0044548	regulation of cell population proliferation;protein homodimerization activity;transition metal ion binding;calcium ion binding;positive regulation of smooth muscle cell migration;extracellular space;calcium-dependent protein binding;ruffle;nucleus;cytoplasm;S100 protein binding	K23765;K18626	S100A11_13,S100C;TCHH	http://www.genome.jp/dbget-bin/www_bget?ko:K23765;http://www.genome.jp/dbget-bin/www_bget?ko:K18626	-	-	-	-	sp|P24479|S10AB_CHICK;sp|Q9UBG3|CRNN_HUMAN;sp|Q07283|TRHY_HUMAN	Protein S100-A11 OS=Gallus gallus OX=9031 GN=S100A11 PE=1 SV=2;Cornulin OS=Homo sapiens OX=9606 GN=CRNN PE=1 SV=1;Trichohyalin OS=Homo sapiens OX=9606 GN=TCHH PE=1 SV=2
Gga06254	LRRC3B	XP_010711178.1	leucine-rich repeat-containing protein 3B [Meleagris gallopavo]	GO:0031012;GO:0016021;GO:0005615	extracellular matrix;integral component of membrane;extracellular space	-	-	-	-	-	-	-	sp|Q96PB8|LRC3B_HUMAN	Leucine-rich repeat-containing protein 3B OS=Homo sapiens OX=9606 GN=LRRC3B PE=1 SV=1
Gga05150	MYH1B	KAF1515622.1;OXB52687.1;XP_010011211.1;NP_001013414.1;NP_989559.2;KAF1483411.1	Myosin-1B, partial [Eudyptes sclateri];hypothetical protein H355_002212, partial [Colinus virginianus];PREDICTED: myosin heavy chain, skeletal muscle-like, partial [Nestor notabilis];myosin, heavy chain 1A, skeletal muscle (similar to human myosin, heavy chain 1, skeletal muscle, adult) [Gallus gallus];myosin, heavy chain 1B, skeletal muscle [Gallus gallus];Myosin-1B, partial [Eudyptula novaeholl…	GO:0051015;GO:0003774;GO:0005524;GO:0016459	actin filament binding;cytoskeletal motor activity;ATP binding;myosin complex	K24220	MYH1s	http://www.genome.jp/dbget-bin/www_bget?ko:K24220	-	-	-	-	sp|P02565|MYH1B_CHICK;sp|P13538|MYSS_CHICK	Myosin-1B OS=Gallus gallus OX=9031 GN=MYH1B PE=2 SV=3;Myosin heavy chain, skeletal muscle, adult OS=Gallus gallus OX=9031 PE=1 SV=4
Gga10042	-	NP_990831.2	cystatin precursor [Gallus gallus]	GO:0004869;GO:0005615;GO:0005576	cysteine-type endopeptidase inhibitor activity;extracellular space;extracellular region	K13899	CST3	http://www.genome.jp/dbget-bin/www_bget?ko:K13899	Salivary secretion	ko04970	-	-	sp|P01038|CYT_CHICK	Cystatin OS=Gallus gallus OX=9031 PE=1 SV=2
Gga08499	tmem45b	XP_004948029.1	transmembrane protein 45B [Gallus gallus]	GO:0016021;GO:0016020	integral component of membrane;membrane	-	-	-	-	-	-	-	sp|Q5XGD7|TM45B_XENTR	Transmembrane protein 45B OS=Xenopus tropicalis OX=8364 GN=tmem45b PE=2 SV=1
Gga07641	MYLK2	NP_990723.1	myosin light chain kinase 2, skeletal/cardiac muscle [Gallus gallus]	GO:0005737;GO:0005524;GO:0004687;GO:0004672	cytoplasm;ATP binding;myosin light chain kinase activity;protein kinase activity	K00907	MYLK	http://www.genome.jp/dbget-bin/www_bget?ko:K00907	Regulation of actin cytoskeleton;Focal adhesion;Apelin signaling pathway;Calcium signaling pathway;cGMP-PKG signaling pathway;Vascular smooth muscle contraction;Gastric acid secretion;Oxytocin signaling pathway;Platelet activation	ko04810,ko04510,ko04371,ko04020,ko04022,ko04270,ko04971,ko04921,ko04611	-	-	sp|P07313|MYLK2_RABIT	Myosin light chain kinase 2, skeletal/cardiac muscle OS=Oryctolagus cuniculus OX=9986 GN=MYLK2 PE=1 SV=3
Gga09210	-	XP_015740909.2;XP_003213042.2;XP_015154724.1	feather keratin Cos1-1/Cos1-3/Cos2-1-like [Coturnix japonica];feather beta keratin-like [Meleagris gallopavo];feather keratin Cos1-1/Cos1-3/Cos2-1-like [Gallus gallus]	GO:0005882;GO:0005200	intermediate filament;structural constituent of cytoskeleton	-	-	-	-	-	-	-	sp|Q9PSV3|KRF4_COLLI	Feather keratin Cos2-3 OS=Columba livia OX=8932 PE=3 SV=3
Gga10795	ELOVL4	NP_001184238.1;XP_005153210.2	elongation of very long chain fatty acids protein 4 [Gallus gallus];elongation of very long chain fatty acids protein 4 [Melopsittacus undulatus]	GO:0019367;GO:0030148;GO:0035338;GO:0034626;GO:0016021;GO:0102337;GO:0042761;GO:0034625;GO:0030176;GO:0005789;GO:0102756;GO:0006636;GO:0102338;GO:0102336;GO:0009922	fatty acid elongation, saturated fatty acid;sphingolipid biosynthetic process;long-chain fatty-acyl-CoA biosynthetic process;fatty acid elongation, polyunsaturated fatty acid;integral component of membrane;3-oxo-cerotoyl-CoA synthase activity;very long-chain fatty acid biosynthetic process;fatty acid elongation, monounsaturated fatty acid;integral component of endoplasmic reticulum membrane;endop…	K10249	ELOVL4	http://www.genome.jp/dbget-bin/www_bget?ko:K10249	Biosynthesis of unsaturated fatty acids;Fatty acid elongation	ko01040,ko00062	-	-	sp|Q95K73|ELOV4_MACFA	Elongation of very long chain fatty acids protein 4 OS=Macaca fascicularis OX=9541 GN=ELOVL4 PE=2 SV=1
Gga13609	ACTC1	EDL27865.1;OPJ83121.1	actin, alpha, cardiac, partial [Mus musculus];hypothetical protein AV530_010532 [Patagioenas fasciata monilis]	GO:0070062;GO:0016887;GO:0090131;GO:0031674;GO:0042493;GO:0045471;GO:0031032;GO:0098978;GO:0030048;GO:0044297;GO:0017022;GO:0030049;GO:0005737;GO:0072562;GO:0005524;GO:0055008;GO:0030175;GO:0043066;GO:0005884;GO:0030240;GO:0033275;GO:0005925;GO:0016020;GO:0030017;GO:0005615;GO:0060047;GO:0055003;GO:0010628;GO:0007015;GO:0005829;GO:0030027;GO:0060048;GO:0005869	extracellular exosome;ATP hydrolysis activity;mesenchyme migration;I band;response to xenobiotic stimulus;response to ethanol;actomyosin structure organization;glutamatergic synapse;actin filament-based movement;cell body;myosin binding;muscle filament sliding;cytoplasm;blood microparticle;ATP binding;cardiac muscle tissue morphogenesis;filopodium;negative regulation of apoptotic process;actin fi…	K12314	ACTC1	http://www.genome.jp/dbget-bin/www_bget?ko:K12314	Adrenergic signaling in cardiomyocytes;Cardiac muscle contraction	ko04261,ko04260	KOG0676	Actin and related proteins	sp|Q3ZC07|ACTC_BOVIN	Actin, alpha cardiac muscle 1 OS=Bos taurus OX=9913 GN=ACTC1 PE=2 SV=1
Gga14764	CDK15	XP_004942682.2;XP_015144962.1	cyclin-dependent kinase 15 isoform X1 [Gallus gallus];cyclin-dependent kinase 15 isoform X5 [Gallus gallus]	GO:0005524;GO:0004672	ATP binding;protein kinase activity	K15594	CDK15,PFTK2	http://www.genome.jp/dbget-bin/www_bget?ko:K15594	-	-	KOG0594	Protein kinase PCTAIRE and related kinases	sp|Q96Q40|CDK15_HUMAN	Cyclin-dependent kinase 15 OS=Homo sapiens OX=9606 GN=CDK15 PE=1 SV=2
Gga09226	-	POI19883.1	hypothetical protein CIB84_016374 [Bambusicola thoracicus]	GO:0005200;GO:0005882	structural constituent of cytoskeleton;intermediate filament	-	-	-	-	-	-	-	sp|Q9PRI5|KRF1_COLLI	Feather keratin Cos1-1/Cos1-3/Cos2-1 OS=Columba livia OX=8932 PE=3 SV=3
Gga02528	DAPK3	XP_015134437.1;XP_021263488.1	death-associated protein kinase 2 isoform X2 [Gallus gallus];death-associated protein kinase 2 isoform X2 [Numida meleagris]	GO:0006915;GO:0004674;GO:0005524	apoptotic process;protein serine/threonine kinase activity;ATP binding	K08803	DAPK	http://www.genome.jp/dbget-bin/www_bget?ko:K08803	Autophagy - animal	ko04140	-	-	sp|O43293|DAPK3_HUMAN;sp|Q9UIK4|DAPK2_HUMAN	Death-associated protein kinase 3 OS=Homo sapiens OX=9606 GN=DAPK3 PE=1 SV=1;Death-associated protein kinase 2 OS=Homo sapiens OX=9606 GN=DAPK2 PE=1 SV=1
Gga15150	Atp6v1g3	XP_027569175.2	V-type proton ATPase subunit G 3 [Pipra filicauda]	GO:0042626;GO:0046961;GO:0005886;GO:0005829;GO:0016471;GO:0051117;GO:1902600	ATPase-coupled transmembrane transporter activity;proton-transporting ATPase activity, rotational mechanism;plasma membrane;cytosol;vacuolar proton-transporting V-type ATPase complex;ATPase binding;proton transmembrane transport	K02152	ATPeV1G,ATP6G	http://www.genome.jp/dbget-bin/www_bget?ko:K02152	Phagosome;mTOR signaling pathway;Oxidative phosphorylation;Collecting duct acid secretion;Synaptic vesicle cycle	ko04145,ko04150,ko00190,ko04966,ko04721	KOG1772	Vacuolar H+-ATPase V1 sector, subunit G	sp|Q8BMC1|VATG3_MOUSE	V-type proton ATPase subunit G 3 OS=Mus musculus OX=10090 GN=Atp6v1g3 PE=1 SV=1
Gga08753	-	NP_001264730.1	feather keratin 2 [Gallus gallus]	GO:0005200;GO:0005882	structural constituent of cytoskeleton;intermediate filament	-	-	-	-	-	-	-	sp|P02450|KRFC_CHICK	Feather keratin 1 OS=Gallus gallus OX=9031 PE=3 SV=2
Gga11659	FCGBP	XP_025002166.1;XP_024998986.1	IgGFc-binding protein-like [Gallus gallus];IgGFc-binding protein-like [Gallus gallus]	-	-	-	-	-	-	-	-	-	sp|Q9Y6R7|FCGBP_HUMAN	IgGFc-binding protein OS=Homo sapiens OX=9606 GN=FCGBP PE=1 SV=3
Gga07367	smpd5	XP_031459260.1	sphingomyelin phosphodiesterase 5-like, partial [Phasianus colchicus]	GO:0016021	integral component of membrane	K05289;K12352	GAA1;SMPD3	http://www.genome.jp/dbget-bin/www_bget?ko:K05289;http://www.genome.jp/dbget-bin/www_bget?ko:K12352	Sphingolipid metabolism;Glycosylphosphatidylinositol (GPI)-anchor biosynthesis	ko00600,ko00563	-	-	sp|F1QG30|NSMA5_DANRE	Sphingomyelin phosphodiesterase 5 OS=Danio rerio OX=7955 GN=smpd5 PE=1 SV=1
Gga07302	-	XP_025003986.1;XP_025003985.1	feather keratin 1-like isoform X3 [Gallus gallus];feather keratin 1-like isoform X2 [Gallus gallus]	GO:0005882;GO:0005200	intermediate filament;structural constituent of cytoskeleton	-	-	-	-	-	-	-	sp|P02450|KRFC_CHICK	Feather keratin 1 OS=Gallus gallus OX=9031 PE=3 SV=2
Gga11910	IL2RG	NP_989858.1;NP_001290361.1	cytokine receptor common subunit gamma isoform 1 precursor [Gallus gallus];cytokine receptor common subunit gamma isoform 2 precursor [Gallus gallus]	GO:0004896;GO:0016021	cytokine receptor activity;integral component of membrane	K05070	IL2RG,CD132	http://www.genome.jp/dbget-bin/www_bget?ko:K05070	Endocytosis;JAK-STAT signaling pathway;PI3K-Akt signaling pathway;Cytokine-cytokine receptor interaction;Viral protein interaction with cytokine and cytokine receptor;Th1 and Th2 cell differentiation;Th17 cell differentiation	ko04144,ko04630,ko04151,ko04060,ko04061,ko04658,ko04659	-	-	sp|Q95118|IL2RG_BOVIN;sp|P40321|IL2RG_CANLF	Cytokine receptor common subunit gamma OS=Bos taurus OX=9913 GN=IL2RG PE=2 SV=1;Cytokine receptor common subunit gamma OS=Canis lupus familiaris OX=9615 GN=IL2RG PE=2 SV=1
Gga13275	PTPN5	XP_025006704.1;XP_021257805.1;XP_025006717.1	tyrosine-protein phosphatase non-receptor type 5 isoform X1 [Gallus gallus];LOW QUALITY PROTEIN: immunoglobulin superfamily member 22 [Numida meleagris];tyrosine-protein phosphatase non-receptor type 5 isoform X3 [Gallus gallus]	GO:0004725;GO:0016021;GO:0003964	protein tyrosine phosphatase activity;integral component of membrane;RNA-directed DNA polymerase activity	K18018	PTPN5	http://www.genome.jp/dbget-bin/www_bget?ko:K18018	MAPK signaling pathway	ko04010	-	-	sp|P54829|PTN5_HUMAN;sp|Q8N9C0|IGS22_HUMAN	Tyrosine-protein phosphatase non-receptor type 5 OS=Homo sapiens OX=9606 GN=PTPN5 PE=1 SV=4;Immunoglobulin superfamily member 22 OS=Homo sapiens OX=9606 GN=IGSF22 PE=2 SV=2
Gga16445	SPEF2	XP_025000579.1;POI29972.1	sperm flagellar protein 2 isoform X2 [Gallus gallus];hypothetical protein CIB84_006278, partial [Bambusicola thoracicus]	GO:0007288;GO:0097225;GO:0004896;GO:0002177;GO:0016021	sperm axoneme assembly;sperm midpiece;cytokine receptor activity;manchette;integral component of membrane	-	-	-	-	-	-	-	sp|Q2IA00|SPEF2_PIG;sp|Q9C093|SPEF2_HUMAN	Sperm flagellar protein 2 OS=Sus scrofa OX=9823 GN=SPEF2 PE=2 SV=1;Sperm flagellar protein 2 OS=Homo sapiens OX=9606 GN=SPEF2 PE=1 SV=2
Gga08963	Pkp1	XP_015154351.1;XP_419240.3	plakophilin-1 isoform X2 [Gallus gallus];plakophilin-1 isoform X1 [Gallus gallus]	GO:0005634;GO:0098609;GO:0030057	nucleus;cell-cell adhesion;desmosome	K10387	PKP1	http://www.genome.jp/dbget-bin/www_bget?ko:K10387	-	-	KOG1048	Neural adherens junction protein Plakophilin and related Armadillo repeat proteins	sp|P97350|PKP1_MOUSE	Plakophilin-1 OS=Mus musculus OX=10090 GN=Pkp1 PE=1 SV=1
Gga10346	SLC35F3	XP_004935538.1;XP_035416227.1;XP_015139893.1;OXB56468.1;XP_031447788.1	putative thiamine transporter SLC35F3 isoform X2 [Gallus gallus];putative thiamine transporter SLC35F3 isoform X3 [Cygnus atratus];putative thiamine transporter SLC35F3 isoform X3 [Gallus gallus];hypothetical protein ASZ78_009414 [Callipepla squamata];putative thiamine transporter SLC35F3 isoform X1 [Phasianus colchicus]	GO:0015888;GO:0016021	thiamine transport;integral component of membrane	K15288	SLC35F3_4	http://www.genome.jp/dbget-bin/www_bget?ko:K15288	-	-	KOG4314	Predicted carbohydrate/phosphate translocator	sp|Q8IY50|S35F3_HUMAN	Putative thiamine transporter SLC35F3 OS=Homo sapiens OX=9606 GN=SLC35F3 PE=2 SV=2
Gga13063	ALDH3B1	XP_003641325.1	aldehyde dehydrogenase family 3 member B1 [Gallus gallus]	GO:0016620;GO:0006081	oxidoreductase activity, acting on the aldehyde or oxo group of donors, NAD or NADP as acceptor;cellular aldehyde metabolic process	K00129	ALDH3	http://www.genome.jp/dbget-bin/www_bget?ko:K00129	Histidine metabolism;Phenylalanine metabolism;Tyrosine metabolism;Glycolysis / Gluconeogenesis;beta-Alanine metabolism;Drug metabolism - cytochrome P450;Metabolism of xenobiotics by cytochrome P450	ko00340,ko00360,ko00350,ko00010,ko00410,ko00982,ko00980	KOG2456	Aldehyde dehydrogenase	sp|P43353|AL3B1_HUMAN;sp|E9Q3E1|AL3B2_MOUSE	Aldehyde dehydrogenase family 3 member B1 OS=Homo sapiens OX=9606 GN=ALDH3B1 PE=1 SV=1;Aldehyde dehydrogenase family 3 member B2 OS=Mus musculus OX=10090 GN=Aldh3b2 PE=1 SV=1
Gga09166	Pigr	NP_001376255.1;NP_001074339.1	triggering receptor expressed on myeloid cells isoform 3 precursor [Gallus gallus];triggering receptor expressed on myeloid cells isoform 1 precursor [Gallus gallus]	GO:0016021	integral component of membrane	K20395	CD300B_D_F	http://www.genome.jp/dbget-bin/www_bget?ko:K20395	-	-	-	-	sp|O70570|PIGR_MOUSE	Polymeric immunoglobulin receptor OS=Mus musculus OX=10090 GN=Pigr PE=1 SV=1
Gga14075	CDHR1	XP_029886097.1;NP_001001759.1	cadherin-related family member 1 isoform X3 [Aquila chrysaetos chrysaetos];cadherin-related family member 1 precursor [Gallus gallus]	GO:0016021;GO:0005509;GO:0007156;GO:0005886	integral component of membrane;calcium ion binding;homophilic cell adhesion via plasma membrane adhesion molecules;plasma membrane	K16501	CDHR1,PCDH21	http://www.genome.jp/dbget-bin/www_bget?ko:K16501	-	-	-	-	sp|Q8UVJ7|CDHR1_CHICK	Cadherin-related family member 1 OS=Gallus gallus OX=9031 GN=CDHR1 PE=2 SV=1
Gga09240	-	XP_004948533.2	feather keratin Cos1-1/Cos1-3/Cos2-1 isoform X1 [Gallus gallus]	GO:0005882;GO:0005200	intermediate filament;structural constituent of cytoskeleton	-	-	-	-	-	-	-	sp|Q9PSV3|KRF4_COLLI	Feather keratin Cos2-3 OS=Columba livia OX=8932 PE=3 SV=3
Gga08748	-	XP_015153854.1;XP_428872.4;XP_015153889.1	beta-keratin-related protein-like isoform X1 [Gallus gallus];feather keratin 4 isoform X1 [Gallus gallus];feather keratin 4 isoform X2 [Gallus gallus]	GO:0005200;GO:0005882	structural constituent of cytoskeleton;intermediate filament	-	-	-	-	-	-	-	sp|P02450|KRFC_CHICK	Feather keratin 1 OS=Gallus gallus OX=9031 PE=3 SV=2
Gga12525	CXCL8	XP_021252456.1	interleukin-8 [Numida meleagris]	GO:0030593;GO:0002269;GO:0048147;GO:0045236;GO:0048246;GO:0002232;GO:0042742;GO:0006954;GO:0042119;GO:0002548;GO:0071222;GO:0005615;GO:0001525;GO:0009617;GO:0006955;GO:0010628;GO:0010186;GO:0070098;GO:0048247;GO:0030097;GO:0008009;GO:0008083;GO:0042060;GO:0050729;GO:0005125;GO:0036446;GO:0061844;GO:0030595;GO:0005153	neutrophil chemotaxis;leukocyte activation involved in inflammatory response;negative regulation of fibroblast proliferation;CXCR chemokine receptor binding;macrophage chemotaxis;leukocyte chemotaxis involved in inflammatory response;defense response to bacterium;inflammatory response;neutrophil activation;monocyte chemotaxis;cellular response to lipopolysaccharide;extracellular space;angiogenesi…	K10030	IL8,CXCL8	http://www.genome.jp/dbget-bin/www_bget?ko:K10030	Cellular senescence;NF-kappa B signaling pathway;Phospholipase D signaling pathway;Cytokine-cytokine receptor interaction;Viral protein interaction with cytokine and cytokine receptor;Chemokine signaling pathway;IL-17 signaling pathway;NOD-like receptor signaling pathway;RIG-I-like receptor signaling pathway;Toll-like receptor signaling pathway	ko04218,ko04064,ko04072,ko04060,ko04061,ko04062,ko04657,ko04621,ko04622,ko04620	-	-	sp|P08317|IL8_CHICK	Interleukin-8 OS=Gallus gallus OX=9031 GN=CXCL8 PE=2 SV=1
Gga15011	Hacd2	NP_001012938.2	very-long-chain (3R)-3-hydroxyacyl-CoA dehydratase 2 [Gallus gallus]	GO:0005789;GO:0019899;GO:0030176;GO:0102158;GO:0016021;GO:0102344;GO:0102345;GO:0018812;GO:0030497;GO:0102343;GO:0030148;GO:0042761;GO:0006633	endoplasmic reticulum membrane;enzyme binding;integral component of endoplasmic reticulum membrane;very-long-chain 3-hydroxyacyl-CoA dehydratase activity;integral component of membrane;3-hydroxy-behenoyl-CoA dehydratase activity;3-hydroxy-lignoceroyl-CoA dehydratase activity;3-hydroxyacyl-CoA dehydratase activity;fatty acid elongation;3-hydroxy-arachidoyl-CoA dehydratase activity;sphingolipid bio…	K10703	HACD,PHS1,PAS2	http://www.genome.jp/dbget-bin/www_bget?ko:K10703	Biosynthesis of unsaturated fatty acids;Fatty acid elongation	ko01040,ko00062	KOG3187	Protein tyrosine phosphatase-like protein PTPLA (contains Pro instead of catalytic Arg)	sp|Q9D3B1|HACD2_MOUSE	Very-long-chain (3R)-3-hydroxyacyl-CoA dehydratase 2 OS=Mus musculus OX=10090 GN=Hacd2 PE=1 SV=1
Gga01653	Gabra5	XP_004938524.1;OXB80420.1	gamma-aminobutyric acid receptor subunit alpha-5 [Gallus gallus];hypothetical protein H355_003476 [Colinus virginianus]	GO:0043524;GO:0008306;GO:0007605;GO:0004890;GO:0005654;GO:0005254;GO:0001662;GO:0006821;GO:0034707;GO:0044297;GO:0060119;GO:0045211;GO:0090102;GO:0030425;GO:0060384;GO:0005230;GO:0007214;GO:0005829	negative regulation of neuron apoptotic process;associative learning;sensory perception of sound;GABA-A receptor activity;nucleoplasm;chloride channel activity;behavioral fear response;chloride transport;chloride channel complex;cell body;inner ear receptor cell development;postsynaptic membrane;cochlea development;dendrite;innervation;extracellular ligand-gated ion channel activity;gamma-aminobu…	K05175	GABRA	http://www.genome.jp/dbget-bin/www_bget?ko:K05175	Neuroactive ligand-receptor interaction;GABAergic synapse;Retrograde endocannabinoid signaling;Taste transduction	ko04080,ko04727,ko04723,ko04742	-	-	sp|Q8BHJ7|GBRA5_MOUSE;sp|Q08E50|GBRA5_BOVIN;sp|P31644|GBRA5_HUMAN	Gamma-aminobutyric acid receptor subunit alpha-5 OS=Mus musculus OX=10090 GN=Gabra5 PE=1 SV=1;Gamma-aminobutyric acid receptor subunit alpha-5 OS=Bos taurus OX=9913 GN=GABRA5 PE=2 SV=1;Gamma-aminobutyric acid receptor subunit alpha-5 OS=Homo sapiens OX=9606 GN=GABRA5 PE=1 SV=1
Gga03516	-	-	-	-	-	-	-	-	-	-	-	-	-	-
Gga09232	-	POI19883.1;OXB57575.1	hypothetical protein CIB84_016374 [Bambusicola thoracicus];hypothetical protein ASZ78_002605 [Callipepla squamata]	GO:0000981;GO:0005200;GO:0005634;GO:0006355;GO:0000978;GO:0005882	DNA-binding transcription factor activity, RNA polymerase II-specific;structural constituent of cytoskeleton;nucleus;regulation of transcription, DNA-templated;RNA polymerase II cis-regulatory region sequence-specific DNA binding;intermediate filament	-	-	-	-	-	-	-	sp|Q9PRI5|KRF1_COLLI	Feather keratin Cos1-1/Cos1-3/Cos2-1 OS=Columba livia OX=8932 PE=3 SV=3
Gga03323	LSMEM2	XP_015148980.1	leucine-rich single-pass membrane protein 2 [Gallus gallus]	GO:0005975;GO:0004415;GO:0030214;GO:0005886;GO:0005769;GO:0005783;GO:0001669;GO:0007338;GO:0016021	carbohydrate metabolic process;hyalurononglucosaminidase activity;hyaluronan catabolic process;plasma membrane;early endosome;endoplasmic reticulum;acrosomal vesicle;single fertilization;integral component of membrane	-	-	-	-	-	-	-	sp|Q8N112|LSME2_HUMAN	Leucine-rich single-pass membrane protein 2 OS=Homo sapiens OX=9606 GN=LSMEM2 PE=1 SV=1
Gga10635	ROS1	NP_990588.2	proto-oncogene tyrosine-protein kinase ROS precursor [Gallus gallus]	GO:0007275;GO:0007283;GO:0016021;GO:0019903;GO:0010629;GO:0005887;GO:0005886;GO:0048471;GO:0006468;GO:0032006;GO:0004713;GO:0038083;GO:0009986;GO:0070372;GO:0002066;GO:0010966;GO:0001558;GO:0004672;GO:0033674;GO:0005524;GO:0007169;GO:0030154;GO:0010467;GO:0004714;GO:0043235	multicellular organism development;spermatogenesis;integral component of membrane;protein phosphatase binding;negative regulation of gene expression;integral component of plasma membrane;plasma membrane;perinuclear region of cytoplasm;protein phosphorylation;regulation of TOR signaling;protein tyrosine kinase activity;peptidyl-tyrosine autophosphorylation;cell surface;regulation of ERK1 and ERK2 …	K05088	ROS1	http://www.genome.jp/dbget-bin/www_bget?ko:K05088	MAPK signaling pathway - fly	ko04013	-	-	sp|P08941|ROS1_CHICK	Proto-oncogene tyrosine-protein kinase ROS OS=Gallus gallus OX=9031 GN=ROS1 PE=1 SV=3
Gga03876	CAMLG	NP_990293.1	calcium signal-modulating cyclophilin ligand [Gallus gallus]	GO:0016020;GO:0016021	membrane;integral component of membrane	K22385	CAMLG	http://www.genome.jp/dbget-bin/www_bget?ko:K22385	-	-	-	-	sp|P49069|CAMLG_HUMAN	Guided entry of tail-anchored proteins factor CAMLG OS=Homo sapiens OX=9606 GN=CAMLG PE=1 SV=1
Gga10146	ATF3	XP_003203904.1;XP_014732420.1	cyclic AMP-dependent transcription factor ATF-3 [Meleagris gallopavo];PREDICTED: cyclic AMP-dependent transcription factor ATF-3 [Sturnus vulgaris]	GO:0005730;GO:0000981;GO:1903984;GO:0006357;GO:0010628;GO:0001228;GO:0070373;GO:0035914;GO:1990622;GO:0005634;GO:0030968;GO:0003677;GO:1990440;GO:0005654;GO:0000978;GO:0034198;GO:0042803;GO:0006094;GO:0046982;GO:0003700;GO:0001227	nucleolus;DNA-binding transcription factor activity, RNA polymerase II-specific;positive regulation of TRAIL-activated apoptotic signaling pathway;regulation of transcription by RNA polymerase II;positive regulation of gene expression;DNA-binding transcription activator activity, RNA polymerase II-specific;negative regulation of ERK1 and ERK2 cascade;skeletal muscle cell differentiation;CHOP-ATF3…	K09032	ATF3,LRF1	http://www.genome.jp/dbget-bin/www_bget?ko:K09032	-	-	-	-	sp|P18847|ATF3_HUMAN	Cyclic AMP-dependent transcription factor ATF-3 OS=Homo sapiens OX=9606 GN=ATF3 PE=1 SV=2
Gga06502	CD83	XP_418929.1	CD83 antigen [Gallus gallus]	GO:0016021	integral component of membrane	K06510	CD83	http://www.genome.jp/dbget-bin/www_bget?ko:K06510	-	-	-	-	sp|Q01151|CD83_HUMAN	CD83 antigen OS=Homo sapiens OX=9606 GN=CD83 PE=1 SV=1
Gga07955	Aadacl3	POI19853.1;XP_021273351.1;XP_031469128.1	hypothetical protein CIB84_016401, partial [Bambusicola thoracicus];arylacetamide deacetylase-like 4 [Numida meleagris];arylacetamide deacetylase-like 3 [Phasianus colchicus]	GO:0016787	hydrolase activity	K14351	AADACL3_4	http://www.genome.jp/dbget-bin/www_bget?ko:K14351	-	-	KOG1515	Arylacetamide deacetylase	sp|A2A7Z8|ADCL3_MOUSE;sp|Q5VUY2|ADCL4_HUMAN	Arylacetamide deacetylase-like 3 OS=Mus musculus OX=10090 GN=Aadacl3 PE=3 SV=1;Arylacetamide deacetylase-like 4 OS=Homo sapiens OX=9606 GN=AADACL4 PE=3 SV=1
Gga04257	SRL	XP_010717664.1;XP_015732916.1;XP_010717663.1;XP_027657669.1;Q90577.2	sarcalumenin isoform X2 [Meleagris gallopavo];sarcalumenin isoform X2 [Coturnix japonica];sarcalumenin isoform X1 [Meleagris gallopavo];sarcalumenin isoform X1 [Falco cherrug];RecName: Full=Sarcalumenin; Flags: Precursor [Gallus gallus]	GO:0043231;GO:0016197;GO:0006897;GO:0016020;GO:0033018;GO:0005525;GO:0033017	intracellular membrane-bounded organelle;endosomal transport;endocytosis;membrane;sarcoplasmic reticulum lumen;GTP binding;sarcoplasmic reticulum membrane	-	-	-	-	-	KOG1954	Endocytosis/signaling protein EHD1	sp|Q90577|SRCA_CHICK	Sarcalumenin OS=Gallus gallus OX=9031 GN=SRL PE=2 SV=2
Gga09383	Hoxb6	XP_015154927.1	homeobox protein Hox-B6 isoform X2 [Gallus gallus]	GO:1990837;GO:0007275;GO:0003677;GO:0005634;GO:0009952;GO:0048704;GO:0034101;GO:0000981	sequence-specific double-stranded DNA binding;multicellular organism development;DNA binding;nucleus;anterior/posterior pattern specification;embryonic skeletal system morphogenesis;erythrocyte homeostasis;DNA-binding transcription factor activity, RNA polymerase II-specific	K09306	HOX_6	http://www.genome.jp/dbget-bin/www_bget?ko:K09306	-	-	-	-	sp|P09023|HXB6_MOUSE	Homeobox protein Hox-B6 OS=Mus musculus OX=10090 GN=Hoxb6 PE=1 SV=2
Gga09216	-	POI19883.1;OXB57575.1	hypothetical protein CIB84_016374 [Bambusicola thoracicus];hypothetical protein ASZ78_002605 [Callipepla squamata]	GO:0005882;GO:0005200	intermediate filament;structural constituent of cytoskeleton	-	-	-	-	-	-	-	sp|Q9PRI5|KRF1_COLLI	Feather keratin Cos1-1/Cos1-3/Cos2-1 OS=Columba livia OX=8932 PE=3 SV=3
Gga14092	TMEM254	NP_001269006.1	transmembrane protein 254 [Gallus gallus]	GO:0016021	integral component of membrane	-	-	-	-	-	-	-	sp|Q5R9A6|TM254_PONAB;sp|Q5U220|TM254_RAT	Transmembrane protein 254 OS=Pongo abelii OX=9601 GN=TMEM254 PE=2 SV=1;Transmembrane protein 254 OS=Rattus norvegicus OX=10116 GN=Tmem254 PE=2 SV=1
Gga03566	CAV3	NP_989701.2	caveolin-3 [Gallus gallus]	GO:0060373;GO:0046716;GO:0030315;GO:0044325;GO:0055013;GO:0014819;GO:0005901;GO:0031122;GO:0051001;GO:0060307;GO:0005783;GO:0006641;GO:0042383;GO:0060347;GO:0038009;GO:1901019;GO:0051926;GO:0070836;GO:0042632;GO:0042391;GO:0016021;GO:0010614;GO:1900825;GO:0005887;GO:0042593;GO:0051896;GO:0002027;GO:0001778;GO:0010831;GO:0045792;GO:1900826;GO:0030154;GO:0017080;GO:0044877;GO:0043014;GO:0060090;GO:…	regulation of ventricular cardiac muscle cell membrane depolarization;muscle cell cellular homeostasis;T-tubule;transmembrane transporter binding;cardiac muscle cell development;regulation of skeletal muscle contraction;caveola;cytoplasmic microtubule organization;negative regulation of nitric-oxide synthase activity;regulation of ventricular cardiac muscle cell membrane repolarization;endoplasmi…	K12959	CAV3	http://www.genome.jp/dbget-bin/www_bget?ko:K12959	Focal adhesion;Endocytosis	ko04510,ko04144	-	-	sp|Q2KI43|CAV3_BOVIN	Caveolin-3 OS=Bos taurus OX=9913 GN=CAV3 PE=2 SV=1
Gga11085	FDFT1	POI28149.1;NP_001034383.1	hypothetical protein CIB84_008101 [Bambusicola thoracicus];squalene synthase [Gallus gallus]	GO:0004310;GO:0016021;GO:0008610;GO:0051996	farnesyl-diphosphate farnesyltransferase activity;integral component of membrane;lipid biosynthetic process;squalene synthase activity	K00801	FDFT1	http://www.genome.jp/dbget-bin/www_bget?ko:K00801	Steroid biosynthesis	ko00100	KOG1459	Squalene synthetase	sp|P37268|FDFT_HUMAN	Squalene synthase OS=Homo sapiens OX=9606 GN=FDFT1 PE=1 SV=1
Gga04261	VASN	XP_025011114.1	vasorin isoform X1 [Gallus gallus]	-	-	K24500	VASN	http://www.genome.jp/dbget-bin/www_bget?ko:K24500	-	-	-	-	sp|Q6EMK4|VASN_HUMAN	Vasorin OS=Homo sapiens OX=9606 GN=VASN PE=1 SV=1
Gga08512	IGSF9B	XP_013043969.1;XP_004948057.1;XP_425796.4	PREDICTED: protein turtle homolog B [Anser cygnoides domesticus];protein turtle homolog B isoform X1 [Gallus gallus];protein turtle homolog B isoform X2 [Gallus gallus]	GO:0016021	integral component of membrane	K22656	IGSF9B	http://www.genome.jp/dbget-bin/www_bget?ko:K22656	-	-	-	-	sp|Q9UPX0|TUTLB_HUMAN	Protein turtle homolog B OS=Homo sapiens OX=9606 GN=IGSF9B PE=2 SV=2
Gga15785	ESPNL	XP_031452073.1	espin-like protein [Phasianus colchicus]	-	-	K24047	ESPN	http://www.genome.jp/dbget-bin/www_bget?ko:K24047	-	-	-	-	sp|Q6ZVH7|ESPNL_HUMAN	Espin-like protein OS=Homo sapiens OX=9606 GN=ESPNL PE=1 SV=3
Gga09260	-	XP_015154748.1;POI18827.1	feather keratin 1-like [Gallus gallus];hypothetical protein CIB84_017428, partial [Bambusicola thoracicus]	GO:0005882;GO:0005200	intermediate filament;structural constituent of cytoskeleton	-	-	-	-	-	-	-	sp|P02450|KRFC_CHICK	Feather keratin 1 OS=Gallus gallus OX=9031 PE=3 SV=2
Gga09134	NGF	ACF32176.1;XP_024999447.1;CAA27633.1	nerve growth factor beta polypeptide, partial [Gallus gallus];beta-nerve growth factor isoform X1 [Gallus gallus];unnamed protein product [Gallus gallus]	GO:0005615;GO:0030425;GO:0033138;GO:0021675;GO:0045664;GO:0048812;GO:0008021;GO:0050804;GO:0007169;GO:0005163;GO:0005102;GO:0007422;GO:0030424;GO:0007613;GO:0008083;GO:0005576;GO:0048672;GO:0043524;GO:0038180	extracellular space;dendrite;positive regulation of peptidyl-serine phosphorylation;nerve development;regulation of neuron differentiation;neuron projection morphogenesis;synaptic vesicle;modulation of chemical synaptic transmission;transmembrane receptor protein tyrosine kinase signaling pathway;nerve growth factor receptor binding;signaling receptor binding;peripheral nervous system development…	K02582	NGFB	http://www.genome.jp/dbget-bin/www_bget?ko:K02582	Apoptosis;Calcium signaling pathway;MAPK signaling pathway;PI3K-Akt signaling pathway;Rap1 signaling pathway;Ras signaling pathway;Cytokine-cytokine receptor interaction;Neurotrophin signaling pathway;Inflammatory mediator regulation of TRP channels	ko04210,ko04020,ko04010,ko04151,ko04015,ko04014,ko04060,ko04722,ko04750	-	-	sp|P05200|NGF_CHICK	Beta-nerve growth factor OS=Gallus gallus OX=9031 GN=NGF PE=1 SV=1
Gga03090	PKD1L2	XP_025010157.1	LOW QUALITY PROTEIN: polycystic kidney disease protein 1-like 2 [Gallus gallus]	GO:0004096;GO:0016021;GO:0005509;GO:0030246;GO:0020037	catalase activity;integral component of membrane;calcium ion binding;carbohydrate binding;heme binding	K04988	PKD1L2	http://www.genome.jp/dbget-bin/www_bget?ko:K04988	-	-	-	-	sp|Q7Z442|PK1L2_HUMAN	Polycystic kidney disease protein 1-like 2 OS=Homo sapiens OX=9606 GN=PKD1L2 PE=1 SV=5
Gga14719	-	XP_031457003.1	uncharacterized protein LOC116233941 [Phasianus colchicus]	-	-	-	-	-	-	-	-	-	-	-
Gga06589	SERPINB10	XP_418982.1	serpin B10 [Gallus gallus]	GO:0005654;GO:0010951;GO:0004867;GO:0005615;GO:0005829	nucleoplasm;negative regulation of endopeptidase activity;serine-type endopeptidase inhibitor activity;extracellular space;cytosol	K19821	SERPINB2,PAI2	http://www.genome.jp/dbget-bin/www_bget?ko:K19821	Complement and coagulation cascades	ko04610	-	-	sp|A5PJK0|SPB10_BOVIN	Serpin B10 OS=Bos taurus OX=9913 GN=SERPINB10 PE=2 SV=1
Gga09223	-	XP_015740909.2;POI28166.1;XP_003213042.2;XP_015154724.1	feather keratin Cos1-1/Cos1-3/Cos2-1-like [Coturnix japonica];hypothetical protein CIB84_008084 [Bambusicola thoracicus];feather beta keratin-like [Meleagris gallopavo];feather keratin Cos1-1/Cos1-3/Cos2-1-like [Gallus gallus]	GO:0005200;GO:0005882	structural constituent of cytoskeleton;intermediate filament	-	-	-	-	-	-	-	sp|Q9PSV3|KRF4_COLLI	Feather keratin Cos2-3 OS=Columba livia OX=8932 PE=3 SV=3
Gga09156	IP6K3	XP_418033.2	inositol hexakisphosphate kinase 3 [Gallus gallus]	GO:0006468;GO:0000831;GO:0016301;GO:0005737;GO:0032958;GO:0046488	protein phosphorylation;inositol hexakisphosphate 6-kinase activity;kinase activity;cytoplasm;inositol phosphate biosynthetic process;phosphatidylinositol metabolic process	K07756	IP6K,IHPK	http://www.genome.jp/dbget-bin/www_bget?ko:K07756	Phosphatidylinositol signaling system	ko04070	KOG1620	Inositol polyphosphate multikinase, component of the ARGR transcription regulatory complex	sp|Q96PC2|IP6K3_HUMAN	Inositol hexakisphosphate kinase 3 OS=Homo sapiens OX=9606 GN=IP6K3 PE=1 SV=2
Gga07307	-	XP_025003976.1;XP_003643694.1	feather keratin 1-like isoform X2 [Gallus gallus];feather keratin 1-like [Gallus gallus]	GO:0005882;GO:0005200	intermediate filament;structural constituent of cytoskeleton	-	-	-	-	-	-	-	sp|P02450|KRFC_CHICK	Feather keratin 1 OS=Gallus gallus OX=9031 PE=3 SV=2
Gga17255	Ccdc81	XP_025002323.1;XP_025002187.1	uncharacterized protein LOC112531452 isoform X1 [Gallus gallus];uncharacterized protein LOC107049409 [Gallus gallus]	-	-	-	-	-	-	-	-	-	sp|Q5XIN9|CCD81_RAT	Coiled-coil domain-containing protein 81 OS=Rattus norvegicus OX=10116 GN=Ccdc81 PE=1 SV=1
Gga11662	KLK7	OXB51942.1;XP_025002046.1;XP_035428148.1	hypothetical protein ASZ78_006458, partial [Callipepla squamata];kallikrein-14-like [Gallus gallus];kallikrein-14-like [Cygnus atratus]	GO:0004252	serine-type endopeptidase activity	K09622	KLK14	http://www.genome.jp/dbget-bin/www_bget?ko:K09622	-	-	-	-	sp|P49862|KLK7_HUMAN;sp|Q8CGR5|KLK14_MOUSE	Kallikrein-7 OS=Homo sapiens OX=9606 GN=KLK7 PE=1 SV=1;Kallikrein-14 OS=Mus musculus OX=10090 GN=Klk14 PE=2 SV=1
Gga03871	pitx1	XP_015149472.2	pituitary homeobox 1 isoform X1 [Gallus gallus]	GO:0000981;GO:0005634;GO:0003677;GO:0007275	DNA-binding transcription factor activity, RNA polymerase II-specific;nucleus;DNA binding;multicellular organism development	K09356	PITX1	http://www.genome.jp/dbget-bin/www_bget?ko:K09356	-	-	KOG0486	Transcription factor PTX1, contains HOX domain	sp|Q9W751|PITX1_XENLA	Pituitary homeobox 1 OS=Xenopus laevis OX=8355 GN=pitx1 PE=2 SV=1
Gga14782	FAM237A	XP_010711789.1;NP_001376425.1	protein FAM237A isoform X1 [Meleagris gallopavo];uncharacterized protein LOC424098 [Gallus gallus]	GO:0016021	integral component of membrane	-	-	-	-	-	-	-	sp|A0A1B0GTK4|F237A_HUMAN	Protein FAM237A OS=Homo sapiens OX=9606 GN=FAM237A PE=3 SV=1
Gga14057	Ldb3	KYO27752.1;XP_013029990.1;NP_001273190.1;XP_015143471.1;XP_019473005.1;XP_015143477.1;EDL88869.1;XP_015143473.1;XP_019473010.1	LIM domain-binding protein 3 [Alligator mississippiensis];PREDICTED: LIM domain-binding protein 3 isoform X12 [Anser cygnoides domesticus];LIM domain-binding protein 3 [Gallus gallus];LIM domain-binding protein 3 isoform X5 [Gallus gallus];LIM domain-binding protein 3 isoform X1 [Meleagris gallopavo];LIM domain-binding protein 3 isoform X10 [Gallus gallus];rCG42329, isoform CRA_a [Rattus norvegic…	GO:0007507;GO:0030018;GO:0061061;GO:0051371;GO:0003779;GO:0031941;GO:0005912;GO:0046872;GO:0001725;GO:0030036	heart development;Z disc;muscle structure development;muscle alpha-actinin binding;actin binding;filamentous actin;adherens junction;metal ion binding;stress fiber;actin cytoskeleton organization	K19867	PDLIM5_6_7	http://www.genome.jp/dbget-bin/www_bget?ko:K19867	-	-	KOG1703	Adaptor protein Enigma and related PDZ-LIM proteins	sp|Q9JKS4|LDB3_MOUSE;sp|O75112|LDB3_HUMAN	LIM domain-binding protein 3 OS=Mus musculus OX=10090 GN=Ldb3 PE=1 SV=1;LIM domain-binding protein 3 OS=Homo sapiens OX=9606 GN=LDB3 PE=1 SV=2
Gga09458	-	XP_015155142.1	uncharacterized protein LOC107055315 [Gallus gallus]	-	-	-	-	-	-	-	-	-	-	-
Gga14903	FIGN	XP_004942876.1	fidgetin isoform X2 [Gallus gallus]	GO:0005634;GO:0005524;GO:0016363;GO:0008022;GO:0016887;GO:0031122;GO:0008568	nucleus;ATP binding;nuclear matrix;protein C-terminus binding;ATP hydrolysis activity;cytoplasmic microtubule organization;microtubule-severing ATPase activity	-	-	-	-	-	KOG0740	AAA+-type ATPase	sp|Q5HY92|FIGN_HUMAN	Fidgetin OS=Homo sapiens OX=9606 GN=FIGN PE=1 SV=2
Gga09412	SRCIN1	XP_031456390.1	SRC kinase signaling inhibitor 1 [Phasianus colchicus]	-	-	K19930	SRCIN1,SNIP	http://www.genome.jp/dbget-bin/www_bget?ko:K19930	-	-	-	-	sp|Q9C0H9|SRCN1_HUMAN	SRC kinase signaling inhibitor 1 OS=Homo sapiens OX=9606 GN=SRCIN1 PE=1 SV=4
Gga07037	IL7	XP_015138276.1	interleukin 7 isoform X1 [Gallus gallus]	GO:0006955;GO:0005139;GO:0005576;GO:0008083	immune response;interleukin-7 receptor binding;extracellular region;growth factor activity	K05431	IL7	http://www.genome.jp/dbget-bin/www_bget?ko:K05431	JAK-STAT signaling pathway;PI3K-Akt signaling pathway;Cytokine-cytokine receptor interaction;Hematopoietic cell lineage	ko04630,ko04151,ko04060,ko04640	-	-	sp|P26895|IL7_BOVIN	Interleukin-7 OS=Bos taurus OX=9913 GN=IL7 PE=2 SV=1
Gga08759	-	NP_001264724.1	feather keratin 3-like [Gallus gallus]	GO:0005882;GO:0005200	intermediate filament;structural constituent of cytoskeleton	-	-	-	-	-	-	-	sp|P02450|KRFC_CHICK	Feather keratin 1 OS=Gallus gallus OX=9031 PE=3 SV=2
Gga16096	B3galnt1	XP_004943571.1	UDP-GalNAc:beta-1,3-N-acetylgalactosaminyltransferase 1 isoform X1 [Gallus gallus]	GO:0008532;GO:0005794;GO:0008376;GO:0000139;GO:0016758;GO:0006486;GO:0008375;GO:0030311;GO:0016021	N-acetyllactosaminide beta-1,3-N-acetylglucosaminyltransferase activity;Golgi apparatus;acetylgalactosaminyltransferase activity;Golgi membrane;hexosyltransferase activity;protein glycosylation;acetylglucosaminyltransferase activity;poly-N-acetyllactosamine biosynthetic process;integral component of membrane	K00719	B3GALNT1,B3GALT3	http://www.genome.jp/dbget-bin/www_bget?ko:K00719	Glycosphingolipid biosynthesis - globo and isoglobo series;Glycosphingolipid biosynthesis - lacto and neolacto series	ko00603,ko00601	-	-	sp|Q6AY39|B3GL1_RAT;sp|O75752|B3GL1_HUMAN	UDP-GalNAc:beta-1,3-N-acetylgalactosaminyltransferase 1 OS=Rattus norvegicus OX=10116 GN=B3galnt1 PE=2 SV=1;UDP-GalNAc:beta-1,3-N-acetylgalactosaminyltransferase 1 OS=Homo sapiens OX=9606 GN=B3GALNT1 PE=1 SV=1
Gga03712	DUSP1	NP_001078828.1;XP_030360438.1	dual specificity protein phosphatase 1 [Gallus gallus];dual specificity protein phosphatase 1 isoform X1 [Strigops habroptila]	GO:0005634;GO:0005737;GO:0004721;GO:1903753;GO:0070262;GO:0001706;GO:0106307;GO:0017017;GO:1990869;GO:0007162;GO:0035335;GO:0008330;GO:0051019;GO:0000188;GO:0035970;GO:0004725;GO:0006470;GO:0106306;GO:0008285;GO:0090027	nucleus;cytoplasm;phosphoprotein phosphatase activity;negative regulation of p38MAPK cascade;peptidyl-serine dephosphorylation;endoderm formation;protein threonine phosphatase activity;MAP kinase tyrosine/serine/threonine phosphatase activity;cellular response to chemokine;negative regulation of cell adhesion;peptidyl-tyrosine dephosphorylation;protein tyrosine/threonine phosphatase activity;mito…	K21278	DUSP1	http://www.genome.jp/dbget-bin/www_bget?ko:K21278	MAPK signaling pathway;Serotonergic synapse	ko04010,ko04726	-	-	sp|P28562|DUS1_HUMAN	Dual specificity protein phosphatase 1 OS=Homo sapiens OX=9606 GN=DUSP1 PE=1 SV=3
Gga03154	Cdh15	XP_015148157.2	cadherin-15 [Gallus gallus]	-	-	K06809	CDH15,CDH3,CDH14	http://www.genome.jp/dbget-bin/www_bget?ko:K06809	Cell adhesion molecules	ko04514	-	-	sp|P33146|CAD15_MOUSE	Cadherin-15 OS=Mus musculus OX=10090 GN=Cdh15 PE=1 SV=3
Gga08766	-	NP_001264724.1	feather keratin 3-like [Gallus gallus]	GO:0005200;GO:0005882	structural constituent of cytoskeleton;intermediate filament	-	-	-	-	-	-	-	sp|P02450|KRFC_CHICK	Feather keratin 1 OS=Gallus gallus OX=9031 PE=3 SV=2
Gga06160	-	POI33946.1	hypothetical protein CIB84_002302, partial [Bambusicola thoracicus]	-	-	-	-	-	-	-	-	-	-	-
Gga15790	MAB21L4	XP_001233703.5	uncharacterized protein C2orf54 homolog [Gallus gallus]	-	-	-	-	-	-	-	-	-	sp|Q08AI8|MB214_HUMAN	Protein mab-21-like 4 OS=Homo sapiens OX=9606 GN=MAB21L4 PE=2 SV=2
Gga08590	IL10RA	NP_001034686.1	interleukin-10 receptor subunit alpha precursor [Gallus gallus]	GO:0046427;GO:0070086;GO:0005829;GO:0010507;GO:0005886;GO:0016021	positive regulation of receptor signaling pathway via JAK-STAT;ubiquitin-dependent endocytosis;cytosol;negative regulation of autophagy;plasma membrane;integral component of membrane	K05134	IL10RA,CD210A	http://www.genome.jp/dbget-bin/www_bget?ko:K05134	JAK-STAT signaling pathway;Cytokine-cytokine receptor interaction;Viral protein interaction with cytokine and cytokine receptor	ko04630,ko04060,ko04061	-	-	sp|Q13651|I10R1_HUMAN	Interleukin-10 receptor subunit alpha OS=Homo sapiens OX=9606 GN=IL10RA PE=1 SV=2
Gga12791	FGFBP1	XP_420773.1	fibroblast growth factor-binding protein 1 [Gallus gallus]	GO:0019838;GO:0016021;GO:0005576	growth factor binding;integral component of membrane;extracellular region	-	-	-	-	-	-	-	sp|Q9MZ06|FGFP1_BOVIN	Fibroblast growth factor-binding protein 1 OS=Bos taurus OX=9913 GN=FGFBP1 PE=1 SV=1
Gga01539	SMPX	NP_001289119.1	small muscular protein [Gallus gallus]	GO:0005634;GO:0043034;GO:0005927;GO:0031430	nucleus;costamere;muscle tendon junction;M band	K24209	SMPX	http://www.genome.jp/dbget-bin/www_bget?ko:K24209	-	-	-	-	sp|Q9UHP9|SMPX_HUMAN	Small muscular protein OS=Homo sapiens OX=9606 GN=SMPX PE=2 SV=3
Gga14308	DSL1	NP_990763.1	dorsalin-1 precursor [Gallus gallus]	GO:0045603;GO:0010862;GO:0005125;GO:0032924;GO:0008083;GO:0001937;GO:0005576;GO:0030308;GO:0001938;GO:0001649;GO:0030509;GO:0010596;GO:0061036;GO:0005615;GO:0030513;GO:0001569;GO:0060389;GO:2000279;GO:0060395;GO:0045944;GO:0032757;GO:0045766;GO:0001570	positive regulation of endothelial cell differentiation;positive regulation of pathway-restricted SMAD protein phosphorylation;cytokine activity;activin receptor signaling pathway;growth factor activity;negative regulation of endothelial cell proliferation;extracellular region;negative regulation of cell growth;positive regulation of endothelial cell proliferation;osteoblast differentiation;BMP s…	K05503	GDF2,BMP9	http://www.genome.jp/dbget-bin/www_bget?ko:K05503	Cytokine-cytokine receptor interaction	ko04060	KOG3900	Transforming growth factor beta, bone morphogenetic protein and related proteins	sp|P34822|DSL1_CHICK	Dorsalin-1 OS=Gallus gallus OX=9031 GN=DSL1 PE=1 SV=1
Gga02550	TRPM1	XP_032302762.1;XP_031443892.1	transient receptor potential cation channel subfamily M member 1 isoform X1 [Coturnix japonica];transient receptor potential cation channel subfamily M member 1 [Phasianus colchicus]	GO:0005261;GO:0016021;GO:0007216;GO:0051262;GO:0071482	cation channel activity;integral component of membrane;G protein-coupled glutamate receptor signaling pathway;protein tetramerization;cellular response to light stimulus	K04976	TRPM1	http://www.genome.jp/dbget-bin/www_bget?ko:K04976	-	-	KOG3614	Ca2+/Mg2+-permeable cation channels (LTRPC family)	sp|Q7Z4N2|TRPM1_HUMAN	Transient receptor potential cation channel subfamily M member 1 OS=Homo sapiens OX=9606 GN=TRPM1 PE=1 SV=2
Gga13371	Smtnl1	POI22791.1;XP_015142342.1	hypothetical protein CIB84_013461, partial [Bambusicola thoracicus];smoothelin-like protein 1 [Gallus gallus]	-	-	-	-	-	-	-	KOG4678	FOG: Calponin homology domain	sp|Q99LM3|SMTL1_MOUSE	Smoothelin-like protein 1 OS=Mus musculus OX=10090 GN=Smtnl1 PE=1 SV=1
Gga07281	LY6E	XP_418413.1	lymphocyte antigen 6E [Gallus gallus]	GO:0005886;GO:0031225;GO:0030550	plasma membrane;anchored component of membrane;acetylcholine receptor inhibitor activity	K06846	LY6D_E_F_G6_H	http://www.genome.jp/dbget-bin/www_bget?ko:K06846	-	-	-	-	sp|Q90986|LY6E_CHICK	Lymphocyte antigen 6E OS=Gallus gallus OX=9031 GN=LY6E PE=2 SV=1
Gga08783	-	NP_001338363.1	keratin-associated protein 5-1-like [Gallus gallus]	-	-	-	-	-	-	-	-	-	-	-
Gga07813	ttc34	XP_024998384.1	tetratricopeptide repeat protein 34 [Gallus gallus]	-	-	K24947	TTC34	http://www.genome.jp/dbget-bin/www_bget?ko:K24947	-	-	-	-	sp|Q5PPS5|TTC34_XENLA	Tetratricopeptide repeat protein 34 OS=Xenopus laevis OX=8355 GN=ttc34 PE=2 SV=2
Gga09249	-	XP_021238772.1	feather keratin 3-like [Numida meleagris]	GO:0005200;GO:0005882	structural constituent of cytoskeleton;intermediate filament	-	-	-	-	-	-	-	sp|P02450|KRFC_CHICK	Feather keratin 1 OS=Gallus gallus OX=9031 PE=3 SV=2
Gga03973	NPTX2	XP_010390741.1;KFV75231.1;XP_414750.3	neuronal pentraxin-2 [Corvus cornix cornix];Neuronal pentraxin-2, partial [Struthio camelus australis];neuronal pentraxin-2 [Gallus gallus]	GO:0008306;GO:0098978;GO:0098962	associative learning;glutamatergic synapse;regulation of postsynaptic neurotransmitter receptor activity	-	-	-	-	-	-	-	sp|P47972|NPTX2_HUMAN	Neuronal pentraxin-2 OS=Homo sapiens OX=9606 GN=NPTX2 PE=1 SV=2
Gga06115	COL28A1	XP_015137392.1	collagen alpha-1(XXVIII) chain [Gallus gallus]	GO:0001886;GO:0031012;GO:0005604;GO:0005581;GO:0005615;GO:0007155;GO:0001525;GO:0004867;GO:0005201;GO:0030198	endothelial cell morphogenesis;extracellular matrix;basement membrane;collagen trimer;extracellular space;cell adhesion;angiogenesis;serine-type endopeptidase inhibitor activity;extracellular matrix structural constituent;extracellular matrix organization	K23619	COL28A	http://www.genome.jp/dbget-bin/www_bget?ko:K23619	Protein digestion and absorption	ko04974	-	-	sp|Q2UY09|COSA1_HUMAN	Collagen alpha-1(XXVIII) chain OS=Homo sapiens OX=9606 GN=COL28A1 PE=2 SV=2
Gga09233	-	XP_003213042.2;XP_015740909.2	feather beta keratin-like [Meleagris gallopavo];feather keratin Cos1-1/Cos1-3/Cos2-1-like [Coturnix japonica]	GO:0005200;GO:0005882	structural constituent of cytoskeleton;intermediate filament	-	-	-	-	-	-	-	sp|Q9PSV3|KRF4_COLLI	Feather keratin Cos2-3 OS=Columba livia OX=8932 PE=3 SV=3
Gga00873	SLCO1C1	XP_416420.4	solute carrier organic anion transporter family member 1C1 isoform X1 [Gallus gallus]	GO:0016021;GO:0043252;GO:0006811;GO:0005576;GO:0005887;GO:0005886;GO:0015125;GO:0015721;GO:0015347;GO:0022857	integral component of membrane;sodium-independent organic anion transport;ion transport;extracellular region;integral component of plasma membrane;plasma membrane;bile acid transmembrane transporter activity;bile acid and bile salt transport;sodium-independent organic anion transmembrane transporter activity;transmembrane transporter activity	K08747	SLCO1C	http://www.genome.jp/dbget-bin/www_bget?ko:K08747	Thyroid hormone signaling pathway	ko04919	-	-	sp|Q9NYB5|SO1C1_HUMAN	Solute carrier organic anion transporter family member 1C1 OS=Homo sapiens OX=9606 GN=SLCO1C1 PE=2 SV=1
Gga00292	PPP1R3A	XP_004937598.1	protein phosphatase 1 regulatory subunit 3A [Gallus gallus]	GO:0016021	integral component of membrane	K07189	PPP1R3	http://www.genome.jp/dbget-bin/www_bget?ko:K07189	Insulin signaling pathway	ko04910	-	-	sp|Q16821|PPR3A_HUMAN	Protein phosphatase 1 regulatory subunit 3A OS=Homo sapiens OX=9606 GN=PPP1R3A PE=1 SV=3
Gga03100	-	POI34081.1	hypothetical protein CIB84_002166 [Bambusicola thoracicus]	GO:0004060	arylamine N-acetyltransferase activity	K00622	nat	http://www.genome.jp/dbget-bin/www_bget?ko:K00622	Caffeine metabolism;Drug metabolism - other enzymes	ko00232,ko00983	-	-	sp|P13913|ARY1_CHICK	Arylamine N-acetyltransferase, pineal gland isozyme NAT-10 OS=Gallus gallus OX=9031 PE=2 SV=1
Gga09237	-	XP_003642818.3;POI19883.1;XP_021239333.1	feather keratin Cos1-1/Cos1-3/Cos2-1 isoform X2 [Gallus gallus];hypothetical protein CIB84_016374 [Bambusicola thoracicus];feather keratin Cos1-1/Cos1-3/Cos2-1-like isoform X2 [Numida meleagris]	GO:0005882;GO:0000978;GO:0006355;GO:0005634;GO:0005200;GO:0000981	intermediate filament;RNA polymerase II cis-regulatory region sequence-specific DNA binding;regulation of transcription, DNA-templated;nucleus;structural constituent of cytoskeleton;DNA-binding transcription factor activity, RNA polymerase II-specific	-	-	-	-	-	-	-	sp|Q9PRI5|KRF1_COLLI	Feather keratin Cos1-1/Cos1-3/Cos2-1 OS=Columba livia OX=8932 PE=3 SV=3
Gga15988	CHRNG	NP_001026739.2	acetylcholine receptor subunit gamma precursor [Gallus gallus]	GO:0030594;GO:0005887;GO:0016021;GO:0042391;GO:0022848;GO:0045202;GO:0050877;GO:0007268;GO:0043005;GO:0034220;GO:0007165;GO:0004888;GO:0045211	neurotransmitter receptor activity;integral component of plasma membrane;integral component of membrane;regulation of membrane potential;acetylcholine-gated cation-selective channel activity;synapse;nervous system process;chemical synaptic transmission;neuron projection;ion transmembrane transport;signal transduction;transmembrane signaling receptor activity;postsynaptic membrane	K04818	CHRNG	http://www.genome.jp/dbget-bin/www_bget?ko:K04818	Neuroactive ligand-receptor interaction	ko04080	-	-	sp|P02713|ACHG_CHICK	Acetylcholine receptor subunit gamma OS=Gallus gallus OX=9031 GN=CHRNG PE=3 SV=1
Gga04581	VPREB3	XP_415223.1	pre-B lymphocyte protein 3 [Gallus gallus]	GO:0005615;GO:0006955	extracellular space;immune response	K06553	VPREB,CD179a	http://www.genome.jp/dbget-bin/www_bget?ko:K06553	-	-	-	-	sp|Q9UKI3|VPRE3_HUMAN	Pre-B lymphocyte protein 3 OS=Homo sapiens OX=9606 GN=VPREB3 PE=2 SV=1
Gga01773	ADPRHL1	XP_004938589.1	protein ADP-ribosylarginine hydrolase-like protein 1 isoform X1 [Gallus gallus]	GO:0016787	hydrolase activity	K19953	GRTP1,TBC1D6,MSB3_4	http://www.genome.jp/dbget-bin/www_bget?ko:K19953	-	-	-	-	sp|Q8NDY3|ARHL1_HUMAN	[Protein ADP-ribosylarginine] hydrolase-like protein 1 OS=Homo sapiens OX=9606 GN=ADPRHL1 PE=2 SV=1
Gga14273	UGT8	XP_426504.2	2-hydroxyacylsphingosine 1-beta-galactosyltransferase [Gallus gallus]	GO:0043231;GO:0008194;GO:0016021;GO:0015020	intracellular membrane-bounded organelle;UDP-glycosyltransferase activity;integral component of membrane;glucuronosyltransferase activity	K04628	CGT,UGT8	http://www.genome.jp/dbget-bin/www_bget?ko:K04628	Ether lipid metabolism;Sphingolipid metabolism	ko00565,ko00600	-	-	sp|Q16880|CGT_HUMAN	2-hydroxyacylsphingosine 1-beta-galactosyltransferase OS=Homo sapiens OX=9606 GN=UGT8 PE=1 SV=2
Gga09212	-	XP_015154724.1;XP_003213042.2;XP_015740909.2	feather keratin Cos1-1/Cos1-3/Cos2-1-like [Gallus gallus];feather beta keratin-like [Meleagris gallopavo];feather keratin Cos1-1/Cos1-3/Cos2-1-like [Coturnix japonica]	GO:0005200;GO:0005882	structural constituent of cytoskeleton;intermediate filament	-	-	-	-	-	-	-	sp|Q9PSV3|KRF4_COLLI	Feather keratin Cos2-3 OS=Columba livia OX=8932 PE=3 SV=3
Gga09649	RORB	KAF1471030.1;XP_003642912.2	Nuclear receptor ROR-beta, partial [Eudyptula novaehollandiae];nuclear receptor ROR-beta-like isoform X1 [Gallus gallus]	GO:0006357;GO:0005634;GO:0000978;GO:0007275;GO:0008270;GO:0004879;GO:0043565	regulation of transcription by RNA polymerase II;nucleus;RNA polymerase II cis-regulatory region sequence-specific DNA binding;multicellular organism development;zinc ion binding;nuclear receptor activity;sequence-specific DNA binding	K08533	NR1F2,RORB	http://www.genome.jp/dbget-bin/www_bget?ko:K08533	Circadian rhythm	ko04710	KOG4216	Steroid hormone nuclear receptor	sp|Q92753|RORB_HUMAN	Nuclear receptor ROR-beta OS=Homo sapiens OX=9606 GN=RORB PE=1 SV=3
Gga07277	Lypd2	XP_015711911.2	ly6/PLAUR domain-containing protein 2-like [Coturnix japonica]	GO:0030550;GO:0005886;GO:0031225	acetylcholine receptor inhibitor activity;plasma membrane;anchored component of membrane	-	-	-	-	-	-	-	sp|Q9DD23|LYPD2_MOUSE	Ly6/PLAUR domain-containing protein 2 OS=Mus musculus OX=10090 GN=Lypd2 PE=2 SV=1
Gga14544	Bag3	XP_015144394.1;XP_015144392.1;XP_015144393.1	BAG family molecular chaperone regulator 3 isoform X3 [Gallus gallus];BAG family molecular chaperone regulator 3 isoform X1 [Gallus gallus];BAG family molecular chaperone regulator 3 isoform X2 [Gallus gallus]	GO:0005829;GO:0050821;GO:0097201;GO:0010664;GO:0030018;GO:0044877;GO:0071260;GO:0016020;GO:0034620;GO:0005737;GO:0101031;GO:1905337;GO:0005634;GO:0034605;GO:0046827;GO:0051087;GO:0008625;GO:0046716;GO:0031072;GO:0000774;GO:0042307;GO:0005886;GO:0097192	cytosol;protein stabilization;negative regulation of transcription from RNA polymerase II promoter in response to stress;negative regulation of striated muscle cell apoptotic process;Z disc;protein-containing complex binding;cellular response to mechanical stimulus;membrane;cellular response to unfolded protein;cytoplasm;chaperone complex;positive regulation of aggrephagy;nucleus;cellular respons…	K09557	BAG3	http://www.genome.jp/dbget-bin/www_bget?ko:K09557	-	-	-	-	sp|Q9JLV1|BAG3_MOUSE;sp|O95817|BAG3_HUMAN	BAG family molecular chaperone regulator 3 OS=Mus musculus OX=10090 GN=Bag3 PE=1 SV=2;BAG family molecular chaperone regulator 3 OS=Homo sapiens OX=9606 GN=BAG3 PE=1 SV=3
Gga11217	Sbk3	XP_004949837.1	uncharacterized serine/threonine-protein kinase SBK3-like isoform X1 [Gallus gallus]	GO:0004674;GO:0005524	protein serine/threonine kinase activity;ATP binding	K08858	SBK	http://www.genome.jp/dbget-bin/www_bget?ko:K08858	-	-	KOG1345	Serine/threonine kinase	sp|P0C5K0|SBK3_MOUSE	Uncharacterized serine/threonine-protein kinase SBK3 OS=Mus musculus OX=10090 GN=Sbk3 PE=3 SV=2
[truncated: 245 more rows]
