# Supplementary material for: Insights into the mechanism underlying feather pattern formation of sex-linked barring in Chinese native chickens
Source: Poult Sci. 2026 Apr 16;105(7):106945. doi: 10.1016/j.psj.2026.106945 (PMC13191234; doi:10.1016/j.psj.2026.106945)
Supplement: Supplementary file 3 [file mmc3.xlsx]

## Sheet: Profile0
Category	Term	Count	%	PValue	Genes
GOTERM_BP_DIRECT	GO:0006508~proteolysis	13	8.60927	0.000167537	DPP10, TMPRSS7, ACE, HTRA3, ADAMTS12, PRSS23, PHEX, ADAMTS2, ADAMTS13, ANPEP, ADAM9, ADAMTS8, TGM2
GOTERM_BP_DIRECT	GO:0030198~extracellular matrix organization	5	3.31126	0.00420101	ADAMTS2, ADAMTS13, ADAMTSL3, ADAMTS12, ADAMTS8
GOTERM_BP_DIRECT	GO:0007399~nervous system development	5	3.31126	0.0215792	TGFBR3, NRN1, IGF2BP1, ITGA8, IGF2BP2
GOTERM_BP_DIRECT	GO:0001822~kidney development	3	1.98675	0.0219313	TGFBR3, ACE, GREB1L
GOTERM_BP_DIRECT	GO:0022612~gland morphogenesis	2	1.3245	0.0244052	PLAG1, BCL2
GOTERM_BP_DIRECT	GO:0001503~ossification	3	1.98675	0.0249726	MGP, BCL2, CCN2
GOTERM_BP_DIRECT	GO:0010628~positive regulation of gene expression	5	3.31126	0.025596	TGFBR3, PTGFR, FGF16, PLAG1, FGF10
GOTERM_BP_DIRECT	GO:0008543~fibroblast growth factor receptor signaling pathway	3	1.98675	0.0315325	FGF16, CCN2, FGF10
GOTERM_BP_DIRECT	GO:0007605~sensory perception of sound	3	1.98675	0.0386898	FZD4, LHFPL5, SLC1A3
GOTERM_BP_DIRECT	GO:0051881~regulation of mitochondrial membrane potential	2	1.3245	0.0482201	PID1, BCL2

## Sheet: Profile1
Category	Term	Count	%	PValue	Genes
GOTERM_BP_DIRECT	GO:0030198~extracellular matrix organization	8	3.63636	7.695416041987249E - 5	ADAMTS5, MMP13, ADAMTSL5, MMP17, NDNF, FBLN1, THSD4, MYF5
GOTERM_BP_DIRECT	GO:0007275~multicellular organism development	8	3.63636	0.00155951	FSTL5, WNT11, EYA1, CDH20, EYA2, FST, WNT5A, WNT2
GOTERM_BP_DIRECT	GO:0007165~signal transduction	14	6.36364	0.00210201	ANGPT4, MYOC, PDE4D, SEMA3B, ANK1, LRRC2, ARHGAP44, CHRND, WNT11, CHRNG, DLC1, CAPN5, MYO18B, CCN2
GOTERM_BP_DIRECT	GO:0042157~lipoprotein metabolic process	3	1.36364	0.00563804	APOC3, APOA1, APOLD1
GOTERM_BP_DIRECT	GO:0030325~adrenal gland development	3	1.36364	0.00563804	WNT11, CITED2, APOA1
GOTERM_BP_DIRECT	GO:0010463~mesenchymal cell proliferation	3	1.36364	0.00563804	WNT11, WNT5A, WNT2
GOTERM_BP_DIRECT	GO:0001503~ossification	4	1.81818	0.00667611	CLEC3A, NPR2, CCN2, MYF5
GOTERM_BP_DIRECT	GO:0006869~lipid transport	5	2.27273	0.00794971	ABCA1, APOC3, APOA1, ABCA8, APOLD1
GOTERM_BP_DIRECT	GO:0008543~fibroblast growth factor receptor signaling pathway	4	1.81818	0.00947624	WNT5A, CCN2, FGF1, FGF13
GOTERM_BP_DIRECT	GO:0060070~canonical Wnt signaling pathway	5	2.27273	0.0110014	FZD2, SFRP2, WNT11, WNT5A, WNT2
GOTERM_BP_DIRECT	GO:0016055~Wnt signaling pathway	6	2.72727	0.0112267	SFRP2, WNT11, WIF1, WNT5A, RSPO2, WNT2
GOTERM_BP_DIRECT	GO:0055085~transmembrane transport	9	4.09091	0.0116709	ABCA1, SLC22A3, SLC45A3, SLC22A16, SLC16A12, KCNQ4, SLC26A11, ABCA8, SLC4A4
GOTERM_BP_DIRECT	GO:0051496~positive regulation of stress fiber assembly	3	1.36364	0.0156289	WNT11, APOA1, CCN2
GOTERM_BP_DIRECT	GO:0032729~positive regulation of type II interferon production	3	1.36364	0.0177115	PDE4D, WNT5A, SLAMF1
GOTERM_BP_DIRECT	GO:0001568~blood vessel development	3	1.36364	0.0199044	MAP3K3, WIF1, CITED2
GOTERM_BP_DIRECT	GO:0035914~skeletal muscle cell differentiation	3	1.36364	0.0246088	CITED2, MYF6, MYF5
GOTERM_BP_DIRECT	GO:0060415~muscle tissue morphogenesis	2	0.909091	0.0256945	MYF6, MYF5
GOTERM_BP_DIRECT	GO:0090037~positive regulation of protein kinase C signaling	2	0.909091	0.0256945	WNT11, WNT5A
GOTERM_BP_DIRECT	GO:0003138~primary heart field specification	2	0.909091	0.0256945	WNT11, WNT5A
GOTERM_BP_DIRECT	GO:0048570~notochord morphogenesis	2	0.909091	0.0256945	WNT11, WNT5A
GOTERM_BP_DIRECT	GO:0072201~negative regulation of mesenchymal cell proliferation	2	0.909091	0.0256945	WNT11, WNT5A
GOTERM_BP_DIRECT	GO:0060028~convergent extension involved in axis elongation	2	0.909091	0.0256945	WNT11, WNT5A
GOTERM_BP_DIRECT	GO:0001947~heart looping	3	1.36364	0.0271142	CITED2, WNT5A, CCDC40
GOTERM_BP_DIRECT	GO:0001756~somitogenesis	3	1.36364	0.0297177	WNT5A, MYF6, MYF5
GOTERM_BP_DIRECT	GO:0007517~muscle organ development	3	1.36364	0.0297177	MYF6, TMEM182, MYF5
GOTERM_BP_DIRECT	GO:0030154~cell differentiation	10	4.54545	0.0371277	FSTL5, FOXD3, SFRP2, EYA1, EYA2, FST, NR1D1, FGF1, FGF13, MYF5
GOTERM_BP_DIRECT	GO:0008286~insulin receptor signaling pathway	3	1.36364	0.0380877	PDK4, EIF4EBP2, IRS2
GOTERM_BP_DIRECT	GO:0022409~positive regulation of cell - cell adhesion	2	0.909091	0.0382946	MEGF10, CITED2
GOTERM_BP_DIRECT	GO:1990410~adrenomedullin receptor signaling pathway	2	0.909091	0.0382946	CALCR, ADM
GOTERM_BP_DIRECT	GO:0048341~paraxial mesoderm formation	2	0.909091	0.0382946	WNT11, WNT5A

## Sheet: Profile6
Category	Term	Count	%	PValue	Genes
GOTERM_BP_DIRECT	GO:0051301~cell division	14	7.40741	1.78816e-08	TOP2A, CENPW, SPAG5, PLK1, NCAPG, CDCA8, MASTL, NDC80, NCAPH, CCNB3, SGO1, NUF2, NCAPD3, CENPS
GOTERM_BP_DIRECT	GO:0007076~mitotic chromosome condensation	4	2.1164	0.000124544	NUSAP1, NCAPG, NCAPD3, NCAPH
GOTERM_BP_DIRECT	GO:0006954~inflammatory response	9	4.7619	0.000133393	CIITA, CD40LG, CCL20, IL1R2, CCL5, XCL1, CCL19, CXCL13, TLR2
GOTERM_BP_DIRECT	GO:0006260~DNA replication	7	3.7037	0.000176302	TOP2A, GINS1, MCM3, MCM4, MCM10, DNA2, MCM2
GOTERM_BP_DIRECT	GO:0070098~chemokine-mediated signaling pathway	5	2.6455	0.000218799	CCL20, CCL5, XCL1, CCL19, CXCL13
GOTERM_BP_DIRECT	GO:0006955~immune response	10	5.29101	0.000283928	CX3CR1, CD74, CD40LG, TNFSF15, CCL20, CCL5, XCL1, CCL19, B2M, TLR2
GOTERM_BP_DIRECT	GO:0000070~mitotic sister chromatid segregation	5	2.6455	0.000338267	CENPI, NCAPG2, PLK1, CDCA8, KNSTRN
GOTERM_BP_DIRECT	GO:0030593~neutrophil chemotaxis	5	2.6455	0.000440075	CCL20, CCL5, XCL1, CCL19, CXCL13
GOTERM_BP_DIRECT	GO:0006268~DNA unwinding involved in DNA replication	4	2.1164	0.000781854	GINS1, MCM3, MCM4, MCM2
GOTERM_BP_DIRECT	GO:0060326~cell chemotaxis	5	2.6455	0.000874861	CX3CR1, CCL20, RHOG, XCL1, CCL19
GOTERM_BP_DIRECT	GO:0048247~lymphocyte chemotaxis	4	2.1164	0.000941294	CCL20, CCL5, XCL1, CCL19
GOTERM_BP_DIRECT	GO:0006270~DNA replication initiation	4	2.1164	0.00131857	MCM3, MCM4, MCM10, MCM2
GOTERM_BP_DIRECT	GO:1902975~mitotic DNA replication initiation	3	1.5873	0.00132341	MCM3, MCM4, MCM2
GOTERM_BP_DIRECT	GO:0000278~mitotic cell cycle	6	3.1746	0.00171472	WDHD1, CENPF, CENPW, MYB, PLK1, MASTL
GOTERM_BP_DIRECT	GO:0071347~cellular response to interleukin-1	4	2.1164	0.00177911	CCL20, CCL5, XCL1, CCL19
GOTERM_BP_DIRECT	GO:0002548~monocyte chemotaxis	4	2.1164	0.00177911	CCL20, CCL5, XCL1, CCL19
GOTERM_BP_DIRECT	GO:0051310~metaphase chromosome alignment	3	1.5873	0.0019699	CENPF, CENPQ, NDC80
GOTERM_BP_DIRECT	GO:0042438~melanin biosynthetic process	3	1.5873	0.0019699	OCA2, TYRP1, TYR
GOTERM_BP_DIRECT	GO:0007059~chromosome segregation	5	2.6455	0.00215868	TOP2A, CENPW, BRCA1, KNSTRN, NDC80
GOTERM_BP_DIRECT	GO:0032438~melanosome organization	3	1.5873	0.00273674	PMEL, GPR143, TYRP1
GOTERM_BP_DIRECT	GO:0071346~cellular response to type II interferon	4	2.1164	0.00412816	CCL20, CCL5, XCL1, CCL19
GOTERM_BP_DIRECT	GO:0061844~antimicrobial humoral immune response mediated by antimicrobial peptide	4	2.1164	0.00456546	CCL20, XCL1, CCL19, CXCL13
GOTERM_BP_DIRECT	GO:0030318~melanocyte differentiation	3	1.5873	0.00462008	OCA2, TYRP1, SLC24A5
GOTERM_BP_DIRECT	GO:0000281~mitotic cytokinesis	4	2.1164	0.00502976	PLK1, NUSAP1, ECT2, CIT
GOTERM_BP_DIRECT	GO:0000727~double-strand break repair via break-induced replication	3	1.5873	0.005731	MCM3, MCM4, MCM2
GOTERM_BP_DIRECT	GO:0071356~cellular response to tumor necrosis factor	4	2.1164	0.00716561	CCL20, CCL5, XCL1, CCL19
GOTERM_BP_DIRECT	GO:0070374~positive regulation of ERK1 and ERK2 cascade	5	2.6455	0.0077512	CD74, CCL20, CCL5, XCL1, CCL19
GOTERM_BP_DIRECT	GO:0030168~platelet activation	3	1.5873	0.00827776	ENTPD2, CD40LG, FGG
GOTERM_BP_DIRECT	GO:0043547~positive regulation of GTPase activity	5	2.6455	0.0104323	CCL20, CHN2, CCL5, XCL1, CCL19
GOTERM_BP_DIRECT	GO:0051383~kinetochore organization	2	1.0582	0.0232132	NUF2, NDC80
GOTERM_BP_DIRECT	GO:0000086~G2/M transition of mitotic cell cycle	3	1.5873	0.0245937	PLK1, FOXM1, MASTL
GOTERM_BP_DIRECT	GO:0030097~hemopoiesis	3	1.5873	0.0245937	SELPLG, JAK3, RUNX1
GOTERM_BP_DIRECT	GO:0045059~positive thymic T cell selection	2	1.0582	0.0346182	CD3E, CD3D
GOTERM_BP_DIRECT	GO:0045132~meiotic chromosome segregation	2	1.0582	0.0346182	SGO1, NUF2
GOTERM_BP_DIRECT	GO:0043137~DNA replication, removal of RNA primer	2	1.0582	0.0346182	FEN1, DNA2
GOTERM_BP_DIRECT	GO:0019885~antigen processing and presentation of endogenous peptide antigen via MHC class I	2	1.0582	0.0346182	TAP1, B2M
GOTERM_BP_DIRECT	GO:0010032~meiotic chromosome condensation	2	1.0582	0.0346182	NCAPH2, NCAPD3
GOTERM_BP_DIRECT	GO:0010389~regulation of G2/M transition of mitotic cell cycle	2	1.0582	0.0458908	CENPF, CDK2
GOTERM_BP_DIRECT	GO:0051988~regulation of attachment of spindle microtubules to kinetochore	2	1.0582	0.0458908	SPAG5, KNSTRN
GOTERM_BP_DIRECT	GO:0007186~G protein-coupled receptor signaling pathway	12	6.34921	0.0473704	CX3CR1, MAS1, GPR143, CYSLTR2, ENTPD2, EDNRB, CCL20, CCL5, ADORA1, XCL1, PRLH, CCL19

## Sheet: Profile7
Category	Term	Count	%	PValue	Genes
GOTERM_BP_DIRECT	GO:0006695~cholesterol biosynthetic process	5	1.95312	0.000164875	FDPS, HMGCS1, DHCR7, LSS, FDFT1
GOTERM_BP_DIRECT	GO:0060070~canonical Wnt signaling pathway	7	2.73438	0.000700608	SFRP4, SFRP1, WNT2B, LEF1, SDC1, GATA3, FZD10
GOTERM_BP_DIRECT	GO:0016104~triterpenoid biosynthetic process	3	1.17188	0.000759609	LSS
GOTERM_BP_DIRECT	GO:0071353~cellular response to interleukin-4	3	1.17188	0.00247878	HSPA5, LEF1, GATA3
GOTERM_BP_DIRECT	GO:0051301~cell division	9	3.51562	0.00265594	CCNA2, CCNE2, SEPTIN2, MIS12, CDK1, CDCA8, CKS1B, HAUS1, SMC2
GOTERM_BP_DIRECT	GO:0016055~Wnt signaling pathway	7	2.73438	0.00653901	DRAXIN, SFRP4, SFRP1, WNT2B, LEF1, SOSTDC1, TRABD2A
GOTERM_BP_DIRECT	GO:0016126~sterol biosynthetic process	3	1.17188	0.00672346	SQLE, MSMO1, HMGCR
GOTERM_BP_DIRECT	GO:0051382~kinetochore assembly	3	1.17188	0.0105798	CENPH, MIS12, CENPK
GOTERM_BP_DIRECT	GO:0000727~double-strand break repair via break-induced replication	3	1.17188	0.0105798	GINS2, CDC45, MCM5
GOTERM_BP_DIRECT	GO:0000070~mitotic sister chromatid segregation	4	1.5625	0.0109267	MIS12, CENPK, CDCA8, MAD2L1
GOTERM_BP_DIRECT	GO:0007155~cell adhesion	9	3.51562	0.0176245	COL28A1, COMP, ACAN, CR1, PCDH10, ITGA2, S100B, CD24, CD44
GOTERM_BP_DIRECT	GO:0045893~positive regulation of DNA-templated transcription	8	3.125	0.0221597	CCNA2, MSANTD1, IRF4, TBX21, LEF1, IRF6, GATA3, NPAS2
GOTERM_BP_DIRECT	GO:0048513~animal organ development	4	1.5625	0.0259928	GDF11, SHH, INHBA, BMP7
GOTERM_BP_DIRECT	GO:0035567~non-canonical Wnt signaling pathway	3	1.17188	0.0297095	SFRP4, SFRP1, FZD10
GOTERM_BP_DIRECT	GO:0000278~mitotic cell cycle	5	1.95312	0.0309509	TUBB3, MIS12, TUBB4B, SKA3, MYBL1
GOTERM_BP_DIRECT	GO:0072676~lymphocyte migration	2	0.78125	0.0318115	TBX21, GATA3
GOTERM_BP_DIRECT	GO:0000122~negative regulation of transcription by RNA polymerase II	10	3.90625	0.036001	TFAP2A, CBX5, SEMA4D, LEF1, FHL2, DNMT3B, GATA3, TFCP2L1, SOX21, ZFPM1
GOTERM_BP_DIRECT	GO:0060021~roof of mouth development	3	1.17188	0.036584	TFAP2A, LEF1, INHBA
GOTERM_BP_DIRECT	GO:0042026~protein refolding	3	1.17188	0.036584	DNAJA1, HSPA8, HSPA5
GOTERM_BP_DIRECT	GO:0007059~chromosome segregation	4	1.5625	0.0393447	CENPH, MIS12, KIF2C, SKA3
GOTERM_BP_DIRECT	GO:0043066~negative regulation of apoptotic process	6	2.34375	0.0413302	TFAP2A, SH3RF2, SHH, HSPA5, FHL2, MAD2L1
GOTERM_BP_DIRECT	GO:0042472~inner ear morphogenesis	3	1.17188	0.0440026	TFAP2A, GATA3, SOX21
GOTERM_BP_DIRECT	GO:0030182~neuron differentiation	5	1.95312	0.0476433	SHH, WNT2B, LMX1B, SOX21, RUNX3
