# Supplementary material for: Insights into the mechanism underlying feather pattern formation of sex-linked barring in Chinese native chickens
Source: Poult Sci. 2026 Apr 16;105(7):106945. doi: 10.1016/j.psj.2026.106945 (PMC13191234; doi:10.1016/j.psj.2026.106945)
Supplement: Supplementary file 4 [file mmc4.xlsx]

## Sheet: Profile1
Category	Term	Count	%	PValue	Genes
GOTERM_BP_DIRECT	GO:0030198~extracellular matrix organization	29	3.05263	1.48453e-15	ECM2, FBLN1, ADAMTS12, THSD4, ADAMTS5, ADAMTS15, ADAMTS2, ADAMTS13, ABI3BP, ADAMTSL3, ADAMTS8, ADAMTS7, POSTN, MMP1, MMP2, ADAMTS20, COL1A1, SMOC2, COL3A1, CCDC80, COL1A2, MMP16, COL5A1, COL4A1, COL6A1, MMP17, COL8A1, TGFBI, RECK
GOTERM_BP_DIRECT	GO:0007155~cell adhesion	39	4.10526	8.30899e-11	ITGB1, LAMA2, TNFAIP6, NRXN1, LAMA4, COL12A1, PCDH11X, STAB2, THY1, PCDH19, THBS2, THBS1, RELN, PDPN, ITGAV, SVEP1, NCAM1, CD36, NCAM2, CCN2, CD34, JAM3, POSTN, NEGR1, ITGA1, FN1, PARVA, LYVE1, PARD3B, VCAN, FER, COL6A2, COL6A1, COL6A3, COL8A1, TLN2, TGFBI, TLN1, FERMT2
GOTERM_BP_DIRECT	GO:0030199~collagen fibril organization	9	0.947368	9.14823e-07	COL1A1, COL1A2, COL2A1, COL5A1, LOX, CDH11, DPT, TGFBR1, LOXL2
GOTERM_BP_DIRECT	GO:0001525~angiogenesis	18	1.89474	5.73024e-06	NRP2, FZD4, NRXN1, CAV1, FLT4, C1GALT1, THY1, FGF1, TGFBR1, CALCR, CALD1, COL6A1, COL8A1, ITGAV, AMOTL2, CCN2, EPHB2, JAM3
GOTERM_BP_DIRECT	GO:0030036~actin cytoskeleton organization	21	2.21053	6.05567e-06	SPECC1, ARHGEF10, STARD13, SPTBN5, ACTN2, ROCK2, IQSEC1, STARD8, FHL3, PARVA, FER, DIAPH2, PDLIM3, INF2, PIK3CA, DLC1, SPECC1L, AMOTL2, SPTBN1, WASF3, FGF10
GOTERM_BP_DIRECT	GO:0010628~positive regulation of gene expression	23	2.42105	8.29365e-06	PTGFR, NTRK2, CNTF, PLAG1, OSR1, HGF, CAV1, FN1, FGF1, PKD2, TGFBR1, QKI, TGFBR2, EDAR, ACTA2, TGFBR3, OLFM1, FGF16, ADCYAP1, WNT11, ALDH1A2, FGF18, FGF10
GOTERM_BP_DIRECT	GO:0030335~positive regulation of cell migration	17	1.78947	3.21721e-05	SEMA5B, SEMA3C, SEMA3D, FZD4, CAV1, SEMA3A, FLT4, LAMB1, FGF1, TGFBR1, TGFBR2, COL1A1, TGFBR3, FER, CXCL12, PDGFD, PDPN
GOTERM_BP_DIRECT	GO:0007411~axon guidance	18	1.89474	4.52616e-05	SEMA5B, NRP2, TRIO, LAMA2, SEMA3C, SEMA3D, LAMB1, KALRN, CXCL12, RELN, IGDCC3, CNTN1, SLIT3, SLIT2, EPHB2, EPHB1, EPHA3, CDON
GOTERM_BP_DIRECT	GO:0016477~cell migration	21	2.21053	6.20687e-05	ITGB1, SDC2, SDC3, FN1, NTN4, LAMB1, TNFAIP1, TGFBR2, TGFBR3, CDH4, WNT11, PIK3CA, CDH20, PDPN, CDH11, CDH13, ITGBL1, GPC5, CCN2, MET, EPHA3
GOTERM_BP_DIRECT	GO:0060070~canonical Wnt signaling pathway	14	1.47368	8.72165e-05	FZD1, WNT2B, FZD2, LRP1, FZD4, CAV1, DIXDC1, LRP6, LATS2, WNT11, SFRP2, PLPP3, RECK, WNT2
GOTERM_BP_DIRECT	GO:0098609~cell-cell adhesion	17	1.78947	0.000109122	ITGB1, ITGA1, THY1, NTN1, HSPG2, LPP, IGDCC3, PDPN, CDH11, BCL2, CNTN1, ITGAV, TLN2, PLPP3, TLN1, LIMS2, CDON
GOTERM_BP_DIRECT	GO:0007275~multicellular organism development	20	2.10526	0.000153626	RET, PDGFRA, NTRK2, WNT2B, FLT4, SPRY4, FSTL1, DKK3, FSTL5, CDH4, WNT11, CDH20, CDH11, SPRY2, CDH13, SPRY1, MET, WNT2, FGFR1, CDH19
GOTERM_BP_DIRECT	GO:0007165~signal transduction	42	4.42105	0.000187196	TENM3, OLFML2B, PDE1C, HHIP, ARHGAP5, ARHGAP6, ARHGAP36, LRRC2, TTBK2, AKAP12, RASD2, ARHGAP44, IL1RL1, WNT11, GRK5, CAPN5, PDPN, CHN1, OLFML1, AKT3, CCN2, STARD13, PPP1R12A, MYOC, STARD8, ANK2, ARHGAP28, RHOC, ANK1, TGFBR1, OLFM1, TOM1L2, CDK6, OLFM3, DLC1, PDE3A, PDE5A, KRAS, PDE7B, PPP1R12B, PLPP3, PLPP1
GOTERM_BP_DIRECT	GO:0001837~epithelial to mesenchymal transition	6	0.631579	0.000205098	TGFBR3, POSTN, WNT11, TGFBR1, TGFBR2, LOXL2
GOTERM_BP_DIRECT	GO:0007204~positive regulation of cytosolic calcium ion concentration	10	1.05263	0.000220366	PTGFR, ADCYAP1, CALCR, TBXA2R, PTGER2, PTGER3, AGTR1, GPR1, ADRA1D, ADRA1A
GOTERM_BP_DIRECT	GO:0016055~Wnt signaling pathway	17	1.78947	0.000251698	FZD1, WNT2B, FZD4, DIXDC1, CPZ, PKD2, DKK3, WNT11, SFRP2, WIF1, RSPO2, TCF4, AMOTL2, NDP, WNT2, FERMT2, FGF10
GOTERM_BP_DIRECT	GO:0006508~proteolysis	42	4.42105	0.000518485	DPP10, USP13, PCSK1, CPM, CPQ, HTRA3, HTRA1, CPZ, ADAMTS12, PCSK5, PRSS23, DPP4, ADAMTS5, ADAMTS15, ADAMTS2, ADAMTS13, RELN, CAPN7, CAPN5, CAPN2, ADAMTS8, PAMR1, ADAMTS7, TGM2, USP24, USP49, MMP1, LVRN, MMP2, HGF, ADAM33, LNPEP, PRSS35, PRSS12, ADAMTS20, ADAM19, FOLH1, MMP16, FAP, MMP17, ADAM12, ADAM9
GOTERM_BP_DIRECT	GO:0007229~integrin-mediated signaling pathway	10	1.05263	0.000989733	ITGB1, ADAM12, ITGA1, ADAM33, FN1, ITGBL1, ITGAV, CCN2, THY1, FERMT2
GOTERM_BP_DIRECT	GO:0007399~nervous system development	18	1.89474	0.00102918	NTRK2, SEMA5B, NRSN1, LRP1, FN1, GFRA1, PROX1, PPP1R9A, GFRA2, TGFBR1, TGFBR3, ATXN1, ACVR1C, SLIT3, SLIT2, MET, EPHB1, CDON
GOTERM_BP_DIRECT	GO:0048041~focal adhesion assembly	5	0.526316	0.00104547	STON1, FN1, BCL2, THY1, FERMT2
GOTERM_BP_DIRECT	GO:0034446~substrate adhesion-dependent cell spreading	7	0.736842	0.00113796	FER, FZD4, FN1, NTN4, PARVA, LAMB1, FERMT2
GOTERM_BP_DIRECT	GO:0001503~ossification	8	0.842105	0.00121715	BMP4, COL1A1, CLEC3A, NPR2, MGP, TMEM119, BCL2, CCN2
GOTERM_BP_DIRECT	GO:0007507~heart development	13	1.36842	0.00162184	OSR1, HSPB7, FN1, PROX1, CFC1, TGFBR1, TGFBR2, TGFBR3, PDLIM3, CALCR, WIF1, RB1CC1, MEF2D
GOTERM_BP_DIRECT	GO:0048008~platelet-derived growth factor receptor signaling pathway	5	0.526316	0.00166419	PDGFRA, FER, PDGFD, STON1, PLAT
GOTERM_BP_DIRECT	GO:0030500~regulation of bone mineralization	5	0.526316	0.00166419	PHOSPHO1, BGLAP, BMP2K, ENPP1, SGMS2
GOTERM_BP_DIRECT	GO:0007200~phospholipase C-activating G protein-coupled receptor signaling pathway	10	1.05263	0.00183635	GPR17, PRKD3, P2RY2, PTGER3, GPR1, ADRA1D, LPAR4, ADRA1A, TGM2, F2RL3
GOTERM_BP_DIRECT	GO:0001501~skeletal system development	7	0.736842	0.00186199	COL1A1, VCAN, COL1A2, COL2A1, MMP16, ZIC3, TGFBR1
GOTERM_BP_DIRECT	GO:0001568~blood vessel development	6	0.631579	0.00206287	COL1A1, MAP3K3, COL1A2, WIF1, FZD4, CFC1
GOTERM_BP_DIRECT	GO:0010718~positive regulation of epithelial to mesenchymal transition	6	0.631579	0.00272383	COL1A1, OLFM1, PDPN, FERMT2, TGFBR2, LOXL2
GOTERM_BP_DIRECT	GO:0006897~endocytosis	14	1.47368	0.00303802	LRP1, SCARA5, ITSN1, STON1, DNM1, LRP6, MRC2, GHR, EHD4, HEATR5A, MRC1, REPS2, PLA2R1, EPS15
GOTERM_BP_DIRECT	GO:0071230~cellular response to amino acid stimulus	6	0.631579	0.00352548	COL1A1, COL1A2, COL4A1, MMP2, PDGFD, CAPN2
GOTERM_BP_DIRECT	GO:0007160~cell-matrix adhesion	10	1.05263	0.00361667	ITGB1, ITGA1, FN1, ITGBL1, ITGAV, CCN2, NID1, CD34, NID2, FERMT2
GOTERM_BP_DIRECT	GO:0018108~peptidyl-tyrosine phosphorylation	5	0.526316	0.00493947	FER, RELN, AFAP1, EPHB2, FGFR1
GOTERM_BP_DIRECT	GO:0040037~negative regulation of fibroblast growth factor receptor signaling pathway	4	0.421053	0.00542158	SPRY4, SPRY2, SPRY1, SHISA2
GOTERM_BP_DIRECT	GO:0006468~protein phosphorylation	36	3.78947	0.00580757	RET, TRIO, LRRK2, NPR2, FLT4, WNK4, IKZF2, KALRN, MAPK9, ACVR1C, WNT11, GRK5, AKT3, MAP3K20, ABL1, PAK3, EPHB2, EPHB1, PRKG1, PDGFRA, MAP3K3, NTRK2, CDK19, EIF2AK2, TGFBR1, TGFBR2, GAK, CDK6, PRKD3, PEAK1, SIK3, BMP2K, CDK14, MET, EPHA3, FGFR1
GOTERM_BP_DIRECT	GO:0007189~adenylate cyclase-activating G protein-coupled receptor signaling pathway	12	1.26316	0.00724509	PTGFR, ADGRD1, ADCYAP1, ADGRG2, CALCR, TBXA2R, GCGR, PTGER2, PTGER3, ADCY3, ADM, ADGRL3
GOTERM_BP_DIRECT	GO:0051496~positive regulation of stress fiber assembly	5	0.526316	0.00860955	ARHGEF10, WNT11, CCN2, FERMT2, TGFBR2
GOTERM_BP_DIRECT	GO:0030334~regulation of cell migration	9	0.947368	0.00867758	FGF16, LAMA2, LAMA4, FGF18, AMOTL2, THY1, FGF1, MET, FGF10
GOTERM_BP_DIRECT	GO:0008284~positive regulation of cell population proliferation	16	1.68421	0.00869081	PTGFR, NTRK2, CNTF, IL34, IGF2, LIFR, FGF1, TGFBR1, FGF16, FER, GRK5, CCPG1, PDGFD, FGF18, FGFR1, FGF10
GOTERM_BP_DIRECT	GO:0051897~positive regulation of phosphatidylinositol 3-kinase/protein kinase B signal transduction	8	0.842105	0.00891752	NTRK2, FER, IGFBP5, PIK3CA, PDGFD, FN1, FERMT2, TGFBR1
GOTERM_BP_DIRECT	GO:0045793~positive regulation of cell size	3	0.315789	0.00935563	RB1CC1, AKT3, PRR16
GOTERM_BP_DIRECT	GO:0035987~endodermal cell differentiation	4	0.421053	0.0119417	MMP2, COL12A1, FN1, COL8A1
GOTERM_BP_DIRECT	GO:0060325~face morphogenesis	4	0.421053	0.0119417	COL1A1, WNT11, MMP2, TGFBR2
GOTERM_BP_DIRECT	GO:0007409~axonogenesis	7	0.736842	0.013189	CCKAR, CREB1, MAP1B, APLP2, MAP1A, BCL2, CCK
GOTERM_BP_DIRECT	GO:0060317~cardiac epithelial to mesenchymal transition	5	0.526316	0.0137111	TGFBR3, OLFM1, WNT2, TGFBR1, TGFBR2
GOTERM_BP_DIRECT	GO:0009888~tissue development	6	0.631579	0.0143431	POSTN, ACVR1C, LAMB1, NTN1, TGFBR1, TGFBR2
GOTERM_BP_DIRECT	GO:0007179~transforming growth factor beta receptor signaling pathway	8	0.842105	0.0162769	TGFBR3, COL1A2, SMAD9, ADAM9, SKIL, FERMT2, TGFBR1, TGFBR2
GOTERM_BP_DIRECT	GO:0048701~embryonic cranial skeleton morphogenesis	4	0.421053	0.0163464	PDGFRA, MMP16, TGFBR1, TGFBR2
GOTERM_BP_DIRECT	GO:0002088~lens development in camera-type eye	6	0.631579	0.0167985	WNT2B, CRYBG3, PROX1, WNT2, TGFBR1, TGFBR2
GOTERM_BP_DIRECT	GO:0018107~peptidyl-threonine phosphorylation	5	0.526316	0.0168504	SBK2, DYRK3, ROCK2, CDC42BPA, TGFBR1
GOTERM_BP_DIRECT	GO:0001957~intramembranous ossification	3	0.315789	0.0180058	COL1A1, MN1, MMP2
GOTERM_BP_DIRECT	GO:0001822~kidney development	6	0.631579	0.0195175	TGFBR3, C1GALT1, AGTR1, PROX1, PKD1, TGFBR1
GOTERM_BP_DIRECT	GO:0044331~cell-cell adhesion mediated by cadherin	5	0.526316	0.0204037	CDH4, FER, CDH20, CDH11, CDH13
GOTERM_BP_DIRECT	GO:0001889~liver development	5	0.526316	0.0204037	TGFBR3, PIK3CA, RB1CC1, PROX1, MET
GOTERM_BP_DIRECT	GO:0010811~positive regulation of cell-substrate adhesion	4	0.421053	0.0215395	CCDC80, ECM2, ABI3BP, EDIL3
GOTERM_BP_DIRECT	GO:1904707~positive regulation of vascular associated smooth muscle cell proliferation	4	0.421053	0.0215395	CALCR, IGFBP5, MMP2, MEF2D
GOTERM_BP_DIRECT	GO:0031016~pancreas development	4	0.421053	0.0215395	ILDR2, PROX1, MET, FGF10
GOTERM_BP_DIRECT	GO:0009966~regulation of signal transduction	7	0.736842	0.0274239	GRK5, LRRK2, SPRY4, SPRY2, SPRY1, GPC5, RGS22
GOTERM_BP_DIRECT	GO:0001666~response to hypoxia	7	0.736842	0.0274239	TGFBR3, FZD4, MMP2, CAV1, PLAT, TGFBR2, LOXL2
GOTERM_BP_DIRECT	GO:0048146~positive regulation of fibroblast proliferation	4	0.421053	0.0275262	CDK6, FN1, WNT2, FGF10
GOTERM_BP_DIRECT	GO:0032570~response to progesterone	4	0.421053	0.0275262	ABHD2, CAV1, PTGER2, TGFBR2
GOTERM_BP_DIRECT	GO:0007169~cell surface receptor protein tyrosine kinase signaling pathway	11	1.15789	0.0276883	RET, NTRK2, DOK6, FLT4, GFRA1, EPHB2, MET, EPHB1, GFRA2, EPHA3, ANGPTL1
GOTERM_BP_DIRECT	GO:0030324~lung development	5	0.526316	0.0288005	TGFBR3, ZIC3, PDPN, CCN2, TGFBR2
GOTERM_BP_DIRECT	GO:0043407~negative regulation of MAP kinase activity	3	0.315789	0.0288839	SPRY4, SPRY2, SPRY1
GOTERM_BP_DIRECT	GO:0018057~peptidyl-lysine oxidation	3	0.315789	0.0288839	LOX, LOXL1, LOXL2
GOTERM_BP_DIRECT	GO:0048762~mesenchymal cell differentiation	3	0.315789	0.0288839	TGFBR3, TGFBR1, TGFBR2
GOTERM_BP_DIRECT	GO:0014909~smooth muscle cell migration	3	0.315789	0.0288839	ABHD2, BCL2, PLAT
GOTERM_BP_DIRECT	GO:0038092~nodal signaling pathway	3	0.315789	0.0288839	ACVR1C, WIF1, CFC1
GOTERM_BP_DIRECT	GO:0030336~negative regulation of cell migration	6	0.631579	0.0293475	TGFBR3, WNT11, DLC1, BCL2, THY1, TGFBR1
GOTERM_BP_DIRECT	GO:0045165~cell fate commitment	7	0.736842	0.0305083	WNT2B, WNT11, PLAG1, PLAGL1, GATA2, WNT2, SOX5
GOTERM_BP_DIRECT	GO:0050919~negative chemotaxis	5	0.526316	0.0336608	SEMA3C, SEMA3D, SEMA3A, SLIT3, SLIT2
GOTERM_BP_DIRECT	GO:0030239~myofibril assembly	4	0.421053	0.0343022	TMOD3, LMOD1, MYH11, PGM5
GOTERM_BP_DIRECT	GO:0071560~cellular response to transforming growth factor beta stimulus	4	0.421053	0.0343022	CAV1, NR3C1, WNT2, TGFBR1
GOTERM_BP_DIRECT	GO:0001649~osteoblast differentiation	6	0.631579	0.0373674	COL1A1, WNT11, MYOC, IGFBP5, BGLAP, METTL7A
GOTERM_BP_DIRECT	GO:0090263~positive regulation of canonical Wnt signaling pathway	6	0.631579	0.0373674	COL1A1, ZEB2, PPM1L, ADGRA2, GPC5, FGF10
GOTERM_BP_DIRECT	GO:2000811~negative regulation of anoikis	3	0.315789	0.0417086	PIK3CA, CAV1, BCL2
GOTERM_BP_DIRECT	GO:0008543~fibroblast growth factor receptor signaling pathway	6	0.631579	0.0418332	FGF16, FGF18, CCN2, FGF1, FGFR1, FGF10
GOTERM_BP_DIRECT	GO:0002040~sprouting angiogenesis	4	0.421053	0.0418554	ADGRA2, CDH13, RECK, LOXL2
GOTERM_BP_DIRECT	GO:0001570~vasculogenesis	5	0.526316	0.0447271	FZD4, CAV1, HAS2, QKI, TGFBR2
GOTERM_BP_DIRECT	GO:0009887~animal organ morphogenesis	7	0.736842	0.0492829	GREM2, FGF16, FGF18, LAMB1, FGF1, NTN1, FGF10

## Sheet: Profile6
Category	Term	Count	%	PValue	Genes	List Total	Pop Hits	Pop Total	Fold Enrichment	Bonferroni	Benjamini	FDR
GOTERM_BP_DIRECT	GO:0006260~DNA replication	17	2.41135	4.44978e-08	RFC5, TOP2A, GINS1, GINS2, RTEL1, BLM, LIG1, MCM10, CHAF1B, POLD2, MCM3, MCM4, MCM5, DNA2, POLE, DTL, MCM2	588	71	13534	5.51111	6.34963e-05	6.34983e-05	6.30088e-05
GOTERM_BP_DIRECT	GO:0051301~cell division	23	3.26241	4.01934e-07	TOP2A, MIS12, PLK1, NCAPG, CDCA8, CDC25A, NDC80, NCAPH, CKS1B, HAUS1, SMC2, CCNB3, CCNA2, KIF18B, MIS18A, CCNE2, INCENP, NUF2, RBBP8, CDK1, NCAPD2, NCAPD3, SPC25	588	148	13534	3.57697	0.000573395	0.000183359	0.000181946
GOTERM_BP_DIRECT	GO:0007076~mitotic chromosome condensation	7	0.992908	4.87606e-07	NUSAP1, NCAPG, NCAPD2, NCAPD3, SMC4, NCAPH, SMC2	588	9	13534	17.9021	0.000695571	0.000183359	0.000181946
GOTERM_BP_DIRECT	GO:0007059~chromosome segregation	13	1.84397	5.13971e-07	TOP2A, MIS12, TTK, BRCA1, SKA3, KNSTRN, NDC80, MIS18A, CENPH, INCENP, KIF2C, CENPN, SPC25	588	47	13534	6.36641	0.000733167	0.000183359	0.000181946
GOTERM_BP_DIRECT	GO:0006281~DNA repair	21	2.97872	9.90853e-07	RFC5, FANCI, WDHD1, PIF1, RTEL1, BLM, LIG1, FANCL, BRCA1, CHAF1B, EXO1, CHEK1, CDK2, PCLAF, TIMELESS, RBBP8, SMARCAD1, DNA2, POLE, ATRIP, RAD9A	588	132	13534	3.6618	0.00141295	0.00028279	0.00028061
GOTERM_BP_DIRECT	GO:0000070~mitotic sister chromatid segregation	9	1.2766	2.28185e-05	KIF18B, CENPI, NCAPG2, PLK1, MIS12, CENPK, CDCA8, KNSTRN, MAD2L1	588	29	13534	7.14321	0.0320379	0.00542699	0.00538516
GOTERM_BP_DIRECT	GO:0036297~interstrand cross-link repair	8	1.13475	2.68726e-05	FANCL, RFWD3, FANCA, FAAP24, FANCB, FANCE, FANCG, FANCF	588	22	13534	8.36982	0.0376217	0.00547816	0.00543594
GOTERM_BP_DIRECT	GO:0000727~double-strand break repair via break-induced replication	6	0.851064	3.17141e-05	GINS2, CDC45, MCM3, MCM4, MCM5, MCM2	588	10	13534	13.8102	0.0442479	0.00565699	0.00561339
GOTERM_BP_DIRECT	GO:0006468~protein phosphorylation	34	4.8227	0.000221378	PRAG1, RPS6KA6, CHEK2, ERBB2, CHEK1, PBK, PTK2B, NEK2, NEK3, MAP3K6, BUB1, CDKL2, PLK4, HOMER2, TNK2, LIMK2, RIPK4, PLK1, CDC7, PASK, MAPK13, BCKDK, CLK1, ZAP70, MELK, MYO3B, PTK7, KIT, CDK2, CDK1, SIK2, ANKK1, FGFR3, FGFR2	588	393	13534	1.99129	0.270898	0.0351007	0.0348301
GOTERM_BP_DIRECT	GO:0006268~DNA unwinding involved in DNA replication	6	0.851064	0.000442335	GINS1, BLM, MCM3, MCM4, MCM5, MCM2	588	16	13534	8.63138	0.468128	0.0631212	0.0626346
GOTERM_BP_DIRECT	GO:0006284~base-excision repair	6	0.851064	0.000807283	FEN1, NEIL3, OGG1, DNA2, MUTYH, UNG	588	18	13534	7.67234	0.68414	0.104727	0.103919
GOTERM_BP_DIRECT	GO:0006270~DNA replication initiation	6	0.851064	0.00105686	CDC45, MCM3, MCM4, MCM10, MCM5, MCM2	588	19	13534	7.26853	0.778854	0.125678	0.124709
GOTERM_BP_DIRECT	GO:0000076~DNA replication checkpoint signaling	4	0.567376	0.00147151	CDT1, TIMELESS, DNA2, RAD9A	588	6	13534	15.3447	0.877713	0.161526	0.160281
GOTERM_BP_DIRECT	GO:0035725~sodium ion transmembrane transport	9	1.2766	0.00166258	SCNN1G, SLC6A17, SCN8A, SLC6A15, SCNN1B, SLC6A12, SLC6A20, ASIC2, CACNA1G	588	52	13534	3.98371	0.906937	0.163746	0.162484
GOTERM_BP_DIRECT	GO:0000086~G2/M transition of mitotic cell cycle	6	0.851064	0.00172123	CCNA2, CHEK2, PLK1, CDK1, FOXM1, CDC25A	588	21	13534	6.57629	0.914421	0.163746	0.162484
GOTERM_BP_DIRECT	GO:0051315~attachment of mitotic spindle microtubules to kinetochore	4	0.567376	0.00249233	NUF2, MIS12, NDC80, CENPC	588	7	13534	13.1526	0.971589	0.222284	0.220571
GOTERM_BP_DIRECT	GO:0032508~DNA duplex unwinding	5	0.70922	0.00326127	RTEL1, BLM, MCM3, MCM5, MCM2	588	15	13534	7.67234	0.990547	0.273755	0.271645
GOTERM_BP_DIRECT	GO:0000278~mitotic cell cycle	10	1.41844	0.00456975	WDHD1, CDT1, CENPE, PLK1, MIS12, TUBD1, NCAPD2, SKA3, POLE, MYBL1	588	74	13534	3.11041	0.99855	0.362279	0.359487
GOTERM_BP_DIRECT	GO:0010032~meiotic chromosome condensation	3	0.425532	0.00547188	NCAPH2, NCAPD2, NCAPD3	588	3	13534	23.017	0.999602	0.410967	0.407799
GOTERM_BP_DIRECT	GO:0034080~CENP-A containing chromatin assembly	4	0.567376	0.00775044	MIS18A, NASP, CENPI, CENPN	588	10	13534	9.2068	0.999985	0.523431	0.519396
GOTERM_BP_DIRECT	GO:0051382~kinetochore assembly	4	0.567376	0.00775044	CENPH, MIS12, CENPK, CENPC	588	10	13534	9.2068	0.999985	0.523431	0.519396
GOTERM_BP_DIRECT	GO:0007095~mitotic G2 DNA damage checkpoint signaling	5	0.70922	0.00806971	CHEK1, PLK1, CDK1, CLSPN, DTL	588	19	13534	6.05711	0.99999	0.523431	0.519396
GOTERM_BP_DIRECT	GO:1902042~negative regulation of extrinsic apoptotic signaling pathway via death domain receptors	4	0.567376	0.0103173	CASP8, HMGB2, FAIM2, CFLAR	588	11	13534	8.36982	1	0.640119	0.635185
GOTERM_BP_DIRECT	GO:0007052~mitotic spindle organization	6	0.851064	0.0115067	STIL, CENPH, PLK1, NUF2, STMN1, NDC80	588	32	13534	4.31569	1	0.68417	0.678896
GOTERM_BP_DIRECT	GO:0042127~regulation of cell population proliferation	8	1.13475	0.0146886	TFAP2A, SHH, TFAP2C, BCL6, TFAP2E, ERBB2, SLC7A11, FOXM1	588	60	13534	3.06893	1	0.838423	0.83196
GOTERM_BP_DIRECT	GO:0006310~DNA recombination	7	0.992908	0.0169442	RDM1, PIF1, RTEL1, BLM, LIG1, EXO1, HMGB2	588	48	13534	3.35665	1	0.909527	0.902516
GOTERM_BP_DIRECT	GO:1902975~mitotic DNA replication initiation	3	0.425532	0.017209	MCM3, MCM4, MCM2	588	5	13534	13.8102	1	0.909527	0.902516
GOTERM_BP_DIRECT	GO:0048468~cell development	4	0.567376	0.0206628	IRX2, SHH, IRX4, LEF1	588	14	13534	6.57629	1	1	0.992987
GOTERM_BP_DIRECT	GO:0006271~DNA strand elongation involved in DNA replication	3	0.425532	0.0250777	POLD2, MCM3, MCM4	588	6	13534	11.5085	1	1	0.992987
GOTERM_BP_DIRECT	GO:0051310~metaphase chromosome alignment	3	0.425532	0.0250777	INCENP, CENPQ, NDC80	588	6	13534	11.5085	1	1	0.992987
GOTERM_BP_DIRECT	GO:0071222~cellular response to lipopolysaccharide	6	0.851064	0.0257047	CD274, HHLA2, SHPK, IL1B, HMGB2, CXCL13	588	39	13534	3.54108	1	1	0.992987
GOTERM_BP_DIRECT	GO:0030182~neuron differentiation	9	1.2766	0.0308389	IRX2, SHH, WNT3A, IRX4, ERBB2, LMX1B, SOX21, RUNX2, RUNX1	588	85	13534	2.43709	1	1	0.992987
GOTERM_BP_DIRECT	GO:0022407~regulation of cell-cell adhesion	3	0.425532	0.0341119	LEF1, ADAM8, CD24	588	7	13534	9.86443	1	1	0.992987
GOTERM_BP_DIRECT	GO:0045595~regulation of cell differentiation	4	0.567376	0.0350677	BCL6, SOX21, RUNX2, RUNX1	588	17	13534	5.41577	1	1	0.992987
GOTERM_BP_DIRECT	GO:0007094~mitotic spindle assembly checkpoint signaling	4	0.567376	0.0350677	PLK1, TTK, BUB1, MAD2L1	588	17	13534	5.41577	1	1	0.992987
GOTERM_BP_DIRECT	GO:0000281~mitotic cytokinesis	5	0.70922	0.0392629	INCENP, PLK1, STMN1, NUSAP1, ECT2	588	30	13534	3.83617	1	1	0.992987
GOTERM_BP_DIRECT	GO:0034501~protein localization to kinetochore	3	0.425532	0.0441959	MTBP, MIS12, TTK	588	8	13534	8.63138	1	1	0.992987
GOTERM_BP_DIRECT	GO:0009615~response to virus	4	0.567376	0.0468925	IVNS1ABP, IL1B, STMN1, GATA3	588	19	13534	4.84569	1	1	0.992987

## Sheet: Profile7
Category	Term	Count	%	PValue	Genes
GOTERM_BP_DIRECT	GO:0060070~canonical Wnt signaling pathway	10	2.6455	2.51556e-05	WNT6, SFRP4, FZD3, SFRP1, WNT10A, WNT7B, SFRP5, LEF1, LRP4, CTNNB1
GOTERM_BP_DIRECT	GO:0006633~fatty acid biosynthetic process	7	1.85185	0.000470234	ACLY, SCD, FASN, LIPG, ELOVL6, ELOVL7, FADS1
GOTERM_BP_DIRECT	GO:0008203~cholesterol metabolic process	6	1.5873	0.000610087	LIPE, SQLE, CEBPA, NSDHL, INSIG1, CYP51A1
GOTERM_BP_DIRECT	GO:0045110~intermediate filament bundle assembly	4	1.0582	0.000659201	MACF1, KRT14, PKP2, PKP1
GOTERM_BP_DIRECT	GO:0006636~unsaturated fatty acid biosynthetic process	4	1.0582	0.00136398	SCD, ELOVL6, ELOVL7, FADS1
GOTERM_BP_DIRECT	GO:0042060~wound healing	5	1.32275	0.00156539	DSP, MACF1, PAK1, GRHL3, EVPL
GOTERM_BP_DIRECT	GO:0016104~triterpenoid biosynthetic process	3	0.793651	0.00162545	LSS
GOTERM_BP_DIRECT	GO:0045109~intermediate filament organization	5	1.32275	0.00256116	KRT80, KRT14, KRT23, KRT75, KRT6A
GOTERM_BP_DIRECT	GO:0046513~ceramide biosynthetic process	5	1.32275	0.00297152	CERS3, CERS4, CERS6, SPTLC3, SPTSSB
GOTERM_BP_DIRECT	GO:0045104~intermediate filament cytoskeleton organization	4	1.0582	0.003085	DSP, FAM83H, MACF1, EVPL
GOTERM_BP_DIRECT	GO:0016055~Wnt signaling pathway	9	2.38095	0.00310769	WNT6, SFRP4, FZD3, SFRP1, WNT10A, WNT7B, SFRP5, LEF1, KREMEN1
GOTERM_BP_DIRECT	GO:1990791~dorsal root ganglion development	3	0.793651	0.00320038	TUBB3, CTNNB1, TUBB4B
GOTERM_BP_DIRECT	GO:0010628~positive regulation of gene expression	10	2.6455	0.00481245	CEBPA, WNT10A, GJA1, DLX5, LEF1, ERP29, CTNNB1, GRHL3, ZBTB7B, FGF22
GOTERM_BP_DIRECT	GO:0035567~non-canonical Wnt signaling pathway	4	1.0582	0.0068424	SFRP4, FZD3, SFRP1, SFRP5
GOTERM_BP_DIRECT	GO:0006689~ganglioside catabolic process	3	0.793651	0.00775496	NEU2, GM2A, HEXB
GOTERM_BP_DIRECT	GO:0010718~positive regulation of epithelial to mesenchymal transition	4	1.0582	0.00806985	BMP2, BAMBI, LEF1, CTNNB1
GOTERM_BP_DIRECT	GO:0006695~cholesterol biosynthetic process	4	1.0582	0.00806985	FDPS, INSIG1, DHCR7, LSS
GOTERM_BP_DIRECT	GO:0030855~epithelial cell differentiation	4	1.0582	0.00941854	DLX3, DLX5, KRT14, KRT23
GOTERM_BP_DIRECT	GO:0042026~protein refolding	4	1.0582	0.00941854	DNAJA1, HSPA8, HSPA5, DNAJA4
GOTERM_BP_DIRECT	GO:0045669~positive regulation of osteoblast differentiation	4	1.0582	0.0108908	CEBPA, CEBPB, CTNNB1, GDPD2
GOTERM_BP_DIRECT	GO:0030509~BMP signaling pathway	6	1.5873	0.0115061	FAM83G, BMP2, DLX5, LEF1, HES1, INHBA
GOTERM_BP_DIRECT	GO:0016126~sterol biosynthetic process	3	0.793651	0.0140326	CYB5R2, SQLE, MSMO1
GOTERM_BP_DIRECT	GO:0007173~epidermal growth factor receptor signaling pathway	4	1.0582	0.0142131	TGFA, AREG, FAM83C, FAM83B
GOTERM_BP_DIRECT	GO:0050767~regulation of neurogenesis	4	1.0582	0.0142131	HELT, BHLHE40, HES1, HES2
GOTERM_BP_DIRECT	GO:0030154~cell differentiation	16	4.2328	0.0175364	BLK, FOXC1, EHF, DLX5, WNT7B, FOXQ1, SFRP4, SFRP1, BAMBI, LYPD6B, SFRP5, ELF5, NKX6-1, FGF22, ZNF750, ARF6
GOTERM_BP_DIRECT	GO:0006357~regulation of transcription by RNA polymerase II	33	8.73016	0.0187064	CEBPA, FOXC1, CEBPB, EHF, DLX3, DLX5, LEF1, PRDM1, BARX2, FOXQ1, ZNF704, HES1, ZBTB7B, NKX6-1, HES2, E2F7, SREBF1, EGR3, ZGPAT, HELT, MSX2, GRHL3, INHBA, GRHL1, RUNX3, FOXN1, MYCL, NR4A3, IRF4, SFRP5, ELF5, BHLHE40, SP6
GOTERM_BP_DIRECT	GO:0006887~exocytosis	6	1.5873	0.0216846	RAB25, RAB3IP, SYTL1, SYTL4, STX11, UNC13D
GOTERM_BP_DIRECT	GO:0019433~triglyceride catabolic process	3	0.793651	0.0218643	LIPE, LIPG, PNPLA4
GOTERM_BP_DIRECT	GO:0015914~phospholipid transport	4	1.0582	0.0272764	SCARB1, ATP8B3, ATP10B, PRELID3A
GOTERM_BP_DIRECT	GO:0090630~activation of GTPase activity	4	1.0582	0.0355581	ARHGAP22, TIAM1, GMIP, ARHGEF5
GOTERM_BP_DIRECT	GO:0032956~regulation of actin cytoskeleton organization	4	1.0582	0.0355581	PAK1, GRHL3, RND2, BAIAP2
GOTERM_BP_DIRECT	GO:0016477~cell migration	8	2.1164	0.0374917	FMNL1, PAK1, CDH1, BAMBI, ITGB2, HCLS1, HES1, RND2
GOTERM_BP_DIRECT	GO:0001541~ovarian follicle development	3	0.793651	0.0415735	CEBPB, INHBA, CLU
GOTERM_BP_DIRECT	GO:0007043~cell-cell junction assembly	4	1.0582	0.0417166	CDH1, PKP2, PKP1, PKP3
GOTERM_BP_DIRECT	GO:0002934~desmosome organization	2	0.529101	0.0464424	PKP2, GRHL1
GOTERM_BP_DIRECT	GO:2001287~negative regulation of caveolin-mediated endocytosis	2	0.529101	0.0464424	UNC119, PROM2
GOTERM_BP_DIRECT	GO:0045976~negative regulation of mitotic cell cycle, embryonic	2	0.529101	0.0464424	FZD3, CTNNB1
GOTERM_BP_DIRECT	GO:0043586~tongue development	2	0.529101	0.0464424	WNT10A, LEF1
GOTERM_BP_DIRECT	GO:1901331~positive regulation of odontoblast differentiation	2	0.529101	0.0464424	LEF1, CTNNB1
GOTERM_BP_DIRECT	GO:0031424~keratinization	3	0.793651	0.0472402	KRT80, KRT75, KRT6A
GOTERM_BP_DIRECT	GO:0009408~response to heat	4	1.0582	0.0483737	DNAJA1, HSP90AA1, DNAJA4, BDNF
