# Supplementary material for: Insights into the mechanism underlying feather pattern formation of sex-linked barring in Chinese native chickens
Source: Poult Sci. 2026 Apr 16;105(7):106945. doi: 10.1016/j.psj.2026.106945 (PMC13191234; doi:10.1016/j.psj.2026.106945)
Supplement: Supplementary file 5 [file mmc5.xlsx]

## Sheet: Profile1
Category	Term	Count	%	PValue	Genes
KEGG_PATHWAY	gga04820:Cytoskeleton in muscle cells	57	6	1.83311e-20	ITGB1, FHL1, LMOD1, FHL3, SYNE3, SYNE2, SGCE, SGCD, TMEM43, SGCB, ITGAV, SGCG, MYBPC1, ACTN2, TMOD3, ITGA1, ANK2, MYH1B, HSPG2, DCN, VCAN, INF2, COL4A2, COL4A1, COL6A2, COL6A1, COL4A6, COL6A3, COL4A5, TLN2, TLN1, FBN2, SPTBN5, LAMA2, COL11A1, SDC2, SYNPO2, SDC3, FBLN1, NID1, THBS2, NID2, FBLN2, THBS1, PDLIM3, MYH11,
KEGG_PATHWAY	gga04510:Focal adhesion	42	4.42105	1.05217e-11	ITGB1, TNXB, LAMA2, ROCK2, FLT4, LAMA4, LAMC1, ARHGAP5, THBS2, THBS1, MAPK9, RELN, PDGFD, AKT3, CAPN2, ITGAV, PAK3, PDGFRA, PPP1R12A, HGF, CAV1, ITGA1, FN1, EMP1, PARVA, LAMB1, COL1A1, COL1A2, COL2A1, COL4A2, PIK3CA, COL4A1, COL6A2, COL6A1, COL4A6, BCL2, COL6A3, COL4A5, TLN2, PPP1R12B, TLN1, MET
KEGG_PATHWAY	gga04512:ECM-receptor interaction	24	2.52632	2.49835e-09	ITGB1, TNXB, LAMA2, LAMA4, ITGA1, FN1, LAMB1, LAMC1, THBS2, THBS1, HSPG2, COL1A1, RELN, COL1A2, COL2A1, COL4A2, COL4A1, COL6A2, COL6A1, COL4A6, COL6A3, COL4A5, ITGAV, CD36
KEGG_PATHWAY	gga04350:TGF-beta signaling pathway	17	1.78947	0.00143904	SMURF2, SMAD9, RGMB, LRRC32, THBS1, LTBP1, DCN, THSD4, TGFBR1, TGFBR2, BMP4, SKI, GREM2, ACVR1C, SKIL, NODAL, FBN1
KEGG_PATHWAY	gga04020:Calcium signaling pathway	29	3.05263	0.00166809	RET, PTGFR, PDE1C, FLT4, PTGER3, ADCY3, ADRA1D, FGF1, ADRA1A, CACNA1H, SLC8A1, CCKAR, TBXA2R, PDGFD, PLCE1, PDGFRA, NTRK2, HGF, NFATC1, ATP2B1, FGF16, GDNF, FGF18, AGTR1, SLC25A4, MET, MCU, FGFR1, FGF10
KEGG_PATHWAY	gga04514:Cell adhesion molecules	19	2	0.00354628	ITGB1, CADM3, CNTNAP1, NEGR1, NRXN1, SDC2, SDC3, PTPRM, VCAN, CDH4, SLITRK2, CNTN1, ITGAV, NCAM1, NCAM2, LRRC4C, CD34, CD99, JAM3
KEGG_PATHWAY	gga04810:Regulation of actin cytoskeleton	25	2.63158	0.00489127	ITGB1, ROCK2, LPAR4, FGF1, C7, PDGFD, GNA12, AKT3, ITGAV, MYH11, PAK3, PDGFRA, PPP1R12A, GSN, ITGA1, FN1, FGF16, DIAPH2, CXCL12, PIK3CA, FGF18, KRAS, PPP1R12B, FGFR1, FGF10
KEGG_PATHWAY	gga04010:MAPK signaling pathway	28	2.94737	0.0125284	RET, FLT4, RASGRF2, FGF1, CACNA1H, ELK4, MAPK9, PDGFD, GNA12, AKT3, MAP3K20, CACNG2, PDGFRA, MAP3K3, NTRK2, HGF, IGF2, NFATC1, TGFBR1, TGFBR2, CACNB2, FGF16, GDNF, FGF18, KRAS, MET, FGFR1, FGF10
KEGG_PATHWAY	gga04148:Efferocytosis	17	1.78947	0.0336618	ABCA1, LRP1, MEGF10, PTGER2, PROS1, STAB2, NFATC1, ANO6, THBS1, GULP1, CREB1, P2RY2, ADAM9, ITGAV, CD36, GAS6, XKR4
KEGG_PATHWAY	gga00532:Glycosaminoglycan biosynthesis - chondroitin sulfate / dermatan sulfate	5	0.526316	0.0415051	CHST7, DSEL, UST, DSE, CHST3

## Sheet: Profile6
Category	Term	Count	%	PValue	Genes
KEGG_PATHWAY	gga04110:Cell cycle	30	4.25532	1.04592e-10	ANAPC15, TTK, CCNB3, CDC20, MTBP, CDC45, CHEK2, MYC, CHEK1, E2F1, E2F2, FBXO5, BUB1, CDT1, PLK1, CDC7, CDC25A, NDC80, CCNA2, DBF4, CCNE2, ESPL1, CDK2, CDK1, MCM3, MCM4, MCM5, TRIP13, MAD2L1, MCM2
KEGG_PATHWAY	gga03030:DNA replication	10	1.41844	1.13325e-05	RFC5, FEN1, LIG1, POLD2, MCM3, MCM4, MCM5, DNA2, POLE, MCM2
KEGG_PATHWAY	gga03460:Fanconi anemia pathway	12	1.70213	2.54794e-05	FANCI, BLM, FANCL, UBE2T, FANCA, FAAP24, FANCB, BRCA1, FANCE, ATRIP, FANCG, FANCF
KEGG_PATHWAY	gga04914:Progesterone-mediated oocyte maturation	14	1.98582	0.00015064	ANAPC15, PLK1, ADCY8, ADCY7, CDC25A, MAPK13, CCNB3, CCNA2, RPS6KA6, CPEB1, CDK2, CDK1, BUB1, MAD2L1
KEGG_PATHWAY	gga04114:Oocyte meiosis	15	2.12766	0.000538057	ANAPC15, PLK1, ADCY8, ADCY7, MAPK13, CDC20, RPS6KA6, CPEB1, CCNE2, ESPL1, CDK2, CDK1, FBXO5, BUB1, MAD2L1
KEGG_PATHWAY	gga03410:Base excision repair	9	1.2766	0.000635736	RFC5, FEN1, NEIL3, LIG1, OGG1, POLD2, POLE, MUTYH, UNG
KEGG_PATHWAY	gga01232:Nucleotide metabolism	12	1.70213	0.00301279	DUT, DTYMK, NT5E, ENTPD2, RRM2, ADK, DCK2, UPP2, TK1, TYMS, XDH, UCKL1
KEGG_PATHWAY	gga04115:p53 signaling pathway	10	1.41844	0.00783237	CASP8, RRM2, CCNE2, CHEK2, CHEK1, CDK2, CDK1, TNFRSF10B, GTSE1, TP73
KEGG_PATHWAY	gga00240:Pyrimidine metabolism	9	1.2766	0.00948285	DUT, DTYMK, NT5E, RRM2, DCK2, UPP2, TK1, TYMS, UCKL1
KEGG_PATHWAY	gga04218:Cellular senescence	14	1.98582	0.0378147	FOXM1, CDC25A, MAPK13, CCNB3, CCNA2, CCNE2, MYC, CHEK2, CHEK1, CDK2, E2F1, CDK1, E2F2, RAD9A
KEGG_PATHWAY	gga03440:Homologous recombination	6	0.851064	0.037989	BARD1, BLM, POLD2, RBBP8, RAD54L, BRCA1
KEGG_PATHWAY	gga04146:Peroxisome	9	1.2766	0.0467768	PEX16, ACOT8, ACOX2, PMVK, ACSL6, MPV17L2, PIPOX, XDH, PAOX
KEGG_PATHWAY	gga03430:Mismatch repair	4	0.567376	0.0786243	RFC5, LIG1, EXO1, POLD2

## Sheet: Profile7
Category	Term	Count	%	PValue	Genes
KEGG_PATHWAY	gga00100:Steroid biosynthesis	7	1.85185	8.08451e-06	SQLE, NSDHL, CYP51A1, MSMO1, DHCR24, DHCR7, LSS
KEGG_PATHWAY	gga00600:Sphingolipid metabolism	8	2.1164	0.000725905	NEU2, CERS3, CERS4, CERS6, GM2A, SPTLC3, HEXB, B4GALT6
KEGG_PATHWAY	gga04060:Cytokine-cytokine receptor interaction	16	4.2328	0.000750456	IL1R2, IL10RA, IL20RA, CXCR4, IL20RB, INHBA, IL2RG, BMP7, BMP2, CD40LG, IL7, CCL5, IL2RB, IL21R, ACKR4, IL17C
KEGG_PATHWAY	gga01212:Fatty acid metabolism	7	1.85185	0.00427619	SCD, FASN, EHHADH, ELOVL6, ELOVL7, ACAT2, FADS1
KEGG_PATHWAY	gga04310:Wnt signaling pathway	11	2.91005	0.0146569	RNF43, WNT6, SFRP4, FZD3, SFRP1, WNT10A, BAMBI, WNT7B, SFRP5, LEF1, CTNNB1
KEGG_PATHWAY	gga04514:Cell adhesion molecules	10	2.6455	0.0165104	PTPRC, CD40LG, SELPLG, CDH1, ITGB2, VTCN1, ICOS, SELE, NECTIN1, XG
KEGG_PATHWAY	gga05132:Salmonella infection	13	3.43915	0.0371134	HSP90AA1, MLKL, LEF1, TUBB4B, DYNLL1, PAK1, PTPRC, CYTH4, TUBB3, CTNNB1, RAB7B, ARF6, KPNA1
KEGG_PATHWAY	gga00030:Pentose phosphate pathway	4	1.0582	0.0393713	PFKL, RGN, IDNK, FBP1
KEGG_PATHWAY	gga01040:Biosynthesis of unsaturated fatty acids	4	1.0582	0.0565069	SCD, ELOVL6, ELOVL7, FADS1
KEGG_PATHWAY	gga01200:Carbon metabolism	7	1.85185	0.0673301	PFKL, PSAT1, RGN, IDNK, PHGDH, FBP1, ACAT2
KEGG_PATHWAY	gga01100:Metabolic pathways	49	12.963	0.0939779	HEXB, MSMO1, NSDHL, SPTLC3, LIPG, CA6, PHGDH, FADS1, CERS3, CERS4, CERS6, DHDH, ACOD1, ELOVL6, CMBL, MAT1A, ELOVL7, LSS, ACLY, EHHADH, PLA2G10, RGN, IDNK, B4GALT6, FBP1, CDS1, AGPAT1, FUT4, ACAT2, SELENOI, NEU2, SELENBP1, GCNT4, FDPS, SRD5A2, CYP51A1, DHCR24, ALOX15B, SQLE, PFKL, CYP2W1, SCD, PSAT1, FASN, MGAT4B, PNPLA4, PLCH2, ALDH18A1, DHCR7
KEGG_PATHWAY	gga01230:Biosynthesis of amino acids	5	1.32275	0.0940388	PFKL, PSAT1, PHGDH, MAT1A, ALDH18A1
