# Supplementary material for: Insights into the mechanism underlying feather pattern formation of sex-linked barring in Chinese native chickens
Source: Poult Sci. 2026 Apr 16;105(7):106945. doi: 10.1016/j.psj.2026.106945 (PMC13191234; doi:10.1016/j.psj.2026.106945)
Supplement: Supplementary file 6 [file mmc6.xlsx]

## Sheet: Sheet1
Category	Term	Count	%	PValue	Genes	List Total	Pop Hits	Pop Total	Fold Enrichment
GOTERM_BP_DIRECT	GO:0060070~canonical Wnt signaling pathway	22	1.29717	1.50346e-06	WNT11B, FZD3, WNT2B, FZD2, WNT3A, FZD4, WNT7B, WNT5A, TCF7, LEF1, DIXDC1, LRP4, WNT7A, GATA3, FZD10, SFRP4, SFRP1, WNT11, SFRP2, SFRP5, SDC1, WNT2	1372	67	13534	3.23907
GOTERM_BP_DIRECT	GO:0006955~immune response	40	2.35849	4.51366e-06	CX3CR1, CXCR5, C8B, CXCL14, TNFSF13B, RXFP3, ENDOU, C7, CXCR1, CTSL, CCL5, CCL4, TNFSF10, TNFSF11, CCR8, CTLA4, CCR7, CCL19, CCR6, CCL17, B2M, CCR4, CCR10, CD74, XCR1, CCL20, TNFSF15, LIF, LY86, TGFBR3, CD40LG, IL7, IL1B, ACKR4, AGTR1, XCL1, TNFSF8, AGTR2, TLR5, TLR2	1372	182	13534	2.16801
GOTERM_BP_DIRECT	GO:0007268~chemical synaptic transmission	28	1.65094	4.72269e-06	GABRB2, CHRNA4, CACNA1B, LRP4, HTR4, LRP8, CACNA1E, GRM1, GABRR3, CHRND, GLRA3, HTR7, CHRNG, PENK, SNCB, GABRD, DRD4, SNCA, GABRP, SLC12A5, HTR1F, HTR1B, HTR3A, CARTPT, GRIN1, DLG2, PNOC, RAPSN	1372	106	13534	2.6057
GOTERM_BP_DIRECT	GO:0042472~inner ear morphogenesis	11	0.648585	1.36233e-05	TFAP2A, FZD3, FGF9, GBX2, WNT3A, DLX5, USH1C, GATA3, SOX21, ATOH1, POU4F3	1372	21	13534	5.16708
GOTERM_BP_DIRECT	GO:0050804~modulation of chemical synaptic transmission	14	0.825472	2.76846e-05	GRIA1, GRIA2, DGKB, GRIK3, GRIK1, GRIK2, SLC7A11, LRP8, LRFN2, ARC, GRIN3A, GPER1, DLGAP3, LRRC4C	1372	36	13534	3.83617
GOTERM_BP_DIRECT	GO:0006954~inflammatory response	29	1.70991	7.60649e-05	PTGFR, CIITA, GATA3, EXFABP, CXCL13, CCL5, CCL4, AGR2, CCR7, CCL19, CCL17, CCR4, CCL20, IL1R2, WNT5A, LY86, MIF, CD40LG, HKDC1, IL1B, CRH, AGTR1, XCL1, ADAM8, AGTR2, TLR5, IL17C, CD44, TLR2	1372	129	13534	2.21759
GOTERM_BP_DIRECT	GO:0045165~cell fate commitment	14	0.825472	0.000171384	WNT11B, WNT2B, WNT3A, PLAG1, WNT7B, WNT5A, GATA5, WNT7A, GATA3, SOX2, SHH, WNT11, SOX6, WNT2	1372	42	13534	3.28814
GOTERM_BP_DIRECT	GO:0060326~cell chemotaxis	13	0.766509	0.00018502	CX3CR1, XCR1, CCL20, LEF1, RHOG, CXCR5, CXCL14, AGTR1, CCR8, XCL1, CCR7, CCL19, CCR6	1372	37	13534	3.46588
GOTERM_BP_DIRECT	GO:0007165~signal transduction	64	3.77358	0.000250475	TENM1, GABRB2, ARHGAP8, RTKN2, FAM13A, ARHGAP6, LRRC30, LRRC2, GABRR3, ARHGAP44, GJA1, SHH, GRB14, RASSF5, CAPN5, MYO18B, CCN2, PDE8B, EDARADD, MYOC, PDE4D, ANK2, HTR3A, ANK1, RHOB, GABRG1, SIGIRR, IL1RAPL2, SAG, GRB7, PLPPR1, CHRNA4, SEMA3B, GATA3, RASD2, FAM83H, ARHGAP22, SCUBE3, CHRND, ARHGAP20, WNT11, GLRA3, SCUBE1, RASSF10, CHRNG, CHN2, PDPN, STAT4, PDE6B, SFN, TMDD1, GABRD, GABRP, ANGPT4, G…	1372	400	13534	1.57831
GOTERM_BP_DIRECT	GO:0007218~neuropeptide signaling pathway	17	1.00236	0.000411487	TENM1, UTS2R, GPR83, CARTPT, SSTR3, SSTR5, PROKR1, CYSLTR2, CCKAR, NPW, NPY, PNOC, PENK, NPPA, GPR149, NMUR1, TAC1	1372	63	13534	2.66183
GOTERM_BP_DIRECT	GO:0018149~peptide cross-linking	6	0.353774	0.000456236	EPB42, F13A1, TGM6, TGM4, TGM3, TGM2	1372	8	13534	7.39832
GOTERM_BP_DIRECT	GO:0001503~ossification	11	0.648585	0.00049512	CLEC3A, CLEC3B, BMP2, MSX2, NPR2, MGP, BCL2, ATP6V0A4, CCN2, MYF5, RUNX1	1372	30	13534	3.61696
GOTERM_BP_DIRECT	GO:0016055~Wnt signaling pathway	23	1.35613	0.000625678	DRAXIN, WNT11B, FZD3, WNT2B, FZD4, WNT7B, WNT5A, TCF7, LEF1, DIXDC1, CPZ, SFRP4, SFRP1, WNT11, SFRP2, WIF1, SFRP5, RSPO2, SOSTDC1, WNT2, RSPO4, FGF10, TRABD2A	1372	104	13534	2.18156
GOTERM_BP_DIRECT	GO:0050877~nervous system process	13	0.766509	0.000684953	GABRP, GABRB2, KCNJ11, CHRNA4, GABRA5, GABRA4, HTR3A, GABRG1, GABRR3, CHRND, GLRA3, CHRNG, GABRD	1372	42	13534	3.05328
GOTERM_BP_DIRECT	GO:0007155~cell adhesion	37	2.1816	0.00071711	SPON2, LAMA2, TNFAIP6, PCDH10, NCAN, ITGB2, TNC, THBS4, PTPRF, COMP, ACAN, CLDN25, PDPN, TNR, HES1, SVEP1, NCAM2, CCN2, COL28A1, MYBPC3, CR1, ITGA2, PCDH20, ADAM32, S100B, SELE, LYVE1, RHOB, CLDN11, SELP, CLDN4, KITLG, CLDN8, ITGA11, ITGA8, CD24, CD44	1372	205	13534	1.78041
GOTERM_BP_DIRECT	GO:0035567~non-canonical Wnt signaling pathway	8	0.471698	0.00083932	SFRP4, FZD3, SFRP1, FZD2, SFRP2, FZD4, SFRP5, FZD10	1372	17	13534	4.64209
GOTERM_BP_DIRECT	GO:0034220~monoatomic ion transmembrane transport	14	0.825472	0.000900591	GABRP, GABRB2, CHRNA4, GABRA5, GABRA4, KCNA3, CYBB, HTR3A, GABRG1, GABRR3, CHRND, CHRNG, GABRD, TRPM3	1372	49	13534	2.81841
GOTERM_BP_DIRECT	GO:0007204~positive regulation of cytosolic calcium ion concentration	12	0.707547	0.00100828	CX3CR1, PTGFR, XCR1, CALCR, CXCR1, GPER1, AGTR1, CXCR5, CCR8, ADRA1D, CCR7, TACR1	1372	38	13534	3.11508
GOTERM_BP_DIRECT	GO:0007275~multicellular organism development	26	1.53302	0.00135655	WNT11B, WNT2B, FLT3, GREB1L, CDH9, CDH8, DLL4, FSTL5, CDH4, SHH, WNT11, CDH20, CDH1, CDH22, OTX1, ROS1, WNT2, EYA1, WNT3A, EYA2, FST, WNT7B, WNT5A, WNT7A, CDH10, CDH19	1372	131	13534	1.95783
GOTERM_BP_DIRECT	GO:0030509~BMP signaling pathway	15	0.884434	0.00158313	GDF10, WNT3A, DLX5, WNT5A, LEF1, INHBB, INHBA, GDF5, GDF7, TGFBR3, FAM83G, GDF9, BMP2, HES1, NODAL	1372	58	13534	2.55115
GOTERM_BP_DIRECT	GO:0000727~double-strand break repair via break-induced replication	6	0.353774	0.00172502	GINS2, CDC45, MCM3, MCM4, MCM5, MCM2	1372	10	13534	5.91866
GOTERM_BP_DIRECT	GO:0030182~neuron differentiation	19	1.12028	0.00185977	WNT11B, WNT2B, WNT3A, IRX6, WNT7B, WNT5A, SOX14, WNT7A, SOX21, RUNX3, RUNX1, SOX2, SHH, WNT11, LHX3, SNPH, INSM1, LMX1B, WNT2	1372	85	13534	2.20499
GOTERM_BP_DIRECT	GO:0042391~regulation of membrane potential	13	0.766509	0.00201143	GABRP, GABRB2, CAV3, CHRNA4, HTR3A, GRIN1, GABRR3, CHRND, RIMS4, GLRA3, CHRNG, GABRD, KCNH1	1372	47	13534	2.72846
GOTERM_BP_DIRECT	GO:0008203~cholesterol metabolic process	10	0.589623	0.00218167	LIPE, SQLE, NSDHL, CYP24A1, SOAT1, INSIG1, CYP51A1, APOF, LCAT, APOA1	1372	30	13534	3.28814
GOTERM_BP_DIRECT	GO:0030198~extracellular matrix organization	18	1.06132	0.00236332	VIT, MMP3, NDNF, FBLN1, ADAMTS12, MMP9, THSD4, ADAMTS4, ADAMTS5, ADAMTS2, MMP13, ADAMTS13, ADAMTSL5, ADAMTSL3, SMOC1, MMP17, ADAMTS8, MYF5	1372	80	13534	2.2195
GOTERM_BP_DIRECT	GO:0060065~uterus development	5	0.294811	0.00285371	HOXA10, CITED2, WNT5A, FOXL2, GATA3	1372	7	13534	7.04602
GOTERM_BP_DIRECT	GO:0030324~lung development	8	0.471698	0.00349313	TGFBR3, FGF9, WNT5A, PDPN, CRH, HES1, CCN2, TBX4	1372	21	13534	3.75788
GOTERM_BP_DIRECT	GO:0007189~adenylate cyclase-activating G protein-coupled receptor signaling pathway	18	1.06132	0.00354975	PTGFR, CALCA, GPR26, GPR12, GCGR, ADCY3, ADM, LPAR3, ADCY8, ADCY7, PTHLH, CALCR, UCN3, ADORA2B, ADGRD2, ADM2, GHRH, GPER1	1372	83	13534	2.13927
GOTERM_BP_DIRECT	GO:0006935~chemotaxis	10	0.589623	0.00355384	CX3CR1, XCR1, CXCR1, ACKR4, CXCR5, CCR8, CCR7, CCR6, CCR4, CCR10	1372	32	13534	3.08263
GOTERM_BP_DIRECT	GO:0019722~calcium-mediated signaling	9	0.53066	0.00415234	CX3CR1, RCAN1, XCR1, CXCR1, AGTR1, CXCR5, CCR8, CCR7, CCR6	1372	27	13534	3.28814
GOTERM_BP_DIRECT	GO:0030154~cell differentiation	52	3.06604	0.00441101	FOXA1, EHF, FOXE1, HNF4G, FGF1, SOX21, FOXQ1, SOX2, SPIC, FGF9, GPER1, ROS1, JAK3, FOXD3, TCF15, FST, NOG, SOX14, NRG1, FOXL2, ZAP70, SFRP4, SFRP1, SFRP2, SFRP5, ELF5, ITGA8, ZFPM1, BLK, HEMGN, DDX4, DLX5, LYPD2, EXFABP, SOCS3, FSTL5, FGF20, NKX2-3, TFAP2A, CAV3, EYA1, EYA2, WNT7B, NR1D2, NR1D1, FGF16, DAB1, BAMBI, MGP, FGF13, FGF10, MYF5	1372	348	13534	1.474
GOTERM_BP_DIRECT	GO:0007043~cell-cell junction assembly	10	0.589623	0.00445512	CDH4, CDH20, CDH1, CDH10, CDH22, FSCN1, PKP2, CDH9, CDH8, CDH19	1372	33	13534	2.98922
GOTERM_BP_DIRECT	GO:0032355~response to estradiol	5	0.294811	0.00525118	FOXA1, PTGFR, VTG2, CYP19A1, AREG	1372	8	13534	6.16527
GOTERM_BP_DIRECT	GO:0008543~fibroblast growth factor receptor signaling pathway	10	0.589623	0.00552481	KLB, FGF16, FGF9, WNT5A, FGF20, CCN2, FGF1, FGF13, SHCBP1, FGF10	1372	34	13534	2.9013
GOTERM_BP_DIRECT	GO:0006508~proteolysis	60	3.53774	0.0059186	DPP10, CPXM2, CPZ, PRSS23, PHEX, CNDP1, ADAMTS4, ADAMTS5, ADAMTS2, CAPN9, CASP6, ANPEP, CAPN5, CTSG, ADAMTS8, TINAG, PAMR1, TGM2, ADGB, CPA1, USP43, HGF, OVCH2, MMP3, MMEL1, PGC, PRSS56, MMP9, KEL, MMP13, FOLH1, F9, MEP1B, MEP1A, MMP17, ADAM9, DPEP1, MASP2, ADAM8, MASP1, TRABD2A, USP13, CFD, TMPRSS7, HTRA3, TMPRSS4, ADAMTS12, TRHDE, ADAMTS13, RHBDL3, ACE, F10, GZMA, ADAM32, GZMK, GZMM, AGBL1, AGB…	1372	420	13534	1.4092
GOTERM_BP_DIRECT	GO:0001764~neuron migration	10	0.589623	0.0067825	EOMES, DAB1, CCKAR, GATA3, FGF13, ASTN2, KIAA0319, DCLK1, ATOH1, ASTN1	1372	35	13534	2.81841
GOTERM_BP_DIRECT	GO:0006695~cholesterol biosynthetic process	7	0.412736	0.00679419	FDPS, HMGCS1, INSIG1, APOA1, DHCR7, LSS, FDFT1	1372	18	13534	3.83617
GOTERM_BP_DIRECT	GO:0030326~embryonic limb morphogenesis	7	0.412736	0.00679419	HOXA10, SHH, FGF9, DLX5, SALL4, LEF1, GDF5	1372	18	13534	3.83617
GOTERM_BP_DIRECT	GO:0001508~action potential	8	0.471698	0.00793808	KCNG1, GNA14, KCNG4, KCNJ11, KCND2, KCND3, KCNS2, KCNA3	1372	24	13534	3.28814
GOTERM_BP_DIRECT	GO:0050852~T cell receptor signaling pathway	10	0.589623	0.00824834	ITK, FYB2, PTPRC, PDE4D, THEMIS, CTLA4, PTPN22, GATA3, LIME1, PRAM1	1372	36	13534	2.74012
GOTERM_BP_DIRECT	GO:0030325~adrenal gland development	5	0.294811	0.00869945	WNT11, CITED2, CRH, APOA1, NR0B1	1372	9	13534	5.48024
GOTERM_BP_DIRECT	GO:0007076~mitotic chromosome condensation	5	0.294811	0.00869945	NUSAP1, NCAPG, NCAPD3, NCAPH, SMC2	1372	9	13534	5.48024
GOTERM_BP_DIRECT	GO:0030335~positive regulation of cell migration	17	1.00236	0.0146131	HSPA5, SEMA4D, CCL20, FZD4, SEMA3B, LEF1, SEMA3E, FGF1, FAM83H, TGFBR3, SH3RF2, PAK1, GPER1, CCL4, PDPN, XCL1, CCL19	1372	88	13534	1.90563
GOTERM_BP_DIRECT	GO:0008217~regulation of blood pressure	7	0.412736	0.0152592	UTS2B, UTS2R, EDNRB, ACE, REN, CORIN, PTGS1	1372	21	13534	3.28814
GOTERM_BP_DIRECT	GO:0042127~regulation of cell population proliferation	13	0.766509	0.0158132	TFAP2A, TFAP2C, PID1, TFAP2E, TNFRSF9, GKN2, SLC7A11, FOXM1, PTGS1, SHH, TRNP1, STAT4, KCNH1	1372	60	13534	2.13729
GOTERM_BP_DIRECT	GO:0045893~positive regulation of DNA-templated transcription	28	1.65094	0.0162805	MSTN, CITED2, LEF1, GATA5, MYRFL, GATA3, NPAS2, SOX2, WNT11, MSANTD1, TBX22, TBX21, KAT8, PPARGC1A, EOMES, FZD4, EAF2, FOXL2, TBR1, TBX4, SOX10, PML, MLLT11, CCNA2, IRF4, BAMBI, CDK2, IRF6	1372	174	13534	1.58738
GOTERM_BP_DIRECT	GO:0007186~G protein-coupled receptor signaling pathway 70		4.12736	0.018595	NPFFR1, NPY2R, GPR22, CELSR1, CELSR2, AREG, RXFP3, GPR132, EDNRB, CCKAR, CYSLTR2, ADGRA2, GPER1, ADORA1, PRLHR, CCR8, CCR7, CCR6, STK32A, RGS9, CCR4, GPR179, CASR, ENTPD2, ADGRV1, GPR34, APOA1, TACR1, AVPR1A, CARTPT, GPRC5A, ADGRB2, AGTR1, XCL1, AGTR2, RGR, CX3CR1, GPR88, CXCR5, LPAR3, PIK3R5, GNA14, NPW, CXCR1, P2RY4, GNG4, CCL5, CCL4, CCL19, PRLH, GPR156, TAS1R3, CCL17, CCR10, OPN4, OPN3, XCR1,…	1372	532	13534	1.29795
GOTERM_BP_DIRECT	GO:0006874~intracellular calcium ion homeostasis	12	0.707547	0.0293724	RYR2, CASR, SLC24A4, CALB1, EDN3, GPR12, STC2, ATP13A4, RGN, GRIK2, SLC24A5, DRD3	1372	58	13534	2.04092
GOTERM_BP_DIRECT	GO:0048538~thymus development	6	0.353774	0.036841	CITED2, BCL2, HES1, GATA3, TYR, FGF10	1372	19	13534	3.11508
GOTERM_BP_DIRECT	GO:1904019~epithelial cell apoptotic process	4	0.235849	0.0393457	WNT11, LEF1, BCL2, ATOH1	1372	8	13534	4.93222
GOTERM_BP_DIRECT	GO:0043065~positive regulation of apoptotic process	15	0.884434	0.0420207	FOXA1, TOP2A, MYLK2, BCL2A1, BNIP3, FOXL2, GADD45G, RHOB, MLLT11, DNAJA1, CASP6, EEF1A2, CTLA4, PHLDA3, TGM2	1372	84	13534	1.76151
GOTERM_BP_DIRECT	GO:0007267~cell-cell signaling	8	0.471698	0.0440625	GJD4, GJA1, SHH, FGFBP1, FGF9, GJB6, ADRA1D, WNT2	1372	33	13534	2.39138
GOTERM_BP_DIRECT	GO:0016477~cell migration	21	1.23821	0.0465507	CARMIL3, ITGB2, NTN4, TGFBR3, ARC, PAK1, CDH4, DEPDC1B, WNT11, CDH20, CDH1, BAMBI, CDH10, PDPN, CDH22, FSCN1, GPC3, SDC1, HCLS1, HES1, CCN2	1372	133	13534	1.55754
GOTERM_BP_DIRECT	GO:0043066~negative regulation of apoptotic process	19	1.12028	0.0505407	TFAP2A, PTGFR, ANGPT4, OPN3, HSPA5, BCL2A1, CITED2, HGF, WNT5A, PLK1, FHL2, WNT7A, EXFABP, SH3RF2, SHH, LHX3, IL2RB, BCL2, MAD2L1	1372	118	13534	1.58834
GOTERM_BP_DIRECT	GO:0007422~peripheral nervous system development	4	0.235849	0.0546689	GDNF, CITED2, POU3F1, SOX10	1372	9	13534	4.38419
GOTERM_BP_DIRECT	GO:0030318~melanocyte differentiation	4	0.235849	0.0546689	OCA2, TYRP1, BCL2, SLC24A5	1372	9	13534	4.38419
GOTERM_BP_DIRECT	GO:0008283~cell population proliferation	10	0.589623	0.0755036	USP13, WNT2B, ACE, CITED2, DLX5, FZD4, LEF1, GATA3, EXFABP, TYR	1372	52	13534	1.89701
GOTERM_BP_DIRECT	GO:0008284~positive regulation of cell population proliferation	20	1.17925	0.078029	PTGFR, HSP90AA1, RTKN2, PRL, EXFABP, AVPR1A, S100B, FGF1, AREG, FGF16, PAK1, KITLG, FGF9, BAMBI, GHRH, GPER1, FGF20, FGF13, JAK3, FGF10	1372	133	13534	1.48337
GOTERM_BP_DIRECT	GO:0000902~cell morphogenesis	10	0.589623	0.083179	CDH4, CDH20, CDH1, CDH10, PDPN, CDH22, TFCP2L1, CDH9, CDH8, CDH19	1372	53	13534	1.86121
GOTERM_BP_DIRECT	GO:0045595~regulation of cell differentiation	5	0.294811	0.0856933	CEBPD, MSTN, SOX21, RUNX3, RUNX1	1372	17	13534	2.9013
GOTERM_BP_DIRECT	GO:0030336~negative regulation of cell migration	7	0.412736	0.0873677	TGFBR3, RAP2A, WNT11, CITED2, DLC1, BCL2, RHOB	1372	31	13534	2.22745
GOTERM_BP_DIRECT	GO:0000079~regulation of cyclin-dependent protein serine/threonine kinase activity	7	0.353774	0.0886723	CCNB3, CCNA2, CCNA1, CDKN2B, CDKN2C, CCNE2,CDKN2A	1372	24	13534	2.46611
