# Supplementary material for: Insights into the mechanism underlying feather pattern formation of sex-linked barring in Chinese native chickens
Source: Poult Sci. 2026 Apr 16;105(7):106945. doi: 10.1016/j.psj.2026.106945 (PMC13191234; doi:10.1016/j.psj.2026.106945)
Supplement: Supplementary file 7 [file mmc7.xlsx]

## Sheet: Sheet1
Category	Term	Count	%	PValue	Genes	List Total	Pop Hits	Pop Total	Fold Enrichment
KEGG_PATHWAY	gga04080:Neuroactive ligand-receptor interaction	83	4.89098	9.24966e-12	GABRB2, VIPR1, NPFFR1, VIPR2, NPY2R, GRIK3, ADM, ADRA1D, GRIK1, PRL, GRIK2, HTR4, GRM1, RXFP3, GABRR3, GRM2, EDNRB, CCKAR, CYSLTR2, HTR7, UCN3, GRM7, ADORA1, PRLHR, CTSG, UTS2R, PAQR9, EDN3, GPR35, TACR1, AVPR1A, ADRA2C, SSTR3, SSTR5, GABRG1, UTS2B, ADORA2B, AGTR1, CRH, AGTR2, GRIA1, GRIA2, PTGFR, CALCA, CHRNA4, LPAR3, GPR83, NTS, CHRND, APELA, CALCR, GLRA3, NPW, P2RY4, CHRNG, NPY, PENK, PRLH, GP…	623	348	5553	2.12588
KEGG_PATHWAY	gga04060:Cytokine-cytokine receptor interaction	52	3.06423	7.72568e-09	TNFRSF6B, MSTN, TNFRSF13B, IL5RA, PRL, CXCL13, CXCL14, TNFSF13B, TNFSF10, TNFSF11, IL12B, CCR8, CCR7, CCR6, CCR4, IL1R2, TNFRSF19, IL1B, XCL1, IL9R, CX3CR1, CXCR5, CXCR1, CCL5, CCL4, IL21R, CCL19, CCL17, RELT, CCR10, GDF10, GDF11, XCR1, CCL20, TNFSF15, TNFRSF9, LIF, INHBB, INHBA, BMP7, GDF5, GDF7, GDF9, BMP2, CD40LG, IL7, IL2RB, ACKR4, TNFSF8, IL17C, NODAL, CRLF2	623	201	5553	2.30593
KEGG_PATHWAY	gga00100:Steroid biosynthesis	11	0.648203	5.4854e-06	SQLE, NSDHL, CYP24A1, SOAT1, CYP51A1, MSMO1, DHCR24, DHCR7, LSS, LIPA, FDFT1	623	18	5553	5.44703
KEGG_PATHWAY	gga04916:Melanogenesis	22	1.29641	0.000861278	WNT11B, FZD3, WNT2B, FZD2, WNT3A, FZD4, WNT7B, TYRP1, WNT5A, TCF7, LEF1, ADCY3, WNT7A, FZD10, ADCY8, TYR, ADCY7, KITLG, WNT11, EDNRB, CREB3L3, WNT2	623	91	5553	2.15487
KEGG_PATHWAY	gga04512:ECM-receptor interaction	19	1.11962	0.00406829	TNXB, LAMA2, ITGA2, TNC, LAMC1, THBS4, COMP, COL2A1, COL4A4, CHAD, ITGA11, COL4A3, ITGA8, COL4A6, COL4A5, SDC1, TNR, COL6A6, CD44	623	83	5553	2.0404
KEGG_PATHWAY	gga04110:Cell cycle	28	1.59104	0.0096825	CDKN1C, CCNB3, CDC20, CDC45, CHEK1, E2F2, E2F3, SFN, BUB1, CDKN2B, CDKN2C, PLK1, CDC7, NDC80, GADD45G, CCNA2, SGO1, CCNA1, WEE2, CCNE2, CDK2, CDK1, MCM3, MCM4, MCM5, MAD2L1, MCM2,CDKN2A	623	145	5553	1.65972
KEGG_PATHWAY	gga04514:Cell adhesion molecules	25	1.47319	0.0128132	SELPLG, ITGB2, PTPRM, VTCN1, PTPRF, CDH4, CLDN25, CDH1, CTLA4, NCAM2, ICOS, LRRC4C, VCAM1, SELE, CLDN11, SELP, CLDN4, PTPRC, CD40LG, CD6, CD8A, CLDN8, ITGA8, SDC1, NECTIN1	623	134	5553	1.66293
KEGG_PATHWAY	gga00910:Nitrogen metabolism	6	0.353565	0.0341582	CA12, CA2, CA4, CA6, GLUL, CA13	623	17	5553	3.14588
KEGG_PATHWAY	gga04310:Wnt signaling pathway	25	1.47319	0.0573809	WNT11B, WNT2B, TCF7, LEF1, FZD10, WNT11, WIF1, RSPO2, WNT2, RSPO4, RNF43, FZD3, FZD2, WNT3A, FZD4, WNT7B, WNT5A, WNT7A, SFRP4, SFRP1, SFRP2, BAMBI, SFRP5, NOTUM, LGR6	623	154	5553	1.44697
KEGG_PATHWAY	gga04020:Calcium signaling pathway	35	2.06246	0.0588722	MYLK2, RYR2, PTGFR, CACNA1B, ADCY3, ADRA1D, HTR4, ADCY8, FGF1, CACNA1E, ADCY7, GRM1, CACNA1I, GNA14, EDNRB, CCKAR, CYSLTR2, HTR7, FGF9, FGF20, PLCG1, HGF, TACR1, AVPR1A, MCOLN2, GRIN1, FGF16, GRIN3A, GDNF, ADORA2B, P2RX2, AGTR1, SLC25A4, CAMK1G, FGF10	623	232	5553	1.34468
KEGG_PATHWAY	gga04977:Vitamin digestion and absorption	7	0.412493	0.0630492	SCARB1, CUBN, AMN, FOLH1, CBLIF, SLC23A1, APOA1	623	26	5553	2.39974
KEGG_PATHWAY	gga04914:Progesterone-mediated oocyte maturation	14	0.824985	0.0989383	HSP90AA1, PLK1, ADCY3, ADCY8, ADCY7, CCNB3, CCNA2, CCNA1, CPEB1, CDK2, CDK1, PGR, BUB1, MAD2L1	623	79	5553	1.57958
