# Supplementary material for: Insights into the mechanism underlying feather pattern formation of sex-linked barring in Chinese native chickens
Source: Poult Sci. 2026 Apr 16;105(7):106945. doi: 10.1016/j.psj.2026.106945 (PMC13191234; doi:10.1016/j.psj.2026.106945)
Supplement: Supplementary file 8 [file mmc8.xlsx]

## Sheet: Sheet1
Category	Term	Count	%	PValue	Genes	List Total	Pop Hits	Pop Total	Fold Enrichment
GOTERM_BP_DIRECT	GO:0007275~multicellular organism development	68	1.96532	1.07864e-14	ALK, RET, WNT2B, FLT3, FLT4, IHH, CDH9, CDH7, CDH6, SPRED2, CDH4, SHH, CDH2, CDH1, ROS1, PDGFRB, PDGFRA, MUSK, KREMEN1, WNT9A, DKK3, CDHR1, KIT, CDH11, CDH13, CDHR5, CDH15, CDH17, MET, CDH18, CDH19, NOTCH2, WNT11B, GREB1L, MST1R, FSTL1, FSTL3, DLL4, FSTL5, WNT6, WNT11, ERBB4, CDH20, ERBB2, CDH22, OTX1, WNT2, WNT3, WNT4, NTRK2, WNT10A, EYA1, WNT3A, SIAH3, VDR, EYA2, WNT7B, GREB1, EYA4, SPRY4, WNT7…	2813	131	13534	2.49743
GOTERM_BP_DIRECT	GO:0030198~extracellular matrix organization	45	1.30058	1.66239e-11	COL17A1, VIT, COL18A1, ECM2, NDNF, FBLN1, ADAMTS12, THSD4, ADAMTS4, ADAMTS5, ADAMTS15, ADAMTS2, ADAMTS13, ADAMTS3, IBSP, ABI3BP, ADAMTS18, ADAMTSL3, COL10A1, MPZL3, ADAMTS8, ADAMTS6, ADAMTS7, POSTN, MMP7, MMP1, MMP2, MMP3, MMP9, ADAMTS20, COL1A1, SMOC2, COL3A1, CCDC80, COL1A2, MMP16, COL5A1, COL4A1, SMOC1, COL6A1, MMP17, COL8A1, TGFBI, RECK, MYF5	2813	80	13534	2.70632
GOTERM_BP_DIRECT	GO:0007155~cell adhesion	85	2.45665	2.98385e-11	ITGB1, SPON1, TNFAIP6, COL14A1, NCAN, ITGA2B, ITGB2, COL12A1, PCDH11X, STAB2, HAPLN3, F11R, PTPRF, COMP, CDH2, IBSP, CLDN23, TNR, ITGAV, CCN3, SVEP1, CD36, CCN2, CD34, POSTN, CR1, ITGA1, PARD3B, CLDN11, CLDN10, CLDN4, VCAN, CLDN3, ITGAD, CLDN15, COL6A2, CLDN8, CDHR1, COL6A1, ITGA8, MXRA8, COL6A3, COL8A1, TLN2, TLN1, FREM1, CD44, FREM2, NLGN1, LAMA2, LAMA1, PCDH10, NRXN1, LAMA4, THY1, PCDH19, THBS…	2813	205	13534	1.9949
GOTERM_BP_DIRECT	GO:0060070~canonical Wnt signaling pathway	36	1.04046	1.19375e-08	WNT11B, WNT2B, LRP1, LEF1, DIXDC1, LRP4, GATA3, FZD10, LRP6, WNT6, WNT11, WNT2, WNT3, WNT4, FZD1, FZD3, WNT10A, FZD2, FZD5, WNT3A, FZD4, WNT7B, CAV1, WNT7A, FZD8, WNT9A, ISL1, SFRP4, SFRP1, LATS2, SFRP2, SFRP5, SDC1, CTNNB1, PLPP3, RECK	2813	67	13534	2.58514
GOTERM_BP_DIRECT	GO:0007043~cell-cell junction assembly	22	0.635838	1.12858e-07	CTNND2, CDH9, CDH7, CDH6, CDH4, CDH2, CDH20, CDH1, CDHR1, CDH22, CDH11, FSCN1, PKP2, PKP1, CDH13, CDHR5, FAT3, PKP3, CDH15, CDH17, CDH18, CDH19	2813	33	13534	3.20749
GOTERM_BP_DIRECT	GO:0010628~positive regulation of gene expression	56	1.6185	1.2689e-07	CNTF, IHH, HMGB2, GLI1, FGF1, PKD2, GJA1, FGF7, SHH, GPER1, MYC, ANKRD1, LEPR, OSR1, HGF, NGF, TGFBR1, TGFBR2, EDAR, ACTA2, TGFBR3, OLFM1, ADCYAP1, CLDN3, IL1B, ALDH1A2, ERP29, CEBPA, PTGFR, PRKAA2, PLAG1, DLX5, LEF1, WNT11, FGF20, AGR2, ZBTB7B, FGF22, WNT3, NTRK2, WNT10A, WNT3A, CAV1, PDE2A, FN1, WNT7A, GRHL3, ESR1, QKI, FGF16, FGF18, CTNNB1, FGFR4, FGF13, BMPR1B, FGF10	2813	136	13534	1.9811
GOTERM_BP_DIRECT	GO:0006468~protein phosphorylation	126	3.64162	1.33098e-07	MYLK2, TRIO, PRAG1, TESK2, IKZF2, MYLK4, RPS6KA6, CHEK2, AKT3, CHEK1, PDK4, NEK2, NEK3, MAP3K6, EPHB2, EPHB1, ROS1, STK32C, PDGFRB, CDKL2, PDGFRA, PRKCH, CDKL5, EPHA6, MUSK, PRKCB, EPHA8, DAPK3, MATK, TNNI3K, PASK, OBSCN, MELK, PRKD3, SIK3, PRKCQ, TSSK3, ALPK3, SIK2, ALPK2, ANKK1, TRIB1, EPHA1, EPHA3, EPHA2, BLK, NPR1, NPR2, WNK4, MST1R, KALRN, STK31, NUAK2, GRK5, ABL1, MAP3K20, PLK4, PLK3, CDK19…	2813	393	13534	1.54253
GOTERM_BP_DIRECT	GO:0016339~calcium-dependent cell-cell adhesion via plasma membrane cell adhesion molecules	18	0.520231	4.60924e-07	NLGN1, CDH9, CDH7, CDH6, CDH4, CDH2, CDH20, CDH1, CDHR1, CDH22, CDH11, CDH13, CDHR5, FAT3, CDH15, CDH17, CDH18, CDH19	2813	25	13534	3.46409
GOTERM_BP_DIRECT	GO:0007165~signal transduction	123	3.55491	2.14871e-06	OLFML2B, FAM13B, HHIP, FAM13A, RTKN2, ARHGAP36, ARHGAP44, GJA1, RASSF1, ARHGAP40, GRB14, RASSF5, CAPN5, AKT3, RASSF6, GRB10, CCN3, CCN2, PDE8B, CHRNB4, CHRNB3, IL1R1, STARD8, ANK2, ANK1, GABRG3, GABRG2, SIGIRR, OLFM1, TOM1L2, OLFM3, SPARCL1, PLPP3, PLPP1, CHRNA1, GRB7, PDE1C, PDE1B, CHRNA4, CHRNA7, CHRNA6, GATA3, TTBK2, ARHGAP22, FAM83H, SCUBE3, ARHGAP20, RACGAP1, GRK5, SFN, TMDD1, NGFR, STARD13,…	2813	400	13534	1.47945
GOTERM_BP_DIRECT	GO:0034332~adherens junction organization	17	0.491329	7.1713e-06	CDH9, CDH7, CDH6, CDH4, CDH2, CDH20, CDH1, CDHR1, CDH22, CDH11, CDH13, CDHR5, FAT3, CDH15, CDH17, CDH18, CDH19	2813	26	13534	3.14581
GOTERM_BP_DIRECT	GO:0007411~axon guidance	41	1.18497	8.73009e-06	DRAXIN, SEMA5B, NRP2, TRIO, LAMA2, SEMA3C, LAMA1, SEMA3D, NEXN, GATA3, KALRN, ROBO1, PRTG, EFNB1, RELN, GBX2, TUBB3, FLRT3, SLIT3, SLIT2, EPHB2, EPHB1, ATOH1, CDON, EPHA6, SEMA4D, EPHA8, SEMA4B, UNC5C, LAMB1, UNC5D, NFASC, CXCL12, EFNA2, MYOT, IGDCC3, CNTN1, CNTN2, EPHA1, EPHA3, EPHA2	2813	100	13534	1.97261
GOTERM_BP_DIRECT	GO:0098609~cell-cell adhesion	40	1.15607	9.7477e-06	ITGB1, IGSF5, FBLIM1, CTNND2, ITGA2B, THY1, LPP, NTN1, TMEM47, PRTG, CDH2, PDPN, ITGAV, ICOS, CDON, DSP, KIRREL1, ITGA1, HSPG2, NFASC, ITGAD, ITGA11, IGDCC3, CDH11, ITGA8, PKP2, BCL2, CNTN1, PKP1, CNTN2, CTNNB1, TLN2, IGSF9B, PKP3, CNTN4, PLPP3, TLN1, TJP3, LIMS2, LIMS1	2813	97	13534	1.98401
GOTERM_BP_DIRECT	GO:0016477~cell migration	50	1.44509	1.35847e-05	ITGB1, ITGB2, ARPC5L, TNFAIP1, RND2, CDH7, CDH6, THBD, CDH4, CDH2, CDH1, CCN2, APC2, VAV3, TGFBR2, TGFBR3, DEPDC1B, ARC, PIK3CA, CDH11, FSCN1, CDH13, HCLS1, DOCK2, MET, CDH18, EPHA3, SDC2, SDC3, NTN4, MST1R, PAK1, WNT11, CDH20, PDPN, CDH22, GPC3, HES1, GPC5, GPC4, GPC6, CARMIL3, FN1, LAMB1, FMNL1, BAMBI, CORO6, SDC1, ITGBL1, FGFR4	2813	133	13534	1.80873
GOTERM_BP_DIRECT	GO:0070588~calcium ion transmembrane transport	24	0.693642	1.57032e-05	SLC24A2, TRPC5, SLC24A4, TRPC6, SLC24A3, KCNJ8, TRPC4, ITPR3, ATP2B2, ATP2A1, ATP2B1, CACNA1H, CACNA1G, CACNB2, TRPM2, CACNA1I, P2RX5, CACNB4, CACNG1, CACNA1S, TRPM8, CACNG2, TRPM5, SLC24A5	2813	47	13534	2.4568
GOTERM_BP_DIRECT	GO:0016055~Wnt signaling pathway	41	1.18497	2.60709e-05	DRAXIN, AMER2, WNT11B, WNT2B, PRKAA2, LEF1, DIXDC1, CPZ, PKD2, WNT6, WNT11, WIF1, RSPO2, RSPO3, SOSTDC1, NDP, RSPO1, PITX2, WNT2, WNT4, FZD1, APC2, WWOX, FZD3, WNT10A, FZD5, FZD4, WNT7B, KREMEN1, FZD8, WNT9A, DKK3, SFRP4, SFRP1, SFRP2, PTK7, SFRP5, AMOTL2, TCF4, FERMT2, FGF10	2813	104	13534	1.89674
GOTERM_BP_DIRECT	GO:0007169~cell surface receptor protein tyrosine kinase signaling pathway	36	1.04046	3.59505e-05	RET, BLK, ALK, SHC3, FLT3, FLT4, MST1R, ERBB4, ERBB2, STAP1, EPHB2, SAMD12, EPHB1, ROS1, PDGFRB, NTRK2, EPHA6, MUSK, BDNF, EPHA8, GFRA1, NGF, GFRA2, GFRA4, HCK, ZAP70, DOK3, DOK5, DOK6, LCP2, EPHA1, MET, ANGPTL1, EPHA3, FRK, EPHA2	2813	88	13534	1.96823
GOTERM_BP_DIRECT	GO:0007204~positive regulation of cytosolic calcium ion concentration	20	0.578035	5.8802e-05	CX3CR1, PTGFR, XCR1, PTGER2, PTGER3, CXCR5, GPR1, CXCR4, ADRA1D, ADRA1B, ADRA1A, KNG1, ADCYAP1, CALCR, CXCR1, TBXA2R, GALR1, GPER1, AGTR1, CCR7	2813	38	13534	2.53223
GOTERM_BP_DIRECT	GO:0001503~ossification	17	0.491329	8.34019e-05	MSX2, NPR2, RUNX2, RUNX1, BMP4, COL1A1, CLEC3A, CLEC3B, BMP2, IBSP, MGP, SPP1, TMEM119, BCL2, ATP6V0A4, CCN2, MYF5	2813	30	13534	2.72637
GOTERM_BP_DIRECT	GO:0043410~positive regulation of MAPK cascade	27	0.780347	9.11453e-05	CHRNA7, LPAR3, ADRA1D, ADRA1B, ADRA1A, GRM1, FGF7, CDH2, ERBB2, DRD2, DRD3, NTRK2, IGF2, CARTPT, KSR2, ADRA2C, ADRA2A, FGF16, EPGN, DOK3, DOK5, DOK6, KIT, FGF18, CTNNB1, FGFR3, FGF10	2813	61	13534	2.12956
GOTERM_BP_DIRECT	GO:0045165~cell fate commitment	21	0.606936	9.11813e-05	WNT11B, WNT10A, WNT2B, WNT3A, PLAG1, WNT7B, GATA5, WNT7A, GATA3, WNT9A, PRDM1, GATA2, WNT6, SHH, WNT11, PLAGL1, SOX6, WNT2, WNT3, WNT4, SOX5	2813	42	13534	2.40562
GOTERM_BP_DIRECT	GO:0007268~chemical synaptic transmission	40	1.15607	0.000102486	CHRNA1, GABRB2, NLGN1, CHRNA4, CHRNA7, CHRNA6, CACNA1B, LRP4, LRP8, CACNA1E, GRM1, LRP6, GABRR3, CHRND, SV2C, CHRNG, HRH2, PENK, SNCG, SNCB, GABRD, SNCA, CHRNB4, UNC13A, CHRNB3, SLC12A5, NPY5R, HTR1A, HTR1B, HTR3A, CARTPT, GRIN1, GJD2, CACNB2, DLG2, CACNB4, GLRB, PNOC, CTNNB1, RAPSN	2813	106	13534	1.81556
GOTERM_BP_DIRECT	GO:0008543~fibroblast growth factor receptor signaling pathway	18	0.520231	0.000143675	TRIM71, KLB, FGF1, SHCBP1, FGF16, FGF7, FLRT3, FGF18, FGF20, CTNNB1, CCN2, FGF13, FGFR4, FGFR3, FGF22, FGFR2, FGFR1, FGF10	2813	34	13534	2.54712
GOTERM_BP_DIRECT	GO:0008284~positive regulation of cell population proliferation	47	1.35838	0.000145058	PTGFR, CNTF, CHRNA7, RTKN2, TGFA, PRL, FGF1, AREG, PAK1, GRK5, ERBB4, GPER1, PDGFD, MYC, ERBB2, S100A13, FGF20, PTK2B, PITX2, JAK3, FGF22, TFAP2B, NTRK2, HSP90AA1, IL11RA, IL34, IGF2, LIFR, IGF1, AVPR1A, S100B, ISL1, TGFBR1, EREG, FGF16, EPGN, FER, CCPG1, BAMBI, GHRH, FGF18, FGFR4, FGF13, FGFR3, FGFR2, FGFR1, FGF10	2813	133	13534	1.70021
GOTERM_BP_DIRECT	GO:0086091~regulation of heart rate by cardiac conduction	11	0.317919	0.000157295	CACNB2, KCNJ5, KCNE2, KCNH6, KCNE3, KCND3, KCNE4, CACNA2D1, CAV1, ISL1, SCN1B	2813	15	13534	3.52824
GOTERM_BP_DIRECT	GO:0007200~phospholipase C-activating G protein-coupled receptor signaling pathway	23	0.66474	0.000178157	GPR17, P2RY10, GPR35, GPR65, GPR55, PTGER3, OPRL1, GPR1, ADRA1D, GPR83, LPAR4, ADRA1B, ADRA1A, TRHR, GPR174, PRKD3, LPAR6, P2RY2, P2RY1, F2RL2, GPR18, F2RL3, TGM2	2813	50	13534	2.21317
GOTERM_BP_DIRECT	GO:0030182~neuron differentiation	33	0.953757	0.000256221	CEBPB, WNT11B, WNT2B, SOX21, ATOH7, WNT6, SHH, WNT11, ZIC3, ERBB2, WNT2, WNT3, WNT4, IRX2, NTRK2, WNT10A, WNT3A, IRX6, WNT7B, IRX4, SOX14, WNT7A, WNT9A, RUNX3, RUNX2, RUNX1, LMX1A, LHX3, SNPH, INSM2, LMX1B, MET, LHX9	2813	85	13534	1.86789
GOTERM_BP_DIRECT	GO:0030036~actin cytoskeleton organization	41	1.18497	0.000271543	SPTBN5, ROCK2, FHL3, TESK2, LDB3, FGF7, PAK1, PDLIM3, CSRP2, XIRP1, LPXN, PHACTR1, PLEK2, FLNC, SPTBN1, WASF3, SPTBN2, SPECC1, ARHGEF10, STARD13, ACTN2, IQSEC1, ARHGEF17, LIMK2, STARD8, IQSEC3, PARVA, SSH3, DIAPH2, FER, FMNL1, INF2, CLDN3, PIK3CA, BCL6, DLC1, KIT, SPECC1L, AMOTL2, SMTNL1, FGF10	2813	114	13534	1.73036
GOTERM_BP_DIRECT	GO:0007517~muscle organ development	13	0.375723	0.000280147	ITGB1, MYOG, UNC45B, FHL1, PAX3, TMEM182, SGCB, MYOD1, MYF6, ALX4, MKX, CRYAB, MYF5	2813	21	13534	2.97838
GOTERM_BP_DIRECT	GO:0042472~inner ear morphogenesis	13	0.375723	0.000280147	TFAP2A, FZD3, WNT3A, DLX5, FOXG1, USH1C, GATA3, SOBP, NTN1, SOX21, GBX2, ZIC1, ATOH1	2813	21	13534	2.97838
GOTERM_BP_DIRECT	GO:0001508~action potential	14	0.404624	0.000318945	KCNC1, KCNJ11, KCND2, USP53, KCND3, KCNB1, KCNB2, KCNA2, KCNC4, KCNA3, KCNV1, GNA14, KCNS2, KCNS3	2813	24	13534	2.80655
GOTERM_BP_DIRECT	GO:0030335~positive regulation of cell migration	33	0.953757	0.000526002	SEMA5B, SEMA3C, SEMA3D, FLT4, SEMA3A, LEF1, CXCR4, FGF1, FAM83H, PAK1, GPER1, PDGFD, CCL4, PDPN, HSPA5, SEMA4D, CCL20, FZD4, SEMA4B, CAV1, ARHGEF39, LAMB1, TGFBR1, TGFBR2, VIL1, COL1A1, TGFBR3, SH3RF2, FER, CLDN3, CXCL12, KIT, XCL1	2813	88	13534	1.80421
GOTERM_BP_DIRECT	GO:0035567~non-canonical Wnt signaling pathway	11	0.317919	0.000674527	FZD1, SFRP4, FZD3, SFRP1, FZD2, SFRP2, FZD5, FZD4, SFRP5, FZD8, FZD10	2813	17	13534	3.11315
GOTERM_BP_DIRECT	GO:0071805~potassium ion transmembrane transport	25	0.722543	0.000699983	KCNK9, KCNC1, KCNA1, KCNC4, KCNA2, KCNA3, KCNA5, KCNA6, PKD2, KCNV1, KCNN3, KCNH4, KCNH6, KCND2, KCNB1, KCNH7, KCNB2, KCNK16, KCNK17, SLC9A2, SLC9A3, KCNS2, KCNS3, KCNK2, KCNK3	2813	61	13534	1.97182
GOTERM_BP_DIRECT	GO:0001764~neuron migration	17	0.491329	0.000803289	EOMES, NTRK2, DCDC2, CCK, GATA3, NR4A2, DAB1, RELN, CCKAR, DCX, CTNNB1, FGF13, PITX2, ASTN2, KIAA0319, ATOH1, ASTN1	2813	35	13534	2.33688
GOTERM_BP_DIRECT	GO:0007189~adenylate cyclase-activating G protein-coupled receptor signaling pathway	31	0.895954	0.000868495	PTGFR, CALCA, GPR26, PTGER2, GPR65, PTGER3, ADCY3, LPAR3, ADM, ADCY1, ADCY8, RXFP1, ADCY7, PTHLH, CALCR, ADGRG2, TBXA2R, GPER1, ADGRG5, GPR157, GPR12, GCGR, GCG, ADGRD1, ADCYAP1, MC1R, ADGRB3, GHRH, FSHR, LGR5, ADGRL3	2813	83	13534	1.79697
GOTERM_BP_DIRECT	GO:0035725~sodium ion transmembrane transport	22	0.635838	0.000995478	SLC6A17, OSR1, SLC6A15, SLC6A14, SLC6A12, SLC6A20, SLC6A2, CACNA1H, SLC8A1, CACNA1G, SCNN1G, SLC6A6, CACNA1I, SLC6A7, SLC6A9, SCN8A, SCNN1B, SCNN1A, SCN4A, CACNA1S, ASIC2, ASIC1	2813	52	13534	2.03552
GOTERM_BP_DIRECT	GO:0051260~protein homooligomerization	28	0.809249	0.00103362	BLM, KCNC1, KCNA1, KCNC4, KCNA2, KCNA3, KCNA5, TNFAIP1, KCNA6, KCNV1, KCTD21, TIFA, TGM2, KCND2, KCND3, KCNB1, KCNB2, KCTD1, KCNRG, JMJD6, KCTD8, LETM1, ARC, EHD4, KCNS2, KCNS3, KCTD12, KCTD16	2813	73	13534	1.8454
GOTERM_BP_DIRECT	GO:0007399~nervous system development	43	1.24277	0.00113178	HMX3, SEMA5B, NRSN1, LRP1, MST1R, PPP1R9A, GDPD5, ACVR1C, ATXN1, GPER1, IGF2BP1, DPF3, SLIT3, TP53TG5, SLIT2, ECT2, N4BP3, EPHB1, CDON, APC2, NGFR, NTRK2, FZD3, FN1, PAX3, GFRA1, NRG2, PROX1, FOS, GFRA2, TGFBR1, GFRA4, TGFBR3, GLRB, NRN1L, ITGA8, UNC119, WDPCP, SIM1, FGF13, SIM2, MET, ARF6	2813	129	13534	1.60374
GOTERM_BP_DIRECT	GO:0050804~modulation of chemical synaptic transmission	17	0.491329	0.00116972	GRIA2, NLGN1, GRID2, GRID1, DGKB, BDNF, GRIK3, GRIK4, SLC7A11, NGF, LRP8, LRFN2, ARC, GPER1, DLGAP3, LRRC4C, GRIA4	2813	36	13534	2.27197
GOTERM_BP_DIRECT	GO:0010718~positive regulation of epithelial to mesenchymal transition	11	0.317919	0.00123595	CRB2, COL1A1, OLFM1, BMP2, BAMBI, PDPN, LEF1, CTNNB1, FERMT2, TGFBR2, LOXL2	2813	18	13534	2.9402
GOTERM_BP_DIRECT	GO:0000902~cell morphogenesis	22	0.635838	0.00133011	CDH9, CDH7, CDH6, CDH4, RELN, BCL6, CDH2, CDH20, CDH1, CDHR1, PDPN, CDH22, CDH11, CDH13, CDHR5, FAT3, CDH15, CDH17, CDH18, WNT3, CDH19, CAP2	2813	53	13534	1.99712
GOTERM_BP_DIRECT	GO:0071560~cellular response to transforming growth factor beta stimulus	9	0.260116	0.00161211	DLX1, WWOX, WNT10A, CAV1, WNT7A, NR3C1, SOX6, WNT2, TGFBR1	2813	13	13534	3.33085
GOTERM_BP_DIRECT	GO:0001666~response to hypoxia	18	0.520231	0.00210125	EGR1, KCNJ8, KCNJ11, FZD4, CAV1, MMP2, CHRNA7, NGB, CXCR4, PLAT, TGFBR2, LOXL2, NR4A2, TGFBR3, CLDN3, MB, PLEKHN1, CRYAB	2813	41	13534	2.11225
GOTERM_BP_DIRECT	GO:0044331~cell-cell adhesion mediated by cadherin	11	0.317919	0.00212603	CDH6, CDH4, FER, CDH2, CDH20, CDH1, CDH11, CDH22, CDH13, CDH18, CDH7	2813	19	13534	2.78545
GOTERM_BP_DIRECT	GO:0007173~epidermal growth factor receptor signaling pathway	12	0.346821	0.00218266	VIL1, EPGN, CAMLG, TGFA, IQGAP1, AREG, FAM83C, IQGAP3, FAM83B, FAM83A, EREG, SOCS5	2813	22	13534	2.62431
GOTERM_BP_DIRECT	GO:0006935~chemotaxis	15	0.433526	0.0028138	CX3CR1, PDGFRA, XCR1, CXCR5, CXCR4, FER, CXCR1, ACKR4, RAC2, ACKR2, CCR7, CCR6, CCR4, CCR10, CCR2	2813	32	13534	2.25527
GOTERM_BP_DIRECT	GO:0035025~positive regulation of Rho protein signal transduction	15	0.433526	0.0028138	GPR17, P2RY10, GPR35, GPR65, ITSN1, GPR55, LPAR4, ABRA, ROBO1, GPR174, LPAR6, MCF2L, F2RL2, GPR18, F2RL3	2813	32	13534	2.25527
GOTERM_BP_DIRECT	GO:0033674~positive regulation of kinase activity	18	0.520231	0.00285611	RET, PDGFRB, ALK, PDGFRA, CD74, NTRK2, MUSK, FLT3, FLT4, MST1R, ERBB4, ERBB2, FGFR4, MET, FGFR3, ROS1, FGFR2, FGFR1	2813	42	13534	2.06196
GOTERM_BP_DIRECT	GO:0007218~neuropeptide signaling pathway	24	0.693642	0.00287072	OPRD1, UTS2R, GRP, OPRL1, GPR1, GPR83, CARTPT, SSTR2, SSTR3, SSTR5, NPS, PROKR1, ADCYAP1, GAL, CCKAR, GLRB, GALR1, NPY, PNOC, PENK, SCG5, GPR149, AGRP, TAC1	2813	63	13534	1.83285
GOTERM_BP_DIRECT	GO:0030154~cell differentiation	95	2.74566	0.00287877	HMX3, SEMA5B, EHF, FOXE1, LRRK2, HNF4G, GLI1, FGF1, CHRDL1, SOX21, FOXQ1, ELK4, SPIC, FGF7, GPER1, ZIC1, HMCN1, ROS1, JAK3, MYOG, UNC45B, TCF15, MUSK, SOX14, HSPG2, TGFBR1, JMJD6, TGFBR2, HCK, ZAP70, SFRP4, SFRP1, SFRP2, TAL1, SFRP5, MYOD1, ELF5, ITGA8, MXRA8, LY6E, ZNF750, ARF6, NOTCH2, BLK, HEMGN, DLX1, FOXC1, DLX5, SDC3, LYPD1, LYPD2, FSTL1, FSTL3, FSTL5, ACVR1C, CAND1, NHS, FGF20, SLIT3, SLIT…	2813	348	13534	1.31341
GOTERM_BP_DIRECT	GO:0034220~monoatomic ion transmembrane transport	20	0.578035	0.0029701	CHRNA1, GABRB2, CHRNB4, CHRNB3, CHRNA4, GABRA5, CHRNA7, CHRNA6, KCNA3, CYBB, HTR3A, GABRG3, GABRG2, GABRR3, CHRND, CHRNG, LRRC8A, GABRD, PANX3, TRPM3	2813	49	13534	1.96377
GOTERM_BP_DIRECT	GO:0008285~negative regulation of cell population proliferation	26	0.751445	0.00339284	BTG2, CDKN1B, DPT, GATA3, FGFRL1, WNT11, TMEM127, RB1CC1, FEZF2, MYOG, MINAR1, TFAP2B, CDKN2C, BCL11B, ITGA1, DLEC1, INHBA, WNT9A, EREG, CLDN3, BCL6, DLC1, SFRP5, CTNNB1, NF2, PTGES	2813	71	13534	1.76186
GOTERM_BP_DIRECT	GO:0045669~positive regulation of osteoblast differentiation	11	0.317919	0.00346655	CEBPA, CEBPB, JUND, TMEM119, IHH, CTNNB1, GDPD2, BMPR1B, FERMT2, TP63, WNT3	2813	20	13534	2.64618
GOTERM_BP_DIRECT	GO:1902260~negative regulation of delayed rectifier potassium channel activity	7	0.202312	0.00375139	KCNE2, KCNE3, KCNE4, ASB10, KCNAB1, ASB4, KCNRG	2813	9	13534	3.74207
GOTERM_BP_DIRECT	GO:0007076~mitotic chromosome condensation	7	0.202312	0.00375139	NUSAP1, NCAPG, NCAPD2, NCAPD3, SMC4, NCAPH, SMC2	2813	9	13534	3.74207
GOTERM_BP_DIRECT	GO:0006954~inflammatory response	41	1.18497	0.00394385	PTGFR, CIITA, SGMS1, PTGER2, PTGER3, GATA3, CXCL13, FUT4, CSRP3, TBXA2R, CCL5, CCL4, AGR2, CCR7, TSPAN2, CCL17, CCR4, CCR2, CCL20, IL1R2, LY86, GPR1, MIF, CD40LG, BCL6, IL1B, KIT, IL1RAPL1, CRH, AGTR1, XCL1, TRIM14, TLR7, ADAM8, AGTR2, TLR5, BMPR1B, IL17C, TLR3, CD44, TLR2	2813	129	13534	1.52915
GOTERM_BP_DIRECT	GO:0001649~osteoblast differentiation	15	0.433526	0.00396496	GDF10, WWOX, MYOC, IGFBP5, DLX5, LEF1, IHH, RUNX2, COL1A1, WNT11, BGLAP, SPP1, CTNNB1, METTL7A, BMPR1B	2813	33	13534	2.18692
GOTERM_BP_DIRECT	GO:0008203~cholesterol metabolic process	14	0.404624	0.00436671	CEBPA, CETP, INSIG2, INSIG1, CYP51A1, LCAT, LIPE, SQLE, CYP27C1, NSDHL, CYP24A1, SOAT1, STAR, CYP11A1	2813	30	13534	2.24524
GOTERM_BP_DIRECT	GO:0042391~regulation of membrane potential	19	0.549133	0.00442194	CHRNA1, POPDC3, GABRB2, KCNH4, CHRNB4, CHRNB3, CAV3, CHRNA4, CHRNA7, CHRNA6, HTR3A, GRIN1, GABRR3, CHRND, RIMS1, RIMS4, GLRB, CHRNG, GABRD	2813	47	13534	1.94497
GOTERM_BP_DIRECT	GO:0055085~transmembrane transport	67	1.93642	0.00485581	SLC23A3, SLC44A1, SLC35F2, SLC23A1, AQP4, SLC35F1, ABCA12, AQP2, ABCC10, SLC2A6, SLC4A4, SLC4A5, SLC22A16, SLCO2B1, SLC16A6, SLC16A7, SLC26A11, SLC16A9, SLC16A3, SLC18A2, SLC16A5, SLC15A2, SVOP, SLC2A10, ABCC8, ABCC9, KCNAB1, SLCO1C1, SLC22A23, SLC5A7, SLC5A9, SLC25A17, KCNQ3, ABCG1, SLC22A4, SLC22A3, OCA2, SLC26A1, SLC45A3, ABCB1, SLC43A2, SLC5A11, SLCO5A1, SLC5A10, CLCN2, NALCN, SLC7A1, CLCN1, …	2813	236	13534	1.3659
GOTERM_BP_DIRECT	GO:0051899~membrane depolarization	8	0.231214	0.00487496	CHRNA1, CHRND, CHRNB4, CHRNB3, CHRNG, CHRNA4, CAV1, CHRNA6	2813	12	13534	3.20749
GOTERM_BP_DIRECT	GO:0095500~acetylcholine receptor signaling pathway	8	0.231214	0.00487496	CHRNA1, CHRND, CHRNB4, CHRNB3, CHRNG, CHRNA4, CHRNA6, LYPD1	2813	12	13534	3.20749
GOTERM_BP_DIRECT	GO:0031295~T cell costimulation	8	0.231214	0.00487496	CD86, CD274, HHLA2, CD5, CAV1, CD28, TNFRSF13C, ICOS	2813	12	13534	3.20749
GOTERM_BP_DIRECT	GO:0001501~skeletal system development	12	0.346821	0.00511991	COL1A1, ACAN, VCAN, COL1A2, COL2A1, MMP16, ZIC3, HEXB, WFIKKN2, BMPR1B, TP63, TGFBR1	2813	24	13534	2.40562
GOTERM_BP_DIRECT	GO:0050808~synapse organization	11	0.317919	0.00539852	NTRK2, ROBO4, CDH2, PTK7, SNCG, CTNNB1, HMCN1, SNCB, PPFIA4, SNCA, ROBO1	2813	21	13534	2.52017
GOTERM_BP_DIRECT	GO:0019228~neuronal action potential	11	0.317919	0.00539852	GJD2, CACNA1I, CHRNB4, KCND2, ASB10, SCN8A, SCN4A, ASB4, CACNA1S, CACNA1H, CACNA1G	2813	21	13534	2.52017
GOTERM_BP_DIRECT	GO:0008217~regulation of blood pressure	11	0.317919	0.00539852	UTS2B, UTS2R, EDNRB, COL1A2, ACE, KCNJ8, LNPEP, REN, PTGS2, CORIN, PTGS1	2813	21	13534	2.52017
GOTERM_BP_DIRECT	GO:0006695~cholesterol biosynthetic process	10	0.289017	0.00552787	FDPS, PRKAA2, INSIG2, INSIG1, PMVK, DHCR7, HMGCS2, HSD17B7, LSS, FDFT1	2813	18	13534	2.67291
GOTERM_BP_DIRECT	GO:0007520~myoblast fusion	6	0.17341	0.00555383	ITGB1, ADAMTS15, CAV3, ADGRB3, MYOD1, NTN3	2813	7	13534	4.12391
GOTERM_BP_DIRECT	GO:0007605~sensory perception of sound	16	0.462428	0.00652932	TFAP2A, USP53, FZD4, HEXB, LHFPL5, USH1C, SOBP, TMTC4, COL1A1, LRTOMT, USH1G, MYO1A, GJB6, ATP6V0A4, PDZD7, TECTA	2813	38	13534	2.02578
GOTERM_BP_DIRECT	GO:0001822~kidney development	13	0.375723	0.00677918	TFAP2A, TFAP2B, ACE, C1GALT1, GREB1L, GATA3, PROX1, PKD1, TGFBR1, TGFBR3, AGTR1, SIM1, ADAMTS6	2813	28	13534	2.23379
GOTERM_BP_DIRECT	GO:0006955~immune response	53	1.53179	0.00736476	CD86, FASLG, TNFAIP1, CXCL14, RXFP3, VPREB3, ENDOU, CTSL, TNFSF10, ENPP2, TNFSF11, CTLA4, CCR7, CCR6, CCR4, B2M, CCR2, TGFBR3, IL1B, AGTR1, XCL1, AGTR2, TLR5, TLR3, TLR2, CX3CR1, CD274, HHLA2, CXCR5, CXCR4, CST7, C6, C7, CXCR1, CCL5, CCL4, CCL17, CCR10, CD74, XCR1, CCL20, TNFSF15, LY86, LIF, PRG4, CXCL12, CD40LG, IL7, ACKR4, CD28, PTX3, ACKR2, TNFSF8	2813	182	13534	1.40107
GOTERM_BP_DIRECT	GO:0071277~cellular response to calcium ion	15	0.433526	0.00740338	CPNE9, SYT4, JUND, CPNE7, GUCA1A, SYT15, RASAL1, SYT13, FOS, SYT9, PKD2, SYT17, SYT6, CAPN3, CPNE3	2813	35	13534	2.06196
GOTERM_BP_DIRECT	GO:0000082~G1/S transition of mitotic cell cycle	12	0.346821	0.00744988	TRIM71, PLK3, GPR132, LATS2, CDK6, CDKN1B, CCNE2, PLK2, MYC, CDK2, E2F1, BCL2	2813	25	13534	2.30939
GOTERM_BP_DIRECT	GO:0050877~nervous system process	17	0.491329	0.00752133	CHRNA1, GABRB2, CHRNB4, CHRNB3, KCNJ11, CHRNA4, GABRA5, CHRNA7, CHRNA6, HTR3A, GABRG3, GABRG2, GABRR3, CHRND, GLRB, CHRNG, GABRD	2813	42	13534	1.9474
GOTERM_BP_DIRECT	GO:0035094~response to nicotine	7	0.202312	0.00773418	CHRNA1, CHRNB3, CHRNA4, CHRNA7, CHRNA6, LYPD1, BCL2	2813	10	13534	3.36786
GOTERM_BP_DIRECT	GO:0048743~positive regulation of skeletal muscle fiber development	5	0.144509	0.00775786	MYOG, MYOD1, MYF6, BCL2, MYF5	2813	5	13534	4.81123
GOTERM_BP_DIRECT	GO:0048672~positive regulation of collateral sprouting	5	0.144509	0.00775786	NTRK2, BDNF, LPAR3, NGF, RND2	2813	5	13534	4.81123
GOTERM_BP_DIRECT	GO:0042693~muscle cell fate commitment	5	0.144509	0.00775786	MYOG, MYOD1, MYF6, MYF5, FGF10	2813	5	13534	4.81123
GOTERM_BP_DIRECT	GO:0014059~regulation of dopamine secretion	10	0.289017	0.00858953	SYT4, KCNA2, SYT15, SYT13, SYT9, DRD2, DRD3, SYT17, SNCA, SYT6	2813	19	13534	2.53223
GOTERM_BP_DIRECT	GO:0035914~skeletal muscle cell differentiation	10	0.289017	0.00858953	MYOG, EOMES, EGR1, MYOD1, MYF6, HIVEP3, FOS, BARX2, PHOX2B, MYF5	2813	19	13534	2.53223
GOTERM_BP_DIRECT	GO:0030199~collagen fibril organization	9	0.260116	0.00885859	COL1A1, COL1A2, COL2A1, COL5A1, LOX, CDH11, DPT, TGFBR1, LOXL2	2813	16	13534	2.70632
GOTERM_BP_DIRECT	GO:0030318~melanocyte differentiation	6	0.17341	0.0229417	LRMDA, OCA2, KIT, TYRP1, BCL2, SLC24A5	2813	9	13534	3.20749
GOTERM_BP_DIRECT	GO:0032438~melanosome organization	5	0.144509	0.0379579	RAB32, PMEL, GPR143, ASIP, TYRP1	2813	7	13534	3.4366
