# Supplementary material for: Insights into the mechanism underlying feather pattern formation of sex-linked barring in Chinese native chickens
Source: Poult Sci. 2026 Apr 16;105(7):106945. doi: 10.1016/j.psj.2026.106945 (PMC13191234; doi:10.1016/j.psj.2026.106945)
Supplement: Supplementary file 9 [file mmc9.xlsx]

## Sheet: Sheet1
Category	Term	Count	%	PValue	Genes	List Total	Pop Hits	Pop Total	Fold Enrichment
KEGG_PATHWAY	gga04820:Cytoskeleton in muscle cells	108	3.12139	6.49468e-19	ITGA2B, ACTG2, COMP, CAPN3, MYOZ3, MYOZ1, MYOZ2, TMOD1, ACTN2, TMOD3, ANK2, MYH1B, HSPG2, OBSCN, COL4A2, COL4A1, COL4A4, COL4A3, PKP2, COL4A6, COL4A5, TLN2, TLN1, FBN2, SPTBN5, SDC2, SDC3, FBLN1, NID1, FBLN2, NID2, MYH13, MYH11, SPTBN1, SPTBN2, DTNA, FN1, NEB, COL1A1, DIAPH2, COL1A2, COL5A1, COL5A2, ITGA11, SSPN, SDC1, FBN1, ITGB1, MYOM1, FHL1, LMOD1, FHL3, LDB3, FMN2, SYNE3, MYPN, SYNE2, MYOM3, …	1302	210	5553	2.19342
KEGG_PATHWAY	gga04514:Cell adhesion molecules	61	1.76301	3.02481e-08	CD86, ITGB1, CNTNAP2, CNTNAP1, ITGB2, PTPRM, CLDN2, PTPRF, CDH4, CDH2, CDH1, MPZ, CLDN23, CTLA4, ITGAV, MADCAM1, CD34, ICOSLG, CLDN11, CLDN10, CLDN4, VCAN, CLDN3, CLDN15, CD8A, CLDN8, ITGA8, CD226, CDH15, CD274, NLGN1, SELPLG, NRXN1, SDC2, SDC3, VTCN1, GLG1, SLITRK2, SLITRK4, NCAM1, NCAM2, ICOS, LRRC4C, CD99, JAM3, CADM3, NEGR1, SELE, XG, CD2, PTPRD, NFASC, PTPRC, CD40LG, CD6, CLDN34, CD28, CNTN1…	1302	134	5553	1.94152
KEGG_PATHWAY	gga04080:Neuroactive ligand-receptor interaction	125	3.61272	7.42857e-08	VIPR1, VIPR2, NPFFR1, NPY2R, NR3C1, RXFP1, RXFP3, EDNRB, LEPR, GHSR, UTS2R, PAQR9, CHRNB4, CHRNB3, NPY1R, GABRG3, GABRG2, TRHR, UTS2B, ADCYAP1, AGTR1, AGTR2, CHRNA1, PTGFR, GRIA2, ADCYAP1R1, CALCA, CHRNA4, CHRNA7, CHRNA6, GPR83, LPAR3, LPAR4, NTS, KNG1, CRHR2, GRIN2A, CALCR, HRH3, TBXA2R, HRH2, GALR1, PENK, DRD2, TAC1, DRD3, GRIA4, HTR1A, HTR1B, MC1R, LPAR6, NMS, LYPD6B, PNOC, RLN3, GABRB2, MLNR,…	1302	348	5553	1.53196
KEGG_PATHWAY	gga04060:Cytokine-cytokine receptor interaction	81	2.34104	1.00518e-07	CNTFR, CNTF, CSF3R, CSF1, MSTN, TNFRSF13B, IL5RA, FASLG, PRL, TNFRSF13C, CXCL13, CXCL14, GHR, IL18RAP, TNFSF10, LEPR, TNFSF11, CCR7, CCR6, AMH, CCR4, CCR2, IL11RA, IL1R1, IL1R2, TNFRSF18, LIFR, IL17RE, NGF, TGFBR1, TGFBR2, EDAR, IL1B, XCL1, IL6ST, CX3CR1, IL20RA, CXCR5, CXCR4, IL20RB, IL2RG, IL1RL1, IL1RL2, ACVR1C, CXCR1, CCL5, CCL4, IL21R, IL12RB1, CCL17, RELT, CCR10, GDF10, NGFR, GDF11, XCR1, C…	1302	201	5553	1.71872
KEGG_PATHWAY	gga04512:ECM-receptor interaction	41	1.18497	6.02238e-07	ITGB1, TNXB, LAMA2, LAMA1, LAMA4, ITGA2B, HMMR, LAMC1, THBS2, THBS1, COMP, RELN, SV2C, IBSP, SPP1, TNR, ITGAV, CD36, LAMB3, ITGA1, FN1, LAMB1, HSPG2, COL1A1, COL1A2, COL2A1, COL4A2, COL4A1, COL6A2, COL4A4, ITGA11, COL4A3, COL6A1, ITGA8, COL4A6, COL6A3, COL4A5, SDC1, FREM1, FREM2, CD44	1302	83	5553	2.1068
KEGG_PATHWAY	gga04010:MAPK signaling pathway	89	2.57225	3.18249e-05	RET, CSF1, FLT3, FLT4, RASGRF2, FASLG, FGF1, AREG, ELK4, RPS6KA6, FGF7, MYC, STMN1, AKT3, RAC2, MAP3K6, PDGFRB, DUSP4, DUSP5, PDGFRA, PLA2G4F, DUSP3, PRKCB, DUSP1, IL1R1, HGF, CACNA2D1, PLA2G4B, CACNA2D3, CACNA2D4, FOS, DUSP8, NGF, TGFBR1, EREG, TGFBR2, CACNB2, CACNB4, IL1B, KIT, MET, EPHA2, CACNA1B, TGFA, CACNA1D, CACNA1E, CACNA1H, CACNA1G, MAPK9, CACNA1I, PAK1, ERBB4, PDGFD, GNA12, ERBB2, MAP3K…	1302	256	5553	1.48275
KEGG_PATHWAY	gga04020:Calcium signaling pathway	82	2.36994	3.52523e-05	RET, MYLK2, FLT4, ADRA1D, ADRA1B, FGF1, ADRA1A, GRM1, SLC8A1, MYLK4, FGF7, EDNRB, CCKAR, PLCE1, NOS1, PDGFRB, PDGFRA, PRKCB, TNNC1, HGF, TNNC2, AVPR1A, NGF, TRDN, TRHR, AGTR1, CASQ2, SLC25A4, MET, PTGFR, PDE1C, PDE1B, CHRNA7, CAMK2A, PTGER3, CACNA1B, TGFA, CXCR4, ADCY3, ITPR3, CACNA1D, ADCY1, MST1R, ADCY8, CACNA1E, ADCY7, CACNA1H, CACNA1G, CACNA1I, GNA14, GRIN2A, ERBB4, TBXA2R, HRH2, PDGFD, ERBB2…	1302	232	5553	1.50745
KEGG_PATHWAY	gga04916:Melanogenesis	38	1.09827	0.000171005	WNT11B, WNT2B, ASIP, TYRP1, CAMK2A, LEF1, ADCY3, ADCY1, FZD10, ADCY8, ADCY7, WNT6, EDNRB, WNT11, CREB3L3, CREB3L2, WNT2, WNT3, WNT4, FZD1, FZD3, WNT10A, FZD2, FZD5, WNT3A, PRKCB, FZD4, WNT7B, WNT7A, FZD8, WNT9A, TYR, CREB1, MC1R, DCT, KIT, CTNNB1, KRAS	1302	91	5553	1.78098
KEGG_PATHWAY	gga04510:Focal adhesion	67	1.93642	0.000260927	ITGB1, MYLK2, FLT4, ITGA2B, LAMC1, ARHGAP5, MYLK4, COMP, IBSP, AKT3, CAPN2, RAC2, TNR, ITGAV, PDGFRB, VAV3, PDGFRA, PPP1R12A, PRKCB, HGF, ITGA1, EMP1, COL2A1, PIK3CA, COL4A2, COL4A1, COL6A2, COL4A4, COL4A3, COL6A1, ITGA8, COL4A6, COL6A3, COL4A5, TLN2, TLN1, PPP1R12B, MET, SHC3, TNXB, LAMA2, LAMA1, ROCK2, LAMA4, THBS2, THBS1, MAPK9, PAK1, RELN, PDGFD, ERBB2, SPP1, PIP5K1B, PAK3, CAV3, LAMB3, EGF, …	1302	191	5553	1.49609
KEGG_PATHWAY	gga00100:Steroid biosynthesis	12	0.346821	0.000677421	SQLE, NSDHL, CYP24A1, SOAT1, CYP51A1, MSMO1, DHCR24, DHCR7, HSD17B7, LSS, LIPA, FDFT1	1302	18	5553	2.84332
KEGG_PATHWAY	gga00360:Phenylalanine metabolism	8	0.231214	0.0169545	AOC3, MAOB, MAOA, ALDH3B1, TAT, PAH, MIF, HPD	1302	13	5553	2.6246
KEGG_PATHWAY	gga00600:Sphingolipid metabolism	20	0.578035	0.0224858	CERS3, CERS4, CERS6, GAL3ST1, SGMS1, HEXB, SGMS2, SGPP2, NEU2, ACER2, NEU3, UGT8, ACER1, GM2A, SPTLC3, PSAP, DEGS2, B4GALT6, PLPP3, PLPP1	1302	52	5553	1.64038
KEGG_PATHWAY	gga04310:Wnt signaling pathway	48	1.38728	0.0245149	WNT11B, WNT2B, ROCK2, CTNND2, CAMK2A, LEF1, PRICKLE2, FZD10, LRP6, MAPK9, WNT6, WNT11, WIF1, MYC, RSPO2, RAC2, RSPO3, RSPO1, GPC4, WNT2, WNT3, WNT4, FZD1, APC2, RNF43, FZD3, WNT10A, MMP7, FZD2, FZD5, WNT3A, PRKCB, FZD4, SERPINF1, WNT7B, WNT7A, FZD8, NFATC1, WNT9A, SFRP4, SFRP1, SFRP2, BAMBI, SFRP5, CTNNB1, NOTUM, LGR6, LGR5	1302	154	5553	1.32934
KEGG_PATHWAY	gga04810:Regulation of actin cytoskeleton	60	1.7341	0.0379009	ITGB1, MYLK2, ITGA2B, ITGB2, ARPC5L, FGF1, MYLK4, FGF7, CFL2, AKT3, RAC2, ITGAV, PDGFRB, APC2, VAV3, PDGFRA, PPP1R12A, ITGA1, F2, TIAM1, PIK3CA, ITGA8, PPP1R12B, ARHGEF6, ROCK2, CXCR4, LPAR4, IQGAP1, IQGAP3, KNG1, SLC9A1, PAK1, C6, SCIN, C7, PDGFD, GNA12, FGF20, MYH11, PIP5K1B, PAK3, FGF22, GSN, EGF, LIMK2, FN1, BAIAP2, SSH3, FGF16, DIAPH2, CXCL12, LPAR5, FGF18, ITGA11, KRAS, FGFR4, FGFR3, FGFR2,…	1302	204	5553	1.2544
KEGG_PATHWAY	gga04270:Vascular smooth muscle contraction	37	1.06936	0.0565858	MYLK2, CALCA, NPR1, ROCK2, NPR2, PLA2G3, ADCY3, ITPR3, ADM, ADRA1D, CACNA1D, ADCY1, ADRA1B, ADCY8, ADRA1A, ADCY7, ACTG2, MYLK4, CALD1, GNA12, KCNMB4, MYH11, CACNA1S, PRKG1, GUCY1A2, PLA2G4F, PRKCH, PPP1R12A, EDN3, PRKCB, PLA2G4B, AVPR1A, ACTA2, PLA2G10, AGTR1, PRKCQ, PPP1R12B	1302	120	5553	1.31503
KEGG_PATHWAY	gga00604:Glycosphingolipid biosynthesis - ganglio series	7	0.202312	0.0606482	ST8SIA1, HEXB, ST3GAL5, ST8SIA5, ST6GALNAC3, ST6GALNAC5, ST3GAL2	1302	13	5553	2.29653
KEGG_PATHWAY	gga04261:Adrenergic signaling in cardiomyocytes	39	1.12717	0.0655264	POPDC3, CAMK2A, ADCY3, ADRA1D, CACNA1D, ADCY1, ADRA1B, ADCY8, ADRA1A, ADCY7, SLC8A1, SLC9A1, CREB3L3, CREB3L2, AKT3, CACNG1, CACNA1S, CACNG2, SCN1B, TNNC1, CACNA2D1, CACNA2D3, ATP2B2, PPP2R3B, CACNA2D4, ATP2B1, MAPK13, CACNB2, ACTC1, CREB1, CACNB4, TNNT2, AGTR1, BCL2, AGTR2, KCNK2, SCN4B, MYH7, CREB5	1302	129	5553	1.28941
KEGG_PATHWAY	gga00790:Folate biosynthesis	11	0.317919	0.0786965	QDPR, TPH2, MOCS2, GCH1, TH, PAH, FPGS, GGH, ALPI, PCBD1, PTS	1302	27	5553	1.73758
